# Supplementary material for: Single-cell RNA-sequencing resolves self-antigen expression during mTEC development
Source: Sci Rep. 2018 Jan 12;8:685. doi: 10.1038/s41598-017-19100-4 (PMC5766627; doi:10.1038/s41598-017-19100-4)
Supplement: Supplementary file 2 — Supplementary table 1 [file 41598_2017_19100_MOESM2_ESM.xls]

## Sheet: Table S1 tpm_mtec_final_Miragai
	exp1lib1_cell1	exp1lib1_cell13	exp1lib1_cell14	exp1lib1_cell15	exp1lib1_cell17	exp1lib1_cell18	exp1lib1_cell25	exp1lib1_cell27	exp1lib1_cell30	exp1lib1_cell39	exp1lib1_cell4	exp1lib1_cell40	exp1lib1_cell41	exp1lib1_cell49	exp1lib1_cell50	exp1lib1_cell51	exp1lib1_cell52	exp1lib1_cell53	exp1lib1_cell55	exp1lib1_cell6	exp1lib1_cell61	exp1lib1_cell62	exp1lib1_cell63	exp1lib1_cell66	exp1lib1_cell7	exp1lib1_cell74	exp1lib1_cell75	exp1lib1_cell77	exp1lib1_cell86	exp1lib1_cell87	exp1lib1_cell88	exp1lib1_cell89	exp2lib1_cell1	exp2lib1_cell10	exp2lib1_cell13	exp2lib1_cell14	exp2lib1_cell15	exp2lib1_cell16	exp2lib1_cell17	exp2lib1_cell18	exp2lib1_cell19	exp2lib1_cell2	exp2lib1_cell20	exp2lib1_cell21	exp2lib1_cell22	exp2lib1_cell26	exp2lib1_cell27	exp2lib1_cell29	exp2lib1_cell3
ENSMUSG00000000001	36.1414	1020.31	2.93062	0	51.5655	0	70.9743	0	0	452.022	346.899	16.7167	3.62602	128.539	0	0	280.528	0	347.42	0	0	3.58455	67.1331	0	1066.91	409.35	0	0	0	0	126.944	0	98.6946	0	75.2991	49.2879	660.179	80.8835	44.395	80.4212	7.32641	0	1.25377	71.7967	0	18.5964	66.2242	100.951	272.082
ENSMUSG00000000028	0	0	0	0	0	0	0	0	0	0	0	0	1.05045	0	0	0	0	2.80676	0	0	0	0	0	0	0	0	0	0	0	0	0	205.412	0.752411	0	0	0	0	0	0.69146	0	0	0	0	0	0	77.8171	0	173.057	74.0923
ENSMUSG00000000031	0	0	0	0	0	0	156.167	0	0	0	0	0	0	0	4.44791	0	152.324	0	0	0	0	0	0	0	0	0	0	0	0	0	0	0	0	0	0	0	0	0	1.96944	0	0	0	0	0	0	0	0	0	0
ENSMUSG00000000037	0	0	0	0	0	0	0	0	0	0	0	0	0	0	0	0	0	0	0	0	0	0	0	0	0	0	0	0	0	0	0	0	0	0	0	0	0	31.5449	0	0	0	0	0	0	0	0	0	0	0
ENSMUSG00000000049	0	0	0	0	0	0	0	0	0	0	0	0	0	467.944	124.103	0	0	0	0	0	0	0	0	0	0	0	0	0	0	0	0	0	0	0	133.129	0	0	0	0	0	0	0	0	0	0	33.8277	0	0	0
ENSMUSG00000000056	1.53315	5.97861	0	0	0	1.40896	0	2.54696	0	0	0	1.26069	0	0	0	0	0	0	0	321.275	0	0	0	0	0	0.506083	0.545837	1.41614	0	1.00966	0	0	0	227.13	0	0	0	0	0.972014	0.71822	0	7.76297	0	0	0	0.350612	0	0	1.47737
ENSMUSG00000000058	0	0	0	10.7703	0	0	0	0	0	0	0	0	0	0	387.535	0	0	0	0	0	0	0	0	0	0	0	65.2874	0	0	40.0126	0	0	0	0	0	2.65371	0	0.407799	0	0	0	0	0	0	53.3807	0	0	0	0
ENSMUSG00000000078	411.778	201.571	83.8767	4.73203	1643.37	1199.49	658.814	8.70811	1090.28	47.4532	108.386	0.718387	278.241	3.13988	1463.6	79.3806	131.318	4.49667	0	862.008	927.295	379.871	516.151	0	0	32.2991	0.622076	32.6821	6.0489	56.3836	544.362	4013.8	306.179	118.188	303.516	215.814	896.613	9.03019	543.181	4.63837	971.808	8.32682	90.5182	105.954	98.8471	17.9812	112.54	483.581	997.183
ENSMUSG00000000085	0	0	0	0	0	0	0	1.58333	0	0	0	0	0	0	4.09408	0	27.0079	0	0	0	0	0	0	0	0	0	0	0	0	0	0	0	0	0	0	0	84.2071	0	0.201419	5.50663	7.39221	0	0	0	40.1575	0.871836	0.14478	0.390781	25.9451
ENSMUSG00000000088	195.777	159.629	108.066	11.5681	0	93.23	0	0	0	241.17	119.642	0	6.85685	127.931	72.6299	188.162	402.598	0	1642.44	0	55.0218	0	269.287	1538.3	0	0	524.659	367.423	20.1646	109.004	273.87	0	559.898	531.768	0	74.8199	0	5.91309	139.919	448.563	90.3544	321.244	51.3695	215.448	0	65.9364	1.62216	407.195	28.2981
ENSMUSG00000000093	0	0	0	0	0	0	0	0	0	0	0	1.67095	0	0	0	0	0	0	0	0	0	0	0	0	0	0	0	0	0	0	0	0	0	0	0	0	0	0	0	0	0	0	0	0	0	0	0	0	0
ENSMUSG00000000120	16.3931	0	0	0	0	0	0	0	0	0	0	0	0	0	0	0	0	0	0	0	0	0	0	0	0	0	0	0	0	0	0	0	0	0	0	0.856077	0.684479	0	2.25938	120.201	0	0	0	0	0	0	0	2.63012	0
ENSMUSG00000000125	57.4902	0	0	0	0	0	0	0	0	0	0	0	0	0	0	0	0	0	0	0	0	0	0	0	0	0	0	0	0	107.271	0	0	0	0	0	62.8179	0	0.442136	0	0	0	0	0	184.675	1329.72	0	0	0	0
ENSMUSG00000000126	0	0	0.574327	0	0	0	0	0	0	0	0	0	0	0	0	0	0	0	0	0	0	0	0	0	0	5.11435	0	0	0	0	0	0	0	0	0	0	0	0	0	0	0	0	0	0	0	0	0	0	2.13285
ENSMUSG00000000127	0	0.689442	0	0	0	400.671	0	0	5.86639	0	5.21781	0	0	1.27084	0	2.252	14.638	0	0	0	0	3.36677	0	0	0	0	0	0	0	0	0	0	0	0	91.4124	0	2.03747	0	0	0	44.2797	0	36.8981	0	248.172	98.4921	0	0	45.9993
ENSMUSG00000000131	21.2869	0	0	0	4.62805	3.84265	0	0	0	0	37.1869	0.625142	0	3.8708	0	0	0	9.13035	0	0	313.372	60.322	0	303.837	0	3.51334	60.8998	32.1267	707.259	35.2969	3.05179	27.3854	19.231	3.15483	1.37922	106.076	85.1785	14.5936	2.57064	10.9218	15.331	3.84945	0	0	0	29.7299	0.230972	133.725	0
ENSMUSG00000000134	0	0	0	0	0	0	0	0	9.53323	0	0	0	0	0.238291	0	0	0.196052	7.84897	0	0	0	0	15.0476	0.587758	0	0.525264	0	0	35.306	0	2.12921	0	0	0.660332	0.180426	21.1832	6.87672	44.3498	0	0	0	4.50255	0	0.986447	0	1.4556	0	0.16311	0
ENSMUSG00000000142	0	0	0	0	0	0	0	0	0	0	0	8.80331	0	0	0	0	0	0	0	0	0	0	4.82093	0	0	5.30092	0.476443	0	0	0	0	0	3.38517	13.8833	0	0	14.9936	0	0	0	33.7803	0	0	0	0	0.612074	0	0	1.61193
ENSMUSG00000000148	0	0	4.02252	0	0	0	0	0	0	0	74.6221	0.98056	0	0	0	0	0	0	0	0	0	0	0	0	0	0	0	0	0	0	0	0	0	8.90726	0	0	0	0	0	0.372419	0	0	0	0	0	0	0	8.31189	0
ENSMUSG00000000149	0	0	0	0	0	0	0	0	0	0.616635	166.809	5.32103	0	0	0	0.457916	0	0	0	0	3.70463	0	0	0	0	0	0	0	0	178.273	8.1776	11.0998	4.46425	0	0	104.063	117.383	1.19439	140.4	29.3036	113.155	999.022	410.657	0	0	4.93279	0	0	37.9331
ENSMUSG00000000154	330.245	0	0	0	45.6906	0	0	0	0	0	0	0	0	46.2428	0	0	0	80.9417	0	0	0	0	0	0	0	0	0	0	0	0	0	0	0.98628	53.3935	0	0	0	0	323.579	0.669725	0	0	0	0	830.249	0	0	1.75851	0
ENSMUSG00000000157	0	0	0	0	0	0	0	0	0	0	0	0	0	0	0	0	0	0	0	0	0	0	0	0	0	0	0	0	0	0	0	0	0	0	0	0	0	0	0	0	0	0	0	0	0	178.49	0	0.514497	0
ENSMUSG00000000159	0	0	0	0	0	0	0	0	4.91058	0	0	0	0	0	0	0	0	0	0	0	0	0	0	0	0	0	0	0	0	0	0	0	0	0	68.2626	0	0	0	0	0	0	0	0	0	0	0	0	0	0
ENSMUSG00000000167	0	0	0	0	0	0	0	0	0	2.99527	0.715782	1.07694	0	0	0	0	0	0	0	0	0	0	0	0	0	0	0	0	0	0	0	0	0	0	0	0	0	0	0	0	0	0	0	0	0	0	0	0	0
ENSMUSG00000000168	0	0	0	0	0	0	12.6357	0	0	142.699	9.47817	9.92039	60.5202	0	0.53983	0	0	0	0	0	0	0	2.03725	0	0	3.48458	0	0	0	0	0	0	0	0	0	1.81132	0	72.3706	0	16.0131	0	0	0	3.22953	69.3166	8.62178	0	0	0
ENSMUSG00000000171	53.4351	113.489	23.7692	0	4.35655	3343.63	5.99633	9.51103	0	422.267	159.578	1148.69	101.095	0	67.6311	97.2334	1.41075	0	0	0	304.822	0	301.637	0	1996.64	332.614	2580.49	626.655	5.40543	0	144.276	0	82.9441	14.2548	162.289	332.367	54.9817	797.831	433.151	597.197	381.883	185.871	0	131.641	0	1254.29	104.363	1.17371	399.975
ENSMUSG00000000182	0	0	0	0	0	0	0	13.4958	0	0	0	0	0	0	0	0	0	0	0	0	0	0	0	0	0	0	0	0	0	0	0	0	0	0	0	0	0	0	0	0	0	0	0	0	0	0	0	0	0
ENSMUSG00000000183	0	0	0	0	0	0	0	0	0	0	0	0	0	0	0	0	0	0	0	0	0	9.49092	0	0	0	0	0	0	0	0	0	0	0	0	0	0	0	0	0	0	0	0	0	0	0	0	0	0	0
ENSMUSG00000000184	866.811	11.3401	2470.66	4.20031	101.3	1822.03	285.624	12.8827	0	1159.07	212.263	1.59416	121.579	0.774184	99.0087	1226.48	0	0	0	4.85808	175.363	69.7343	4.65603	0	1892.44	20.0518	1757.3	16.7134	265.613	63.8367	9.5117	0	247.284	263.878	8.79279	1720.56	152.255	96.1383	30.0453	23.2095	83.2938	2592.3	53.0864	101.828	1.52326	24.2367	20.8113	434.542	360.554
ENSMUSG00000000194	0	0.701837	0.373607	241.37	0	0	0	276.268	0.66354	0	0.590179	0	0	0	0	0.458498	9.04715	0	0	0.6765	178.666	2.28487	0.324182	0	0	0	1.28153	0	0.453137	2.37051	0.802744	17.0414	0	14.3398	0	0	65.4494	0.132878	0	28.3291	0.609131	11.5789	1.86475	0	6.57567	49.3905	0.109359	0	0.173431
ENSMUSG00000000197	0	0	0	0	0	0	0	0	0	0	0	0	0	0	0	0	0	46.6399	0	0	0	0	0	0	0	0	0	0	0	0	0	0	0	0	0.234845	0.207311	14.5866	146.61	0	0	0.14604	0.308452	0	0	0	0.236829	89.1973	0.212307	0.249482
ENSMUSG00000000202	0	0	0	0	0	0	0	3.84082	0	0	0	0	0	0	0	0	0	0	0	0	0	0	0	0	0	0	0	0	0	0	0	0	0	0	0	0	0	0	0.977199	0	0	0	0	0	0	0	0	0	0
ENSMUSG00000000204	0	0	0.481717	0	0	0	0	0	0	0	1.01461	0	0	0	0	0	0	0	0	0	0	0	0	0	0	0	0	0	0	0	0	0	0	0	0	0	0	0	1.177	0	0	0	0	0	0	0	0	0	0
ENSMUSG00000000214	0	0	0	0	0	0	0	0	0	0	0	0	0	0	0	0	0	0	0	0	0	0	0	0	0	0	0	0	0	0	0	0	0	0	0	0	0	0	0	0	0	0	0	0	756.739	0	0	0	0
ENSMUSG00000000215	0	0	0	0	0	0	0	0	0	0	0	0	0	0	0	0	0	0	0	0	0	0	0	0	0	0	0	0	0	0	0	0	0	0	0	0	0	0	0	0	0	0	0	0	0	0	0	0	0
ENSMUSG00000000216	0	0	0	0	0	0	0	0	0	0	0	0	0	0	0	0	0	0	0	0	0	0	0	0	0	0	0	0	0	0	0	0	0	0	0	0	0	0	0	0	0	0	0	0	0	0	2.61954	177.773	0
ENSMUSG00000000223	0	0	0	0	0	0	0	2.86232	0	0	0	0	0	0	0	0	0	0	0	0	0	0	0	0	0	0	0	0	0	0	0	0	0	0	0	15.5211	80.5266	42.7736	0	5.11193	105.207	0	0	0	0	78.2136	0	0	0
ENSMUSG00000000244	0	0	0	0	0	0	0	0	0	0	2.12096	0	0	0	0	0	0	0	0	0	0	0	0	0	0	0	0	0	0	0	0	0	0	0	0	0	0	0	0	0	0	0	30.1566	0	0	21.2997	0	0	0
ENSMUSG00000000247	0	0	0	744.961	0	0	0	0	0	0	0	0	0	0	0	0	0	0	0	0	0	0	0	0	0	0	0	0	0	0	0.374054	0	0	0	0	0	0	0	0	0	0	0	0	0	2.96522	0	0	0	0
ENSMUSG00000000248	0	0	0	0	0	0	0	0	0	0	78.4946	1.08349	0	0	0	1.11891	0	0	0	0	0	0	0	0	0	0	0	43.8151	0	69.4198	0.587703	0	15.1505	0	0.597612	0	926.276	0	0	0	0	0	31.6926	0	0	15.0665	0	0	0
ENSMUSG00000000253	0	0	0	0	0	0	0	0	0	63.0464	0	0	0	95.5381	0	0	198.934	0	0	0	0	0	297.929	0	2955.79	0	0	0	89.2373	32.4188	0	0	0	398.755	7.14451	0	1.26067	0	177.272	57.8061	34.9876	0	4.37178	35.0665	0	55.8378	0	0	81.5902
ENSMUSG00000000263	0	0	0	0	0	0	0	0	0	0	0	0	0	0	0	0	0	0	0	0	0	0	0	0	0	0	0	0	0	0	0	0	0	0	0	0	0	0	0	0	0	0	0	0	169.977	0	0	0	0
ENSMUSG00000000266	0	0	4.00578	0.98373	6.21912	0.417269	0.951106	0	0	0.259604	0	0	0	0	0	0.192783	36.4739	0	0	244.908	0	4.3232	2.86246	0	0	0.299758	0.969914	0	36.2958	0	0.607549	81.311	0.208828	40.6985	18.7397	5.09004	0.87209	0	1.15147	0	0	0.540951	0	111.156	0.267566	0	2.89686	0.74467	7.65678
ENSMUSG00000000275	0	1.2484	0	0	0	228.892	97.9077	6.38201	0	0	0	1.57948	0	0	0.458396	0	0	0	0	0	1.09967	2.03212	1125.03	0	0	0	0	165.595	0	0	10.852	0	59.1902	12.2222	0.290393	0	11.068	0	0	6.19886	29.7962	0	0	0	0.377308	25.4777	0	108.685	9.56324
ENSMUSG00000000276	0	0	0	0	0	0	0	1.45948	0	0	0	0	110.566	0	0	0	46.1108	0	0	0	0.754443	25.0949	0.395613	0	0	0	0	0	0	0	0	0	0	0	0	0	0	0	0	0	0	5.4951	0.162545	2.6736	0	0	0	0	0
ENSMUSG00000000278	165.146	23.9786	506.02	0	0	0	0	0	0	7.03146	60.4912	330.826	0	3.1571	40.2497	0	45.023	1.50711	0	0	3.01741	0	1.58226	0	0	70.7518	818.137	0	0	0	0	3.61632	0	1.45811	0.796816	113.95	6.74882	0	0	40.6025	0.495506	0	0	373.467	0	8.03548	18.6816	0	949.747
ENSMUSG00000000282	5.83903	0	0	0	0	0	0	0	0	0	0	3.27365	0	0	0	0	0	0	0	0	0	0	0	0	0	10.5132	0	0	0	0	0	0	1.46482	0	0	0	1.52931	0	0	0	0	0.474311	0	0	0	6.19098	0	0	0.383631
ENSMUSG00000000290	0	0	0	0	0	0	0	0	0	0	0	0	0	0	0	0	0	0	0	0	0	0	83.7111	0	438.946	0	0	0	0	0	0	0	0	0	0	0	0	0	0	0	0	0	0	0	0	0	0	0	0
ENSMUSG00000000295	0	21.1534	0	0	0	0	0	0	0	13.8067	41.888	0	0	0	0	32.0962	0	0	0	0	0	0	0	0	0	0	0	0	0	0	0	0	0	0	0	0	0	0	29.7322	0	0	0	0.388506	63.4294	0	0	0	0	0
ENSMUSG00000000296	0	1.88984	4.52708	0	0	0	481.188	0	0	0	0	0	0	600.908	0	0	0	0	0	0	3640.69	0	0	0	0	0	0	0	0	0	0	0	0	0	0	0	0	0	0	0	0	0	0	0	0	1.32995	0	144.261	0
ENSMUSG00000000301	287.169	0	95.4151	0	0	0	0	0	0	0	1.91397	0	0	186.698	0	0	0	0	0	0	0	0	167.162	0	0	0	0	0	0	412.827	0	0	0	0	0	9.81478	0	0	173.923	0	0	0	0	0	0	36.0394	0	0	0
ENSMUSG00000000303	23.0898	27.2214	4.59801	1059.26	138.517	0	8.43602	0	0	261.576	95.5243	24.5057	259.111	2.41234	860.366	44.4581	126.229	0	0	1.51377	226.872	28.12	93.5773	0	922.435	113.795	37.8525	11.9037	17.2373	375.019	46.3435	1.65794	109.653	1.33698	232.337	73.5253	143.874	280.684	119.154	388.393	80.4182	347.38	383.885	207.171	233.051	223.616	114.278	415.124	97.4072
ENSMUSG00000000305	0	0	0	0	53.5912	0	0	0	0	0	0	0	0	0	57.3632	0	0.503017	0	0	0	0	0	0	0	17.1706	0	5.08742	0	0	7.05785	0	0	0	0	0	0.40865	0	0	121.226	24.7044	48.3626	4.86413	0	22.7786	0	0	0	0	0
ENSMUSG00000000308	252.893	60.4364	431.258	0	44.927	0	553.442	0	5.44177	309.719	8.87357	342.268	0	32.7132	135.262	307.709	71.2871	1.26619	454.04	41.6104	190.13	0	0	473.229	0	922.808	290.076	0	0	3.88817	909.168	0	0	94.327	179.41	44.9125	19.8449	124.232	0	74.6776	0	0	33.8632	0	339.224	124.218	0	49.0207	0
ENSMUSG00000000317	0	0	0	0	0	0	0	0	0	0	0.541407	0	0	0	0	0	0	0	0	0	0	0	0	0	0	0	0	0	0	0	0	0	0	0	0	0	0	0	0	0	0	0	0	0	0	0	0	0	0
ENSMUSG00000000318	0	0	0	0	0	0	0	0	0	0	0	0	0	0	0	0	0	0	0	0	0	0	0	0	0	0	0	0	0	0	0	0	0	0	0	0	0	0	0	0	0	0	0	0	0	0	0	0	0
ENSMUSG00000000320	0	0	0	0	0	0	0	0	0	0	188.78	0	0	0	0	0	0	0	0	0	0	0	0	0	0	0	0	0	0	0	0	0	0	0	0	19.4984	0	0	174.967	0	0	0	0	0	0	0	0	0	0
ENSMUSG00000000325	0	0	0	0	0	89.5833	0	1.90517	0	0	0	0	0.736378	0	0	0	0	0	176.387	0	0	0	0	0	0	0	0	0	0	0	0	0	0	0	0	0.229575	0	0	0	0	0	0.341578	0	0	0	11.5396	0	0	16.0239
ENSMUSG00000000326	0	0	2.26533	0	0	0	0	4.8344	0	0	13.5187	1.19646	99.0343	0	0	13.5914	0.717077	0	0	0	4.99803	0	0	0	672.192	837.643	307.709	0	0	138.942	0	0	0	4.83043	79.1907	40.7786	544.963	0	479.081	197.218	157.585	13.8682	3.76891	36.0801	0	5.32398	0	155.113	248.873
ENSMUSG00000000339	0	0	0	0	0	0	0	0	0	45.938	95.3197	0	0	0	1.40298	81.5403	0	0	0	0	0	0	0	0	0	0	241.399	143.902	0	0	0	0	0	0	0	0	0	2.89364	0	0	0	0	0	0	0	65.4298	0	0	0
ENSMUSG00000000340	0	6.5382	0	7.26516	0	0	0	0	0	46.0141	139.894	0	0	0	0	0.949176	0	0	0	0	9.59877	0	28.1869	0	0	0	77.9984	18.068	0	0	0	0	0	0	0	4.02767	0	0	0	0	0	0.665848	2.89529	0	0	0	0	3.66642	0
ENSMUSG00000000346	521.889	302.91	295.272	2.18565	3.07058	11.125	4.22633	0	130.173	1323.15	492.898	2243.05	1014.39	106.352	463.676	885.776	1109.67	3800.8	1241.28	3.79188	173.262	0	207.148	47.6953	80.9375	70.5962	1272.86	62.4314	1694.11	170.075	451.75	0	456.549	236.107	507.866	596.148	193.761	534.024	310.41	900.433	631.64	85.3336	625.64	0.909637	1569.42	906.194	601.941	478.979	1074.17
ENSMUSG00000000355	6.25362	109.738	14.6042	175.289	0	0	280.003	0	0	8.0449	35.8866	3.8567	371.933	189.637	5.03681	105.544	212.653	44.2578	0	0	20.1385	52.1004	0	0	0	0	0	27.0765	305.55	199.225	0	0	5.39284	9.73159	320.145	230.032	121.614	0	0.991195	18.3098	55.5585	148.079	132.769	198.241	118.847	143.727	0.712471	0	0
ENSMUSG00000000359	0	0	104.642	0	0	0	0	0	0	0	0	0	0	0	63.6159	0	0	0	0	0	0	0	0	0	0	0	0	0	0	9.00267	3.8108	0	0	347.462	0	11.6305	7.65816	192.395	0.722248	0	0	0	0	93.6045	0	0	19.7278	0	0
ENSMUSG00000000365	0	0	0	0	0	0	0	0	0	0	0	0.588469	0	0	0	0	0	0	0	0	0	0	0	0	0	0	0	390.007	0	0	0	0	0	0	0	0	0	0	0	0	0	0	0	0	0	0	0	0	0
ENSMUSG00000000374	0.486551	4.269	42.4201	0	0	24.1454	4.58634	19.3989	0	5.00735	0	0.600127	0	1.74866	0	0	0.359675	0	0	0	0	4.63265	0	0	51.9436	6.74551	0	0	67.0689	0.96126	1.62759	0	16.4475	12.1144	0	4.67518	23.8301	2.96357	0.616944	0.227929	0	0.869507	0.810183	13.3262	0	30.3761	2.43903	0.29924	14.0655
ENSMUSG00000000378	0	0	0	0	0	0	0	0	0	0	1.09847	0	0	0	0.719479	0.426689	0	0	0	0	0	0	0.905075	0	0	0	0	0	0	0	0	0	0	0	0	0.402352	2.57361	1.11294	0	0	0	0	0	0	0	22.0627	0	0	0
ENSMUSG00000000381	0	0	0	0	0	0	0	0	0	0	0	0	0	0	0	144.32	0	0	0	0	0	0	0	0	0	0	0	0	0	0	0	0	0	0	923.318	0	0	0	0	0	0	0	0	0	0	0	0	0	0
ENSMUSG00000000384	0	0	0.517299	55.0705	0	0	22.9681	0	0	0	9.2612	0.819653	0	0	0	0	506.964	0	0	0	0	0	0	0	0	0	0	0.460359	0	1.31289	1.77837	0	0	0	0	12.3717	0	0	47.1869	0	0	1.78136	18.0736	0	0	1.36773	0	0	0
ENSMUSG00000000385	0	0	0	0	35.4979	0	0	0	0	0	0	0	0	0	0	123.297	0	0	0	0	22.0331	14.8057	0	0	0	0	0	14.004	0	0	0	28.8069	0	150.996	213.692	0	616.745	0	0	0	0	0	0	0	0	0	0	65.9885	0
ENSMUSG00000000386	0	0	0	887.739	0	0	0	2937.63	0	2.31094	0	0	419.14	0	0	0	0	8.66815	0	0	0	0	0	0	0	0	0	0	0	0	0	0	181.247	0	0	0	0	20.8888	0	12.623	0.284991	0	0.373908	210.244	138.741	61.4675	0.306992	0	0
ENSMUSG00000000392	0	0	0	0	0	0	0	1150.13	0	0	99.5723	0	0	0	0	0	224.149	0	0	0	0	0	0	0	0	0	0	0	5.73384	0	0	0	0	0	0	0	0	0	157.037	0	0	0.387608	0	0	0	0	0	0	687.828
ENSMUSG00000000394	231.801	1.6027	14.0772	58.7697	0	0	0	32.773	0	0	0	0	0	0	0	299.447	0	0	0	0	0	0	2.22089	0	0	0	0	0	0	0	0	0	0	0	1.11842	78.9837	0	77.3768	0	8.47153	0	0	0	3.33534	550.75	270.689	0	0	0
ENSMUSG00000000399	0	275.305	801.22	0	716.765	0	0	0	0	833.328	782.856	91.6623	44.7355	0	594.56	339.59	0	2.39063	0	0	0	79.6031	5.01967	0	82.944	0	0	72.0751	0	0	222.493	0	0	272.923	0	512.129	0	3.08626	91.8752	71.3678	0.785988	532.888	0	137.579	0	17.8446	927.099	0	471.291
ENSMUSG00000000402	0	0	0	0	0	0	0	0	0	0	0	0	0	0	0	0.578492	0	0	0	0	0	0	0	0	0	0	0	0	0	0	0	0	0	0	0	0	0	0	0	0	0	0	0	0	0	0	0	0	0
ENSMUSG00000000409	0	0	0	0	0	0	0	1349.86	0	0	0	0	0	0	0	0	0	0	0	0	0	2123.79	0	0	0	24.912	0	0	0	0	0	0	0	0	0	0	0	0	0	0	0	0	0	0	0	40.2707	0	0	0
ENSMUSG00000000411	0	0	0	0	0	0	0	0	0	0	0	14.2005	0	0	1182.8	0	0	0	0	0	0	0	0	2002.94	0	0	0	0	0	0	0	0	0	0	0	0	0	0	0	0	0	0	0	1.29765	0	0	0	0	0
ENSMUSG00000000416	26.9049	0	24.8303	0	0	0	0	0	230.852	0	0	0	14.1589	0	0	0	0	0	0	0	0	0	0	0	0	0	0	7.686	0	0	4.2681	0	0	0	0	0.166575	0	0	9.8477	0	0	0	0	0	586.951	0	0	0	14.6335
ENSMUSG00000000420	0	0	15.2428	0	26.414	19.0175	162.204	0	0	0.763335	4.37795	0	0	2.39914	0	0	0	110.52	205.342	0	0	0	28.8574	0	0	0	1.90128	2.46637	0	51.4346	0	0	1.22807	0.554025	0.605517	93.5418	77.3559	48.7918	3.66791	2.71021	0.564817	0.795302	47.4266	0.15048	0	1.52658	65.1011	13.4114	7.71906
ENSMUSG00000000439	0	0	0	0	0	77.0856	0	0	3.03184	20.6881	1.79776	0	0	0	0	38.4077	0	0	0	0	0	0	0	0	0	0	0	3.79796	0	0	176.793	0	0	0	0	204.791	0	0	13.2081	21.5735	0	0	0	67.8488	0	0	0	0	0
ENSMUSG00000000440	0	0	5.78206	0	0	0	0	0	0	0	0	0	0	0	0	74.1123	574.708	0	0	0	0	0	0	0	0	0	0	0	0	0	0	0	0	0	131.383	0	0	0	0	0	30.8999	0	0	0	21.8854	0	0	0	0
ENSMUSG00000000441	1.92999	0.376306	0.600954	0	102.216	0	0	0	0	71.5052	43.6684	77.1286	0	0	7.0469	165.938	0	955.125	0	0	10.9386	0	249.254	0	0	0	100.595	0	0.36444	0	0	10.7262	0.266294	613.167	58.8224	31.7583	0	70.7471	0.244722	48.2802	0	2.06944	3.85649	0	12.6243	15.0947	0.175906	13.7691	15.6221
ENSMUSG00000000486	0	0	100.237	0	0	118.336	0	0	69.232	370.158	0	938.244	13.7803	4.28507	0	0	539.403	0	0	225.197	0	51.0851	0	0	0	0	0	0	0	0	0	33.1314	7.40285	282.018	0	126.737	0	0	73.3229	12.2878	0	0	0	102.401	199.187	20.4495	0	2.93313	12.0635
ENSMUSG00000000489	0	0	0.655221	0	0	0	0	0	0	0	0	20.7638	0.810697	0	0	0	0	0	0	0	550.784	0	0	0	0	0	0	0	0	0	0	906.995	0.580682	0	0	62.1753	88.1082	0	0	0	236.801	0	0	0	0.744014	0	132.336	0	0
ENSMUSG00000000530	0	0	0	0	0	0	0	0	0	0	0	0	0	0	0	0	0	0	0	0	0	0	0	0	0	0	0	0	0	0	0	0	0	0	0	0	5.53039	0	0	0	0	0	0	0	0	0	0	0	0
ENSMUSG00000000531	0	0	0	0	0	0	0	0	0	0	41.0101	0	0	0	0	0	0	0	0	0	0	0	814.254	0	0	0	0	2.53575	0	0	0	0	0	3.03792	0.830066	1.4655	135.922	0	96.6944	6.28737	0	0	0	0	0	0.837079	0	0	0
ENSMUSG00000000532	0	0	0	0	0	0	0	0	23.2846	0	0	0	0	0	0	0	0	0	0	0	0	0	0	0	0	0	0	0	0	0	0	12.1335	0	0	0	0	17.2523	2.48688	10.6777	0	0	0	0	0	0	0	0	16.2278	0
ENSMUSG00000000538	0	0	0	0	2.55905	0	0	0	1.54982	6.72979	76.7352	8.98738	0	0.251804	0	0	18.0238	0	0	396.604	10.8298	0	20.4441	0	0	0	0	0	0	0	0	0	0.19334	0	0	4.88083	1.07655	0	11.7267	0.787714	0	0	0	0	0	0.192268	0	71.1847	0
ENSMUSG00000000544	117.341	0	0	0	0	0	0	0	24.7678	0	0	29.8304	0	0	0	0	13.9053	0	0	0	320.76	0	0	0	0	0	0	0	0	0	0	406.551	0	0	0	29.0486	0.860216	0	0	4.61578	138.316	0.800378	0	0	1.58354	0	4.49023	15.4252	0
ENSMUSG00000000552	0	0	0	0	0	0	0	0	0	0	0	0	0	0	0	0	0	0	0	0	0	0	0	0	0	0	0	0	0	0	0	0	0	0	0	0	1.02956	0	0	6.02665	0	0	16.6615	0	0	1.47101	0	0	5.42358
ENSMUSG00000000555	0	0	0	0	0	0	0	0	1.55089	0	0	0	0	0	0	0	0	0	0	0	0	907.868	0	0	0	0	0	0	0	0	0	0	0	0	0	0	0	0	0	0	0	14.534	0	0	0	4.2328	115.533	0	0
ENSMUSG00000000560	0	0	0	0	0	0	0	0	62.4621	0	0	0	0	0	0	0	0	0	0	0	0	4.8883	0	0	0	0	0	0	0	0	0	0	0	0	0	0	0	0	0	0	0	0	0	0	0	0	0	0	0
ENSMUSG00000000561	2.58771	29.9124	0	0	6.75122	0	0	0	0	25.6804	45.4582	0.455966	251.017	0.996453	0	0	0	7.13517	0	0	0	0	0	0	0	0	97.9195	182.083	0	0	0	0	2.04025	0	0	76.3707	0	0	0.234372	21.3008	0.469179	0	10.0542	81.2499	0.653532	0	0	0	0.801503
ENSMUSG00000000562	0	0	0	0	8.88571	0	0	0	0	0	0	0	0	0	0	0	82.0059	0	0	0	0	0	0	0	0	0	0	0	0	0	0	0	0	0	0	0	0	0	0	0	0	0	0	0	0	0	0	0	0
ENSMUSG00000000563	149.58	125.992	77.3158	732.087	4.0976	763.746	7.51988	0	41.3601	684.524	285.96	37.6374	237.426	91.3905	169.63	654.657	634.257	117.793	276.074	656.133	44.7011	0	22.6319	293.046	11.6138	363.799	143.147	421.538	502.764	346.941	410.704	177.347	157.679	298.69	48.0314	355.011	37.9233	159.358	74.3495	285.895	96.6935	475.282	102.287	525.814	295.112	264.352	63.8037	231.092	59.2408
ENSMUSG00000000567	2.37592	55.0112	0	1.93035	810.863	0	1039.55	2.96027	0	0	94.9532	461.559	51.4886	0	15.309	0.378293	51.8127	0.764306	0	1147.02	0	19.7944	0	0	1.15296	41.7627	79.3015	168.297	0	0	0	55.0187	0.409777	21.4443	8.89004	92.7462	270.953	167.74	149.127	128.832	0	29.7218	978.85	48.6048	523.988	39.9357	0.541375	488.787	21.0346
ENSMUSG00000000568	8.58602	1.47713	0	25.4413	499.235	0	0	0	19.5514	236.068	8.69491	0	0	21.3284	1.62715	0.643324	0	2.59955	0	0	44.2392	2.40444	3.41148	0	0	84.0255	0	0	0	0	32.4386	3.11882	6.62023	22.0066	0.687199	62.1796	4.36529	11.1866	9.92642	20.111	0	0	62.795	1.53701	0.892878	6.23704	0.230165	0	0.730027
ENSMUSG00000000579	0	0	0	0	0	0	0	0	0	0	1.59928	0	0	0	4.19001	0	0	0.83675	0	0	0	0	0	0	0	0	0.694544	0	0	0	0	0	2.24309	0	0	0	58.7024	0	3.29821	0.30463	3.02617	1.16211	3.24845	1.75907	0	0.892264	0.592688	19.197	2.34983
ENSMUSG00000000581	39.9617	436.332	57.9085	0	0	0	36.7029	3.064	375.691	5.79991	38.8083	198.677	124.942	0.552393	0.660228	196.558	9.08956	38.7634	0	38.1295	730.158	2.92686	15.7802	0	0	0	307.31	0	0	0.607314	282.987	0	2.96896	0.765373	130.495	59.8131	293.437	11.2341	38.5881	217.445	19.5071	78.5565	1.70622	96.8742	1.08687	26.9944	198.643	629.181	99.5278
ENSMUSG00000000594	1012.91	0	0	80.2647	108.687	0	0	0	0	0	0	0	0	0	0	0	0	0	0	0	0	0	0	0	0	0	1.27128	0	0	0	0	0	0.410572	0	146.16	45.0333	0.571532	0	0	19.5157	0	17.5486	132.462	0	0	11.8406	0	0	317.851
ENSMUSG00000000600	9.18395	0	0	0	0	0	0	0	0	264.716	0	42.356	0	565.785	217.836	36.3659	5.3132	726.005	0	0	0	89.3452	0	0	0	38.3559	0	397.779	0	0	0	0	0	0	24.4486	32.613	39.4972	0	215.943	1.12234	11.825	7.49266	184.842	37.6702	0.352956	43.0095	0	36.5914	0
ENSMUSG00000000605	4.82852	1.04606	0	287.686	112.677	0	0	0	0	0	87.5241	0	0	0	399.848	305.126	12.6912	0	0	0	0	0	0	0	0	173.731	0.573022	0	0	0	0.358938	0	0	124.23	10.9497	55.7402	43.2791	0	16.3268	179.701	0.453943	0	189.69	0	56.9078	0	0.977975	259.02	69.0172
ENSMUSG00000000627	0	0	0.372189	0	0	0	0	0	0	0	0	0	0	0	0	0	0	0	0	0	0	0	0	0	0	0	0	0	0	0	0	0	0	0	0	0	0	0	0	0	0	0	0	0	0	0	0	0	0
ENSMUSG00000000628	104.104	0	488.154	2.00586	0	0	3.87868	2.05071	0	139.04	1.01198	0.507529	0.792633	5.17597	1.32565	6.0274	528.053	0	0	0	2.12012	11.7535	0	0	0	858.556	0.439486	801.572	0.388496	238.598	0	0	0	16.9045	6.99834	224.379	15.0161	2.5063	0.260876	0	0	0	0	0	0	57.0243	0	0	17.8428
ENSMUSG00000000631	31.0649	8.21556	0.257257	8.32352	0	0	0.519192	0	15.5345	1.27542	0	0.20381	0.954903	60.1291	53.4123	0.315711	1.2215	4.25243	0	0	61.2999	14.9464	0	0	16.3577	7.19984	1.05892	82.0753	0	42.4393	0	0	1.82393	0	17.3118	71.3496	18.5663	46.572	0	2.47705	32.4362	0.590591	0.0917161	0.0558732	0.730299	0.906911	18.3737	1.42276	1.31362
ENSMUSG00000000632	0	46.8197	456.231	452.345	0	0	0	0	0	0	0	0.524215	0	0	110.452	0	331.459	0	0	0	0	0	0	0	0	0	0	0	0	88.585	0	0	0	0	0	2.29714	0	0	0	0	0	0	0	0	0	1.4579	1.35578	0	0.614314
ENSMUSG00000000673	0	0	0	0	0	0	0	0	0	0	0	0	0	0	0	0	0	0	0	0	0	0	0	0	0	0	0	0	0	0	0	0	0	0	685.051	0	0	0	0	0	0	0	0	0	0	0	0	496.928	0
ENSMUSG00000000682	1688.45	1863.91	5068.97	904.446	1166.72	410.736	1345.81	20.6246	0	574.963	1482.56	0	344.778	386.703	1426.58	1960.9	2046.61	1003.77	954.747	0	437.115	9.85072	707.207	0	0	3514.14	256.362	782.656	1133.09	1594.32	1161.47	357.769	225.543	2416.25	633.459	415.044	321.914	452.573	1420.73	705.668	2093.91	0	0	962.035	1397.36	1943.4	1320.14	335.964	0
ENSMUSG00000000686	0	0	0	0	0	0	0	4.03318	0	0	0	0	60.7966	0	9.55971	0	0	0	0	0	0	0	0	0	0	0	0	0	0	0	0	0	0	0	0	0	0	0	0	0	0	0	0	0	0	0	0	0	0
ENSMUSG00000000690	0	2.30789	0	0	0	0	0	0	0	0	1.94072	0	0	0	0	0	0	0	0	0	0	0	0	0	0	0	0	0	0	0	0	0	0	0	0	0	0	0	0	0	0	0	0	0	0	0.812068	0	0	0
ENSMUSG00000000693	28.0966	0	0	0	0	0	0	0	0	0	0	255.582	0	0	0	0	0	0	0	0	30.1597	0	0	0	0	0	0	0	0	0	0	0	37.5553	0	0	0	24.7339	0	0	0	0	0.523031	0	0	0	0	6.1353	0	0
ENSMUSG00000000706	0	0	0	0	0	0	0	0	0	0	0	0	0	0	0	0	0	0	0	0	0	0	0	0	0	0	0	0	0	0	0	0	0	0	0	0	0	0	0	0	0	0	0	0	0	0	0	0	0
ENSMUSG00000000708	0	0	0	0	0	0	0	0	0	0.432797	0	0	209.974	0	0.541938	3.85677	0	0	0	0	27.3018	0	0	0	0	0	1.07799	194.026	0	0	1.01287	0	0	0.628244	71.4099	0	2.42317	0	0	0	1.49446	0	140.893	0	0	0	0.229976	72.9366	13.1297
ENSMUSG00000000711	0	2.26889	0	0	0	0	7.31264	0	0	0.665326	44.5182	646.842	0	0	0	0	1.14696	0	0	0	157.888	0	0	0	1.50584	0	0	0	0	0	0	0	0	0.965782	0	0	0	0	0	0	1.31279	0	0.430596	0	0	0	0	0	0.560664
ENSMUSG00000000724	0	0	0	0	7.03499	0	0	7.67923	0	0	0	0	0	0	0	0	0	0	0	0	0	0	0	0	0	0	0	0	0	0	0	0	0	0	0	0	0	0	0	0	0	0	0	0	0	0	0	0	0
ENSMUSG00000000730	0	0	21.7556	615.746	0	0	0	0	0	0	0	1.01387	19.0009	4.43135	11.4756	0	80.8166	0	0	0	6.35292	0	0	0	0	0	0	0	59.7582	60.8991	283.219	0	154.245	40.9326	321.546	15.7967	0	21.3924	0	159.034	0	1.46897	0	0	0	0	1.87298	0	0
ENSMUSG00000000731	37.2429	1954.36	322.405	253.546	1511.29	2453.65	6.05276	544.031	0	1594.82	92.647	1473.93	89.0584	724.065	355.819	276.043	1160.11	1078.26	0	1.81019	33.085	137.562	18.2165	700.148	0	830.458	87.1002	27.1348	16.9752	242.939	404.253	1149.9	942.236	2960.94	1637.29	990.674	3.08329	739.561	102.997	649.744	190.701	931.788	14.6128	795.976	712.893	245.377	1592.76	266.175	1.85627
ENSMUSG00000000732	8.91186	138.14	60.355	30.4103	431.299	1.22849	84.0052	4.44147	0	459.347	13.8811	792.535	130.469	12.0109	228.733	413.764	125.83	0	0	2.51233	0	0	107.149	0	0	305.353	916.63	0	76.5684	15.8461	1.7887	68.7901	111.896	1098.36	323.15	298.108	93.2873	167.781	84.1865	331.065	80.3059	582.104	1.97862	578.577	65.383	60.5294	814.289	106.879	5.79664
ENSMUSG00000000738	0	0	0.913055	0	0	0	0	0	4.86485	0	0	0	0	0	0	0	0	5.28244	0	0	0	0	4.75359	0	0	1.16153	0	0	0	0	0	0	0	1.4602	8.77753	0	14.0802	0.32474	0	1.37367	0	9.43254	5.85932	3.56948	0	4.42585	1.33631	0	0
ENSMUSG00000000739	0	0	3.25159	0	0	0	0	0	0	0	0	0	0	0	0	0	0	0	0	0	0	0	0	0	0	8.27292	0	0.964562	0	0	0	0	0	5.20011	0	0	8.02283	0	0.882748	0	0	0	0	0	0	98.3895	0	0	47.2947
ENSMUSG00000000740	27.1509	96.7139	87.793	122.173	50.0615	122.358	72.1854	20.8175	0	32.2412	106.154	42.5049	54.3125	130.42	26.9144	106.411	49.4051	21.4994	0	2.94387	61.8762	14.9143	39.5	60.1717	46.6208	16.5458	119.342	99.1088	70.0017	91.8085	69.166	19.3454	77.085	74.1016	49.7299	80.9004	25.0714	23.1294	23.1721	82.674	13.6953	105.44	38.8346	58.262	16.615	51.5829	9.0419	31.4701	34.7163
ENSMUSG00000000743	0	0	0	0	0	127.743	0	0	0	0	263.731	0	45.7158	0	0	0	11.6958	0	0	0	62.1105	0	0	0	0	0	2.41407	0.521929	0	87.8203	29.7392	0	6.75693	0	46.6423	31.2198	12.3	64.2459	0.955317	103.765	0	0	0	0	0	41.8676	0	0	0
ENSMUSG00000000751	0	3.86337	0	0	0	0	0	0	0	0	109.374	0	0	89.8075	0.47286	0	0	0	203.17	165.093	0	0	0	0	0	0	0	0	0	0	0.294589	1.35952	0	0	315.732	0	10.1486	0	0	33.8287	0.186281	41.7052	89.9395	0	0	3.62504	0	0	0.318225
ENSMUSG00000000753	0	0	0	0	0	0	0	0	0	0	0	0	0	0	0	0	0	0	0	0	0	0	19.6914	0	0	0	0	0	0	0	0	0	0	0	0	0	0	0	0	0	0	0	0	0	0	0.714303	0	0	3878.2
ENSMUSG00000000759	0	1.67677	63.3742	0	0	0	0	0	0	0.737543	0	0	0	0	135.759	0	0.211909	0	0	0	0	0	0	0	0	0	389.453	0	0	0	2.30143	0	0	0	0	1.03293	0.275293	3.17463	0	0	0.121274	1.02457	0.159112	0	0.760165	0.983334	0.130636	0	0.207173
ENSMUSG00000000766	0	0	0	0	0	0	0	0	0	0	0	0	0	0	0	0	0	0	0	0	0	0	0	0	0	0	0	0	0	0	44.1626	0	0	0	0	0	0	0	0	0	0	0.546133	0	0	0	0	0	74.8046	0
ENSMUSG00000000776	0	1.11059	8.86798	0	0	0	0	0	0	18.5631	73.7783	0	16.4583	0	0	0	0	0	0	0	2400.7	0	7.69481	0	0	157.937	3.65022	0	0	0	0	0	0	0	0	0	0	0	0	3.20201	0	0	0	0	598.142	15.6312	0	0	3.29325
ENSMUSG00000000782	0	35.5744	0	304.076	2.13596	0	0	0	0	32.0979	0	334.681	0	0	674.224	14.3016	484.862	0	0	0	0	0	0	1169.52	0	2.7797	67.9558	0	0	0	31.9254	0	24.5289	129.296	0	119.687	11.6812	0	23.7283	3.50655	0	56.0155	16.6189	13.288	0	0.64192	248.163	215.795	4.05728
ENSMUSG00000000787	33.046	152.006	0	0	0	8.9824	586.437	0	5.14787	59.4764	143.085	44.2044	23.3109	33.0374	140.453	2.66784	9.97793	12.5769	214.759	108.905	31.1759	868.596	21.3781	57.764	185.206	0	712.868	6.44869	173.14	82.2993	107.43	8.62242	8.66962	144.279	92.4597	12.8579	87.1611	0	59.6073	27.0367	25.7948	50.7382	16.7922	161.158	435.688	549.546	32.8767	72.7086	23.21
ENSMUSG00000000791	3.41957	0	0	0	0	0	0	0	0	0	0	0	0	0	0	1.63339	0	0	0	0	70.477	0	0	0	0	0	0	0	0	0	0	0	89.6461	0	0	0	0	0	0	0	36.5286	0	0	0	0	0	0	0	0
ENSMUSG00000000792	0	0	0	0	0	0	0	0	0	0	0	0	0	0	0	0	0	0	0	0	0	0	0	0	0	0	0	0	0	0	0	0	0	0	0	0	0	0	0	0	0	0	0	0	0	0	0	0	0
ENSMUSG00000000794	0	0	0	0	0	0	0	0	0	0	0	41.3105	0	0	0	0	0	0	0	0	0	0	91.5683	0	134.666	0	0	0	0	0	0	0	0	0	0	0	0	0	0	13.4484	0	96.906	0	0	0	7.11218	0	0	0
ENSMUSG00000000804	9.91398	0	0	301.403	80.307	0	0	0	0	0.548548	0	0	0.308023	0	158.669	0	334.995	0	295.126	0.901559	0.823895	0	2.16016	0	0	0	0	0	0	7.89785	2.13961	0	1.32377	1.59253	0.435136	0	0.307124	15.5835	0.202756	23.6709	0.405889	0	0.355018	0.108138	8.19791	3.07169	0.437223	19.8655	26.8108
ENSMUSG00000000805	507.213	0	0	0	0	0	0	0	0	0	0	0	0	0	32.1987	0	78.4991	0	0	3.52186	0	0	0	0	0	0	0	0	0	0	0	0	0	0	0	1146.4	0	0	0	0	0.528523	0	0	0	0	0	0	0	0
ENSMUSG00000000811	0	0	0	0	0	0	0	0	0	0	0	0	0	0	22.3211	0	0	0	0	0	0	0	0	0	0	0	4.62499	0	0	0	0	0	0	0	83.0748	0	3.32682	7.19329	0	0	0	0	0	0.585683	0.765526	42.7796	0	0	0
ENSMUSG00000000823	0	89.3078	0	0.586049	0	0	1.13323	0	2.99178	0	142.807	0	0.694747	0	104.962	0.229698	97.5806	0	0	0	0	0	0	0	1106.81	0	1.54085	13.9917	214.186	0	2.41295	0	85.8411	0	0.245363	69.0942	329.735	0.199708	489.559	1.85851	0.457743	0.644533	173.762	14.2685	7.01361	48.7449	11.8339	0.221815	0.260655
ENSMUSG00000000826	48.7477	0	0	0	0	142.188	133.19	0	0	4.84723	38.515	5.66413	0	165.995	0	119.011	0	0	0	0	0	0	0	3274.7	6.85672	159.164	7.54579	149.275	0.333515	0	30.2505	387.187	0.731093	62.886	152.601	9.33423	23.7466	65.9174	0.223956	199.735	6.42604	0.315639	0.392138	81.9391	39.3427	1.45408	31.391	54.3134	128.158
ENSMUSG00000000827	158.252	0.961234	0	600.812	281.357	0	0	0	0	50.7368	173.786	0	71.6996	10.631	26.4714	13.1871	51.0216	0	0	0	381.022	0	0	0	0	6.34666	1.05311	24.5899	71.2156	0	44.5272	18.266	164.273	23.936	460.829	36.7127	450.248	2.45686	72.8262	150.579	66.9497	26.8713	17.7865	1.8337	0	52.7632	0.224667	1046.05	302.851
ENSMUSG00000000838	0	6.14231	0	8.01226	10.0056	0	0	0	296.164	31.0114	0.22457	0	0	13.2911	0	172.196	70.0659	0	0	0	35.9919	0	0	0.607096	0	2.71273	11.4107	0	0.258636	0	49.6667	0	8.12631	0	5.4045	37.1799	1.05229	12.2865	48.8026	0.128328	0	1.22387	1.21639	0	0	7.32953	52.4317	84.2384	0.593931
ENSMUSG00000000861	0	0	0	0	0	0	0	0	0	0	0	0	0	0	0	0	0	0	0	0	52.349	0	0	0	10.132	0	0	0	0	0	0	0	0	0	83.8315	1.90325	0.358059	0	2.00925	0	0	0	0.206948	0	0	0	0	0	0.13473
ENSMUSG00000000869	0	0	0	0	54.8351	5.5187	0	0	0	0	0	0	0	0	0	6.37425	0	0	0	0	0	0	0	0	0	0	0	0	0	0	0	0	178.143	9.96794	8.17077	50.4897	0	0	0	0	0	0	0	0	0	0	0	0	83.9067
ENSMUSG00000000876	0	4.61355	0	0	0	0	0	0	0	0	116.387	0	0	8.50409	0	0.502326	1.16611	0	0	0	0	0	0	0	0	0	0	0.546399	0	0	0	2.43527	0	0	47.2194	0	0	0	0	0	146.819	0	0	0	0	0.541118	20.488	0	0
ENSMUSG00000000881	104.229	0	0	0	0	0	0	0	0	0.720884	26.1851	0	0	0	0	0	0	0	0	0	0	0	0	0	123.184	0	0	0	0	0	0	0	0	0.523214	18.8708	12.62	7.66864	0	0	72.6501	0.177802	0	0.233277	0.852668	0	0	10.9171	50.4038	0
ENSMUSG00000000884	0	0	0	0	0	0	0	0	0	0	0	0	9.08977	0	0	0	0	0	0	0	0	0	0	0	0	0	0	0	14.4794	0	0	0	0	0	0	0	0	0	169.404	0	0.249538	0	0	0	0	0	0	0	0
ENSMUSG00000000889	0	0	0	0	0	0	0	0	0	0	0	0	0	0	0	0	0	0	0	0	0	0	0	0	0	0	0	0	0	0	0	0	0	1.13583	0	0	0	0	0	0	0	0	0	0	0	0	0	0	0
ENSMUSG00000000901	0	0	0	0	0	0	0	0	2.64049	0	0	0	0	0	0	0	0	0	440.624	0	0	0	0	0	0	0	0	0	0	0	0	0	0	0	0	0	0	0	0	0	0	0	0	0	0	0	0	0	0
ENSMUSG00000000902	11.15	0	4.58093	0	13.4339	0	0	0	0	91.6414	22.5978	0	15.8105	0	0	0.197256	4.80812	42.245	0	0	0	0	0	0	0	0	42.674	86.8982	0.877275	0	6.00924	5.73777	0	0	182.474	58.4056	16.3593	145.948	0	39.1751	3.93093	0.276751	0	199.194	0	15.2992	0.282293	0	5.81987
ENSMUSG00000000903	0	0	0	0	0	0	0	0	0	0	39.848	0	0	0	0	0	0	0	0	0	0	0	0	0	0	0	0	0	612.802	0	0	0	0	0	0	0	0	968.948	0	0	0	0	0	0	0	0	0	0	0
ENSMUSG00000000915	0	0	0	0	0	0	87.5915	0	0	0	1.60374	0	9.89205	0	0	4.98365	0.361537	0	0	0	0	0	21.1422	0	0	28.5747	0	0	0	0	1.30882	0	0	177.785	1.33088	0	66.2243	0	0	0	0	1.74802	1.08584	0	0	54.6917	195.018	18.3481	0
ENSMUSG00000000916	179.01	0	0	0	0	0	0	0	0	0	0	1.92835	0	0	0	0	64.7204	0	0	0	0	0	0	0	0	0	0	0	0	0	0	0	0	16.5437	0	12.2058	0	0	0	0	0	0	0	0	0	0	0	0	0
ENSMUSG00000000934	0	0	0	0	0	0	0	0	0	0	0	0	0	0	0	0	0	0	0	0	0	0	0	0	0	0	0	0	0	0	0	0	0	53.0231	0	10.8514	0	0	0	0	0	0	0	0	0	27.4494	0	0	0
ENSMUSG00000000938	0	0	0	0	0	0	0	0	0	0	0	0	0	0	0	0	0	0	0	0	0	0	0	0	0	0	0	0	0	0	0	0	0	0	0	0	0	0	0	0	0	0	0	0	0	0	0	0	0
ENSMUSG00000000948	203.633	25.5081	367.51	0	0	509.662	135.83	0	0	262.449	154.812	2.80634	4.38279	0	228.455	1898.97	163.988	0	0	0	0	0	89.1358	0	0	0	21.8709	156.042	128.889	119.12	241.269	0	0	172.781	0	8.88155	65.5502	0	0	106.585	140.533	1.01651	141.441	0	0	38.2432	49.2509	601.707	0
ENSMUSG00000000957	38.7757	0	0	0	0	0	2.97161	0	0	0	0	0	0	0	0	0	281.05	0	0	0	0	0	47.2723	0	1714.6	7.49245	0	0	0	0	1.89821	14.6003	0.652457	4.70953	0	0.567971	126.246	101.595	0.599602	26.1397	8.80234	0.845066	1.04988	7.03542	0	22.0606	0.861989	0	135.334
ENSMUSG00000000958	0	4.4714	54.4482	1.86321	0	0	0	17.1438	0	0.983391	0	1.4143	0	0	0	5.1119	535.707	0	0	0	2.95402	21.8353	4.64706	0	0	0	1.22469	0	1.0826	12.4596	1.53428	0	0	0	0	0.688619	0	0.634926	0	115.489	0	310.446	348.773	150.436	0	0	0	0	0.828693
ENSMUSG00000000959	0	0	0	0	0	0	0	0	0	0	0	0	0	0	0	777.183	0	0	447.232	0	0	0	247.475	12.8885	0	0	18.6343	385.42	0	0	0	5.98533	12.7049	0	0	0	0.930826	18.7847	0	0	28.2937	0	0	0	0	0	0	174.663	6.30448
ENSMUSG00000000976	117.085	4.47627	0	0	0	0	0	0	0	6.56309	51.1294	32.5645	26.5344	0	0	38.2592	0.282854	0.492352	0	0	2.95724	0	4.13523	0	0	0	0	0	1.08378	0	0	0	0	36.2023	26.0309	13.3278	8.81899	0.211873	36.3881	0	58.7606	0	0	0	4.73508	6.56271	0.174372	0	93.1914
ENSMUSG00000000982	0	0	3387.07	5.21018	0	0	0	0	0	0	0	0	0	0	0	0	0	0	0	0	0	0	0	0	0	0	0	0	0	0	0	0	0	0	0	0	0	0	0	0	0	0	0	0	0	0	0	0	0
ENSMUSG00000000983	213.4	1870.41	590.82	0	0	0	0	0	361.833	0	0	509.045	13.5732	0	0	0	0	0	0	2656.08	0	0	0	0	0	0	384.893	40.4452	0	0	48.4884	1181.02	976.38	1117.8	246.53	32.6439	837.15	705.645	9745.06	20.7483	28.1062	1318.58	1556.58	1.36147	612.16	1955.75	871.58	149.818	429.216
ENSMUSG00000001016	120.751	95.8744	0	0	0	0	0	0	0	35.2316	575.576	0	764.957	5.59253	84.2218	0	92.0243	0	0	0	57.7269	0	0	0	0	0	0	0	179.826	0	139.919	0	89.3161	79.0375	0	276.613	0	44.8052	0	385.473	0.526648	0	1.38192	0	0	297.209	366.479	154.655	1.79935
ENSMUSG00000001017	20.2593	0	60.4544	0	0	0	0	0	0	153.479	1.66084	4.9977	394.811	0.606767	11.6035	0	0	18.2482	0	0	0	0	0.912291	44.8988	0	0	0	0	0	0	37.9517	0	118.335	1103.85	4.59424	28.3892	3.24266	25.4278	34.2517	9.49069	0	0	16.4927	15.5276	0	3.24314	1.23101	2.49199	16.5939
ENSMUSG00000001018	49.3367	10.456	1.66981	101.082	0	0	0	0	0	345.858	167.938	0	698.321	0	39.161	38.9353	14.2714	0	0	0	0	0	0	0	160.304	0	0	0	0	355.987	0	192.069	0	34.7158	80.2627	7.72937	0	0	12.9197	305.986	190.119	115.003	0.595314	285.416	0	31.6405	0	527.708	0
ENSMUSG00000001020	543.942	0	61.8855	999.448	219.691	0	0	0	0	265.546	10.2904	588.341	8.06001	0	0	0	15.4654	5.384	0	0	0	0	1187.02	0	0	0	0	0	0	743.986	347.119	0	80.8246	302.12	0	198.512	12.0548	16.2182	2.65276	197.972	0	149.549	0	110.356	0	66.0237	804.67	442.618	3.02395
ENSMUSG00000001021	241.471	1029.07	577.34	980.933	2244.33	413.705	0	34.384	0	674.529	70.6985	2186.98	1515.06	24.7956	0	1188.56	56.1012	0	0	0	0	0	0	0	0	1161.46	1488.5	11.9486	0	214.68	431.575	0	226.083	734.355	39.8956	569.706	0	544.386	0	360.367	0	2074.42	0	236.785	70.1317	0	1166.45	1247.49	0
ENSMUSG00000001023	5.68544	0	0	323.344	0	0	0	0	0	0	0	0	0	0	0	0	0	0	0	0	0	0	0	0	0	0	0	0	0	0	0	0	356.928	247.727	0	0	0	3.14817	75.6956	0	0	0	0	0	0	0	0	0	12.3268
ENSMUSG00000001025	1632.85	429.599	0	2581.1	0	0	0	0	0	339.84	408.86	0	250.051	0	0	67.443	40.4036	0	0	0	1900.89	48.7878	96.9097	1885.07	112.722	0	40.1338	163.286	0	195.717	532.503	73.8302	636.295	216.886	495.002	490.306	564.254	0	2.16574	272.044	138.736	219.769	1351.89	34.6522	6.03903	58.5897	130.766	0	2397.2
ENSMUSG00000001027	0	0	0	0	0	0	0	0	0	0	0	0	0	0	0	0	0	0	0	0	0	0	0	0	0	0	0	0	0	0	0.233378	0	0	0	0	0.20949	0	0	0	0	0	0	0	0	0	0	0	0	0
ENSMUSG00000001029	0	0	0	0	0	0	0	0	0	0	0	0	0	0	0	0	0	0	0	0	0	0	0	0	0	0	0	0	0	0	0	0	0	0	0	0	0	0	0	0	0	0	0	0	0	0.885	0	0	0
ENSMUSG00000001034	0	0	0	0	0	0	0	0	0	0	0	0	0	0	0	0	0	0	0	75.6374	0	0	0	0	1.085	0	0	0	0	0	0	0	0	0	0.760548	0	0	0	0	52.8946	0	0	1.55128	0.567022	0	1.15046	0	0	282.378
ENSMUSG00000001036	0	0	0	0	0	0	0	0	0	0	0	0	4.0724	0	0	0.299205	0	0	0	0	0	0	0	0	14.5906	0	292.035	0	0	0	0	0	0	0	0	13.5427	0	0	0	2.20082	3.37879	0	74.3174	0	0	0	0	0	1.01859
ENSMUSG00000001039	0	0	0	0	0	36.1314	0	0	0	0	117.549	0	0	0	18.2133	0	0	0	711.415	0	0	0	0	0	0	0	0	0	0	0	0	0	0	0	0	0	0	0	0	0	0	57.8624	105.262	281.525	1.36286	1.05778	1053.95	0	0
ENSMUSG00000001052	2.44795	186.543	0	29.833	100.589	0	0	908.902	0	46.5373	0	0	0	0	8.32469	3.89761	316.983	2.09994	0	2.30032	8.40865	114.597	7.71629	0.90419	0	0.404026	30.0677	29.1118	0	34.2573	0	17.6358	0	2.03167	26.0908	86.002	54.0702	11.2958	12.6746	0	16.7426	45.2051	0.226457	0	1.08191	17.3542	2.04522	0	10.9098
ENSMUSG00000001053	0	0	0	0	0	0	0	0	0	4.6329	0	0	0	0	0	0	0	0	0	0	0	0	0	0	0	0	0	0	0	0	0	0	0	0	0	0	0	0	0	0	0	0	0	0	0	0	0	0	0
ENSMUSG00000001054	275.048	0	0	0	0	0	0	0	0	482.499	174.236	0	27.3671	0	3.66165	1769.09	0	0	524.426	0	0	0	0	0	0	135.062	0	163.771	0	0	0	0	0	4.24479	0	10.2385	26.1958	0	0	3.72703	0	0	80.7489	0	0	0	0	0	493.666
ENSMUSG00000001056	32.148	0	13.3468	0	0	0	0	0	0	5.5142	318.013	182.401	483.031	0	202.539	0	0	2.75777	0	0	0	0	0	0	0	0	281.558	267.249	732.507	12.7027	0	0	329.719	8.00436	2.9161	408.012	0	16.6144	0	31.1241	0	120.648	0	0	0	22.0555	0	0	54.2122
ENSMUSG00000001062	19.0655	0	0	0	0	0	0	0	0	0	0	0	44.9893	0	63.9824	0	14.4462	0	0	0	0	0	0	0	0	0	0	0	0	0	0	72.1109	0	0	0	0.286245	0	0	0	0	0	2.12947	1.58735	2.57869	5.05577	0	0	0	0
ENSMUSG00000001065	0	0	0	0	0	0	0	0	2.45618	0	0	0	0	0	0	0	0	0	0	0	0	0	0	0	0	0	166.031	0	0	0	0	0	0	0	0	0	0	0	0	0	0	0	12.0796	0	0	0	0	8.19474	0
ENSMUSG00000001076	0	0	0	0	0	0	0	0	0	0	0	714.033	0	0	0	0	0	0	0	0	0	13.3785	0	0	0	0	0	0	0	0	0	0	0	0	0	0	0	0	0	0	0	0	0	0	0	55.911	0	0	0
ENSMUSG00000001082	191.883	0	0	0	0	0	0	0	0	0	0	2.20163	0	0	2.8753	0	0	0	0	0	0	0	0	0	0	30.0494	47.6616	0	0	0	0	0	0	0	0	19.8313	0	0	0	0	0	141.152	0	0	0	0	0	0	0
ENSMUSG00000001089	0	0	0	0	0	0	0	0	264.554	2.07734	29.5372	1.49381	0.291619	0.272043	26.9874	0	0.671464	0	139.705	0	0	687.558	0	0	0	3.89782	0	149.971	20.0105	0	0	0	15.0393	1.88466	0	0	0	6.20321	85.6135	13.9001	0	1.35271	9.57918	19.5544	0	0	0	7.63475	17.2867
ENSMUSG00000001095	45.8229	0	0	3.30928	58.1145	0	0	0	0	0	0	0	0	0	14.216	0	0	22.2748	0	0	0	0	0	0	0	0	3.2628	0	0	2.01179	0	0	0	0	0	15.2884	9.77908	0	0	12.4027	0	0	0	0	0	0.698607	99.307	20.6669	0
ENSMUSG00000001098	0	153.277	0	0	0	0	0	0	0	0	0	0	0	0	35.8548	0.386614	0	0	0	0	0	0	0.82007	0	3.53496	0	0	0	0	0	5.68587	0	0	0	0	1.45825	0	0	0	0	0	16.2726	0	0	0	0	0	0	14.4778
ENSMUSG00000001100	0	0	3.53781	0	0	0	0	0	1.79522	0	0	0	0	0	0	0	0	0	0	0	5.01785	0	0	0	703.213	0	0	52.1736	0	0	0	0	0	0	0	1.16972	0	0	0	0	0	0	0.360367	0	0	50.333	0.591748	0.798606	0
ENSMUSG00000001105	177.162	80.0761	51.4029	0	0	75.4849	242.904	8.02669	0	143.651	146.556	460.872	24.8195	4.34127	13.8366	18.4632	491.711	58.0271	0	40.8628	0	0	10.8787	0	93.7865	146.732	0	330.256	0	111.368	0	0	4.44441	134.337	132.578	83.1815	81.975	0.89181	45.9492	98.8374	0	0	11.6213	112.73	0	15.4692	36.6981	0.990533	109.414
ENSMUSG00000001119	0	0	0	0	0	0	0	0	0	0	0	0	0	0	0	0	3.73076	0	0	0	0	0	0	0	0	0	0	0	0	0	0	0	0.386856	2.09429	23.6523	0.673525	563.291	1.55252	20.9755	419.255	132.85	0	295.064	1.32728	0.495669	3.84712	0.511092	0.689755	894.42
ENSMUSG00000001120	0	0	0	0	0	0	0	0	0	0	0	1.03288	0	0	0	0	1.23808	0	0	0	0	0	0	0	0	0	0	0	0	0	0	0	0	0	0	1.50872	0	18.5477	0	0	0	0	0	0	0	0	0	0	0
ENSMUSG00000001123	0	0	0	0	0	0	0	0	0	0	29.2084	0	0	0	0	328.659	294.818	0	0	0	82.9061	0	0	84.0554	149.472	59.1841	0	3.98102	0	0	0	0	581.989	0	739.679	161.514	2196.46	6.36411	253.577	1441.33	547.01	2.05394	498.866	1029.87	47.7485	716.753	0	5.65489	1465.24
ENSMUSG00000001127	40.1779	170.22	332.345	37.8293	1.71438	137.168	0	3.74276	1.03827	57	16.3148	0.463146	45.2074	0	176.217	233.883	13.6013	4.34852	0	0	88.0299	14.3009	34.4938	0	0	3.3466	1.20316	0	7.44497	0	1.25609	279.407	116.312	9.34923	319.573	77.3478	36.421	0	318.29	9.85062	105.48	4.69728	181.533	0.634841	62.0674	114.895	0	10.8541	13.026
ENSMUSG00000001128	9.90366	0	0	0	0	0	8.89087	70.5109	0	0	0	0	0	0	0	0	0	0	0	0	0	0	0	0	0	0	0	0	0	0	0	0	16.5929	0	0	0	0	0	0	0	0	0	1.57059	0	0	0	0	0	0
ENSMUSG00000001131	0	0	0	4.49436	0	0	0	0	0	0	0	938.171	703.29	0	5.94057	81.0306	0	3.55902	0	0	0	0	0	0	0	1772.14	0	0	0	0	0	0	0	0	0	0	0	0	0	0	0	0	0	0	0	0	0	0	555.706
ENSMUSG00000001134	13.4869	0	5.83263	0	0	0	108.296	0	0	0	3.68547	24.0285	0	4.03931	0	0.954388	0	0	0	0	0	92.7435	0	0	0	0	1.60055	0	0	0	20.0515	0	0	0	0	35.0981	0	9.95737	4.75036	2.10602	0	0	0	0	22.5183	7.19663	0	0	0
ENSMUSG00000001138	0	0	0	0	0	0	0	0	0	0	2.17362	0	0	0	0	0	0	0	0	0	117.26	0	0	0	0	0	0	0	0	0	0	0	0	0	0	0.530774	0.424382	0.244694	0	0	0	0	1.96224	0	0	6.36665	0	376.961	11.4973
ENSMUSG00000001143	0	0	0	0	0	298.192	0	0	0	0	0	0	0	0	86.6738	0	0	1.05435	0	0	0	0	0	0	0	0	0.43758	0	0	0	0	0	0	0	0	0.246042	0	12.704	0	2.30309	0	0.366078	0	0	0.36214	0	0	1.76379	105.704
ENSMUSG00000001150	0	0	0	0	0	0	0	0	0	20.4635	0	0	0	0	0.413289	6.37266	0	1.48562	0	0	0	0	0	0	0	0	0	0	0	0	0	0	0	129.359	0	0	14.7835	0	0.975974	0	0	1.7194	90.5712	0	44.9038	13.4655	0	0	0
ENSMUSG00000001151	0	23.1152	0	0	0	0	37.2502	0	0	0	0	14.3048	5.70924	0	0	0	30.4829	0.994881	0	0	9.95936	0	0	0	0	0	0	6.42745	8.75986	0	0.344852	0	33.0707	19.2508	4.90932	0.154777	1.73253	2.56875	0	0	0	0	3.57625	0	0	49.508	0	1.74357	2.42138
ENSMUSG00000001155	0	0	0	0	0	0	0	0	0	0	0	0	0	0	0	0	0	0	0	0	0	0	0	0	0	0	0	0	0	0	0	0	0	0	0	0	0	0	1.4635	0	0	0	0	0	0	0	0	0	0
ENSMUSG00000001156	191.768	1.54082	0	70.1977	64.9446	0	4.96607	0	0	0	142.525	489.961	0	118.34	499.008	9.39485	447.484	152.529	0	0	54.2901	100.324	100.351	664.349	1.02263	10.4343	112.539	0	525.266	0	4.93459	3191.48	0.363456	26.8907	11.8276	1.89835	16.6962	11.9606	17.0346	14.0677	0.222882	8.00275	11.6969	0	0	25.3009	192.071	240.096	15.9915
ENSMUSG00000001157	0	0	1.50034	79.3397	0	0	2.01864	0	0	0	0	0	0	0	126.948	2.455	0.94985	11.5736	0	0	0	15.2927	0	0	0	46.4435	0	1.78026	0.606573	20.9431	0	0	39.8898	0	1.31121	21.9922	144.373	0	0	65.0084	2.17437	14.3515	0	0	102.22	0	1.17111	0.79025	3.71449
ENSMUSG00000001158	8.33993	14.9059	3.24607	0	767.893	0	388.703	0	19.2171	187.158	14.8135	142.3	204.832	138.628	43.2885	25.6723	125.358	76.9086	0	0	25.0665	218.372	144.588	0	10.7923	93.6005	14.846	93.4037	112.862	24.7153	146.002	25.7501	117.948	311.477	20.8038	71.7894	20.023	54.6467	9.69374	248.089	19.4055	0	42.4334	185.182	7.37193	31.4693	0	0	13.0593
ENSMUSG00000001166	0	0	0	0	0	0	0	0	0	0	0	0	0	0	0	0	0	0	0	0	0	0	0	0	0	0	0	0	0	0	0	0	0.704545	0	0	0	0	0	0.647471	0	0	0	0	0.345322	7.22173	11.9109	70.7411	0	0
ENSMUSG00000001168	0	0	0	0	0	0	0	0	0	0	0	0	0	0	0	0	0	0	0	0	0	0	0	0	0	0	0	0	0	0	0	0	0	0	0.97772	0	0	0.795793	1.82231	0.673252	1.216	0	0.797699	1435.51	3106.01	1765.89	0	114.021	0
ENSMUSG00000001173	0.258919	0	2.41864	2.52435	1.18214	0	5.69481	0	0	0	0	0	1.74566	0.232639	0.278053	0	0	0	0	0	2.00111	0	0.349779	0	0	0.256403	0	0	0	0.767306	0	0	0.714497	0	0.352292	0.621978	12.9299	0.286741	5.7454	0	0.109538	0.462711	0.862282	0	0.228867	0.532903	0	0	0
ENSMUSG00000001175	299.041	192.146	227.902	16.9902	1175.56	193.861	256.257	0	140.221	390.527	965.174	271.476	264.86	71.3996	617.576	625.63	740.864	162.124	0	0	517.191	2.48889	35.3129	456.499	255.727	285.78	523.207	294.084	987.199	0	320.389	163.032	94.4956	332.581	708.133	169.857	616.539	357.806	123.301	408.265	70.9969	343.35	822.662	506.466	402.505	86.7986	211.327	538.247	689.546
ENSMUSG00000001211	19.125	11.0605	0	0	50.3192	0	21.3888	0	0	0	11.9582	0	0	0	0.348108	0	11.0228	0	0	0	0	0	3.94114	0	178.065	0.321003	0.346218	0	0	0	121.23	0	11.1814	19.7737	0.661577	0.778683	2.80169	148.978	0.411025	0.151853	0.274271	11.2961	0	0	0	17.5687	0	0	0
ENSMUSG00000001225	0	0.751902	0.300194	0	2.64102	0	4.84677	9.60959	0	0	0.31614	0.951308	0	0	0.414133	4.17524	0.855223	0	0	0	2.98046	7.34358	1.04192	0	0	1.14566	0.411885	0	0.728193	0.380942	0	0	0	0	0	0	0	0	0	0	0	0	0	0	0	0	0	0	0
ENSMUSG00000001227	0.617578	0	0	0	0	0	0	0	0	0	0	0	0	0	0	0	0	0	0	0	0	0	0	0	0	0	0	0	0	0	0	0	0	0	0	2.59621	0	0	0	0	0	0	0	0	0	0	0	0	0
ENSMUSG00000001228	0	183.279	151.734	0	0	0	0	117.837	0	372.915	0	189.918	0	192.753	0	1.8364	1.27892	2.22616	266.092	0	0	0	0	0	0	0	17.2464	0	0	103.11	0.771645	0	2.38708	6.46137	0	106.67	0	0.957979	0.365618	0	0.243972	0.515294	0	0.389997	146.299	235.407	1.57684	19.8618	12.5034
ENSMUSG00000001229	0	3.41185	0	0	0	0	17.5942	94.1861	15.4832	0	0	0	0	0	0	2.67468	0	0	0	3151.21	0	0	0	0	0	4.15886	2.99036	0	0	68.4514	0	0	1.44864	0	23.3329	0	0	12.0149	1.33129	11.4764	19.5437	0	8.93564	6.62695	1059.84	46.5799	3.82773	0.430483	4.55274
ENSMUSG00000001240	0	0	0	0	0	0	0	0	0	0	434.905	0	0	0	0	0	0	0	0	0	0	0	0	0	0	0	0	0	0	0	0	0	0	0	0	0	157.2	0	0	0	0	0	15.2805	0	0	8.67788	282.112	0	5.91508
ENSMUSG00000001247	3.40024	0	14.1167	0	2.5874	0	0	0	97.1533	74.8475	0.929162	0	0	3.05512	0	0	0.837858	0	0	0	8.75982	0	0	0	0	0	0	0	0	0	1.51658	10.4985	0	0	4.62646	1.36135	3.26541	0	5.03007	0	1.918	300.788	45.9246	5.36547	5.0093	17.107	0	0	2.4574
ENSMUSG00000001248	0	0	0	0	0	0	0	0	0	0	0	31.6155	0.881704	0	0	67.6303	0	0	0	0	0	0	0	0	0	0	0	0	0	0	0	0	0	1.13964	0	0	55.3854	0	0	0.428844	0	0	95.0172	0	0	0	0	0	0
ENSMUSG00000001249	279.389	0	0	0	0	0	0	0	0	0	0	0	0	0	0	0	0	0	0	0	3556.96	0	0	0	0	0	0	0	0	0	3.46149	0	0	1.8403	0	0	0	0	17.8069	0	0	0	0	0	0	0	150.564	0	0
ENSMUSG00000001270	1572.04	0	0	0	0	0	0	0	0	0	0	0	0	2.98621	0	3.17505	0	4.2766	766.769	0	0	7.91124	0	0	0	0	0	0	40.7931	0	0	0	0	0	0	0	0	0	0	0	0	0	0	0	0	114.008	0	0	306.252
ENSMUSG00000001280	11.2111	0.575239	0	0	0	0	0	1.47035	0	63.256	16.6884	0	0	45.5942	0	0	61.7208	2.27777	0	0	0	0	0	0	0	0.584321	0	0	11.142	0.291438	0	35.5259	86.5024	362.145	0.602135	74.7698	154.131	0.653459	0	18.7964	32.9509	0.26362	3.60263	0.0997596	23.9922	52.0187	0	10.3426	107.89
ENSMUSG00000001281	0	0	0	0	0	0	0	0	0	0	0	0	0	0	0	0	0	0	0	0	0	0	0	0	0	0	0	0	0	0	0	0	0	0	0	0	0	0	0	0	0.37881	0	0	0	0	0	0	0	0
ENSMUSG00000001285	0	0	58.9226	0	0	0	0	0	0	0	94.8617	0	0	0	0	0	0	113.072	0	7.35811	0	0	0	0	0	0	0	0	0	0	1.16416	0	0	0	0	66.8802	0	0	0	0	0	0	60.8472	0	0	0	0	0	0
ENSMUSG00000001288	0	8.74093	0	16.5118	0	0	1.87814	0	0	0	0	0	0	0	0	0	0	0	0	23.5911	0	0	0	0	0	0	0	8.69585	0	0	0	0	0	0	14.2327	0	0.574036	0	0	0	0	0	0	33.5514	0	3.69077	0	0	6.4799
ENSMUSG00000001289	146.239	200.967	267.452	22.9038	76.421	9.71513	27.6803	0	63.3338	234.215	177.661	128.219	25.4549	454.344	234.623	354.591	454.561	426.224	1625.95	59.6038	0	0	33.3229	78.0951	0	411.77	208.885	168.44	1131.19	5.22142	268.762	0	75.362	103.092	31.165	216.915	181.049	56.5858	234.58	161.776	290.703	0	673.81	34.5545	249.186	68.9005	338.036	55.2645	375.641
ENSMUSG00000001300	91.4508	0	0	39.6884	10.3735	0	0	0	0	0	67.0544	42.0366	0	29.6011	0	0	0.419898	0	0	315.454	16.0968	0	0	1.25884	0	3.93748	0	0	65.964	23.5664	0	0	0	0	2.31858	16.0328	11.4554	84.293	39.2533	0	71.3704	37.5585	92.3769	29.3863	0	5.84542	0.258856	0.698688	12.3154
ENSMUSG00000001305	9.8578	0	0	0	0	0	0	0	0	4.55232	0	0	0	0	0	120.252	0	0	0	0	0	0	0	0	0	0	0	1.05063	0	0	0	0	21.9716	0	0	36.8869	0	0	0	0	0	0	9.68051	0	722.56	10.9249	0	0	0
ENSMUSG00000001313	0	0	0	0	0	0	0	0	0	0	0	0	0	0	0	0	0	0	0	0	0	0	0	0	0	0	0	575.428	0	0	0	0	0	0	0	0	0	0	0	0	0	17.6453	0	0	0	0	0	0	7.13592
ENSMUSG00000001323	0	0	3.77356	0	0	0	0	0	1.48933	6.46709	2.64933	0	0	0	0	204.449	0	0	0	0	0	2.56421	0	0	0	0	0	0.373133	0.508537	0	0	0	0	0	5.49646	107.392	17.5869	0	0	0	0	0	0	0.182127	0	0	0	0	0
ENSMUSG00000001333	0	0	0	0	0	0	0	0	0	0	0	0	0	0	0	0	0	0	0	0	0	0	0	0	0	0	0	0	0	0	57.415	74.1913	0	0	0	0	0	60.8251	0	0	0	0	0	2.03127	0	8.83145	0	0	0
ENSMUSG00000001334	0.888928	0	0	0	0	0	0	0	0	0	0	1.09643	0.856175	0	0	214.567	0	0	0	0	2.29009	0	0	0	0	0	0	0	0	0	0	0	0	245.676	0	0	0	0	0	0	0	0	0	0	0	0	0	0	0
ENSMUSG00000001348	460.139	0	0	0	0	0	0	0	0	0	0	0	0	0	0	0	0	0	0	0	0	0	0	0	0	0	0	0	0	0	0	0	0	0	0	0	0	15.1862	0	0	0	0	0	0	0	0	0	0	0
ENSMUSG00000001349	0	0	0	0	0	0	0	0	0	0	0	0	0	0	0	0	0	0	0	0	0	0	0	0	0	0	0	0	0	0	0	0	0	0	0	0	0	0	0	0	0	0	0	0	0	0	0	0	0
ENSMUSG00000001366	0	0	0	248.231	0	0	2.48704	43.3927	0	0.678835	3.24443	0	0	0	142.803	0	0	0	0	0	0	0	20.3165	0	0	13.3252	0	0	197.292	0	0	0	148.529	32.5179	0	27.5705	28.1252	0	0	5.93278	32.4816	0	369.045	0	0	2.71518	0	0	0
ENSMUSG00000001376	0	0	0	1.20501	0	0	0.776698	1.23195	0	0	4.66087	0	3.57128	0.222103	145.472	0	0.182733	0	0	0	0.636827	3.53044	0	0	0	0.489581	0	1.88369	0.466773	40.0463	0	0	0.170534	0	72.3125	6.38344	0.949563	13.414	64.7252	0	0	0	0	0	10.4881	0.339179	0.11265	0	33.0502
ENSMUSG00000001379	0	0	0	0	0	0	0	0	0	0	0	0	0	0	0	0	0	0	0	0	0	0	0	0	0	0	0	0	0	0	0	0	0	0	0	0	0	0	0	0	1.00832	0	0	0	0	0	0	0	0
ENSMUSG00000001380	9.88871	0	10.5844	594.532	0	0	0	6308.24	3.41788	74.2072	14.1867	24.3941	0	0	59.7345	0	0	47.7163	0	0	0	0	70.134	0	0	1.22408	0	786.949	26.8422	0	204.265	3.81651	177.374	0	10.9321	89.8226	35.6122	87.6102	1.56736	25.4785	276.634	776.462	51.457	740.218	120.188	196.744	0	1.52045	61.6403
ENSMUSG00000001383	93.5868	9.54803	1.69423	1.76827	9.93688	0	0	0	0	0	28.5475	1.34224	28.2993	149.598	2.33727	49.2074	20.1112	100.819	502.12	0	0	0	0	0	0	21.5528	616.015	192.991	0	65.5735	68.4371	0	45.0447	67.7374	8.88395	17.6454	67.9293	2.4103	183.521	45.371	9.20758	0	0.604018	0	0	41.0621	0	60.2351	8.65116
ENSMUSG00000001403	0	0	0	0	0	0	0	0	0	0	0	0	0	0.848774	0	0	0.698323	0	0	0	0	0	0	0	0	0	0	0	463.786	0	0	0	0	0	0	377.832	0	4.18465	0	0	0	0	0.524334	0	271.379	36.2932	107.194	0.580986	0
ENSMUSG00000001415	12.7031	0	0	0	0	0	0	2.75257	181.733	0	0	0	0	0	0	0.703504	1.22485	7.81751	0	0	0	2.62937	0	0	0	0	0	0	0	0	0	0	0	0.687579	0	28.8569	3.18243	0	238.11	38.5513	0.467315	0	0	0	4.88202	5.30483	0	0	42.71
ENSMUSG00000001416	182.283	379.412	260.96	0	2.39151	0	47.7289	0	0	45.8211	246.051	1.93822	67.6034	1.88254	1.12502	649.182	48.4015	1084.47	241.69	1184.27	0	0	0	0	0	3.11227	2.23783	0	0	0	94.2686	0	283.308	29.9963	279.378	361.127	396.892	325.428	5.97761	168.822	139.607	52.8884	131.704	77.577	44.9115	273.473	32.2253	307.009	331.239
ENSMUSG00000001417	0	57.9893	0	0	0	0	0	0	0	0	112.6	449.547	0	0	0	0	0.799489	1654.66	0	0	0	0	0	0	0	0	0	0	0	0	0	0	0	0	0	0	0	0	0	0	0	0	0	4.02267	0	0	0	0	0
ENSMUSG00000001418	17.5975	217.713	0	0	0	0	864.935	0	0	0	17.8611	0	0	0	0	29.8866	0	212.958	0	0	6.47647	0	0	0	0	0	0	0	0	6.20834	0.840951	50.4526	17.0541	0	0.285043	0	10.4617	0	138.397	193.727	28.7155	0	7.44193	39.8107	0	72.7252	0	0	0
ENSMUSG00000001419	0.410377	0	0	0	0	0	0	2.04523	0	111.92	0	0	0	0	3.08493	125.192	83.7287	0	0	0	0	0	0	0	0	0	0	0	0	0	0	0	0	12.2613	0	0	0	0	0.780535	0	0	0	0	0	0	59.1242	0	0	0
ENSMUSG00000001420	0	0	0	0	0	0	0	0	0	0	0	0	0	0	0	0	0	0	0	0	0	0	0	0	0	0	0	0	0	0	0	0	0	0	0	0	0	0	0	0	11.6925	0	0	0	0	0	0	0	0
ENSMUSG00000001424	5.78974	40.7375	86.4163	2.45423	0	13.1862	0.790947	0	0	6.69254	3.09546	0	0.969812	122.588	37.8462	25.6512	0	1.61956	0	0	1.29702	0	0.340064	0	31.7604	0.249281	0.537726	0.174386	0	31.5804	1.01049	5.4406	1.73663	0.626763	6.85015	19.9552	27.0755	0.696941	1.59595	1.88679	2.87538	1.12465	37.3058	5.87316	11.5705	84.1052	5.16226	2.01264	7.09515
ENSMUSG00000001435	0	0	0	0	0	0	1.09917	146.449	619.064	0	1.43391	0	0	0	0	131.672	0	5.85177	0	0	0	0	22.2114	0	719.773	0	0	0	0	0	0	0	0	0	0.237989	0	230.127	0	1.33072	6.22737	0	0	0.19417	0	0	2.16	0	0	0
ENSMUSG00000001436	0	0	0	0	0	0	0	0	0	0	153.917	0	0.509391	0	0	0	497.307	0	0	0	0	0	0	0	0	0	0	0	0	0	0	0	0	0	0.359803	39.7023	0	0	0	0	0	0	2.93555	0	0	0.362842	0	0	0
ENSMUSG00000001440	0	0.363343	0.290127	0	0	0	0	0	0	0	0	0	1.79485	0.334873	0	0	0.551028	0.479576	0	0	0	0	0	0	0	0	1.59229	0	1.40754	0	0	1.15075	0.257121	0	2.53554	4.02889	2.50546	73.4695	0	121.693	0	0.333025	0.206869	0.126024	0	72.8735	0	0	0.80807
ENSMUSG00000001441	26.5857	124.938	0	18.8307	0	0	0	54.3578	0.942455	0	8.94141	3.36324	0.328284	0	7.68663	4.55857	3.02354	0	0	0.960863	14.0494	1.62265	26.2457	24.9273	0	0	0	73.9059	0	0	12.0858	26.3094	3.52712	0.848644	33.6225	38.4824	4.90989	1.88733	133.762	63.3893	42.9704	0	32.1615	1.03726	89.1792	39.5187	42.5598	10.6909	1.23166
ENSMUSG00000001444	46.3975	0	8.45309	0	0	4.08246	0	0	0	0	0	0	0	0	0	0	0	0	0	0	0	0	0	0	0	0	0	5.47102	0	0	0	0	0.681041	179.429	0	0	10.4284	0	0	0	0	0	0	0	0	0	0	0	0
ENSMUSG00000001445	0	0	58.2088	0	0	0	0	0	2524.88	0	107.276	0	318.554	0	3.08854	65.0241	55.2771	138.777	0	0	3.70463	0	1.94263	0	0	1.42403	0	35.8627	0	0	0	0	4.96027	0	0	21.5899	29.0006	174.381	0	37.0505	0	319.944	0	98.7068	5.08438	5.91935	0	76.9432	286.837
ENSMUSG00000001467	1.14611	0	12.0444	0	1.30819	0	90.0289	0	0	0	0	0	0	164.764	0	0	0	0	0	0	7.3816	0	0	0	0	365.46	276.04	0	0	0	0	0	0	0	91.2263	0.344149	0	0	0	2.14762	15.031	5.63252	15.2676	102.117	0	0	154.601	419.053	0
ENSMUSG00000001472	464.475	503.053	156.408	703.857	0	0	0	0	333.704	387.157	21.9265	0	22.6194	29.3069	0.700561	31.9911	423.89	52.8833	301.005	0	30.2511	86.9585	130.429	0	1.26626	47.1589	5.57406	1.80769	0	0	0.872891	22.1561	21.6023	324.039	110.951	67.3847	75.8046	413.241	23.9882	272.902	165.59	707.646	415.679	4.63226	0	148.14	247.939	0	70.7196
ENSMUSG00000001473	0	0	0	0	0	0	0	0	0	0	0	0	0	0	0	0	1.03337	0	0	0	0	0	0	0	0	112.129	0	78.4408	0	0	0	0	1.92878	0	291.009	518.818	21.4795	0	0	43.8756	399.781	1701.25	62.0725	1.41804	0	234.966	1855.08	0	983.002
ENSMUSG00000001482	0	0	0	0	1.40594	0	0	0	0	0	3.02933	0	0	0	0	0	0	0	0	0	0	0	0	0	0	0	0	0	0	0	0	98.881	0	0	0.837976	15.1645	0	0	0	0.577025	0	0	0	0	0	0.422528	0	0	0
ENSMUSG00000001493	0	0	0	0	0	0	0	0	0	0	0	0	0	0	39.067	0	0	0	0	3949.9	0	0	0	0	0	0	0	0	0	192.747	0	0	2.28155	0	365.233	0	0	0	0	0	0	0	0	0	0	0	0	0	0
ENSMUSG00000001494	0	0	0	0	0	0	0	0	0	0	0	0	0	0	0	0	0	0	0	0	0	0	0	0	0	0	0	0	0	0	0	0	8.2015	0	0	0	0	0	0	0	0	0	0	0	0	0.815605	0	0	0
ENSMUSG00000001496	0	0	0	0	0	0	0	0	0	0	0	0	0	0	0	0	0	0	0	0	0	0	0	0	0	0	0	0	0	0	0	0	0	0	0	0	0	0	0	0	0	0	0	0	0	0	0	0	0
ENSMUSG00000001497	16.5166	2.84149	0	0	31.0508	0	0	2.42102	0	0	20.3102	0	0	0	0	88.4836	0	0	0	0	0	0	0.656251	0	0	7.21589	5.70732	0	0	0	0.325003	0	47.5888	9.0714	0	3.79258	70.4442	0	0.923952	5.46165	0.205513	42.9725	157.196	0	91.4616	9.66499	0	0	3.15972
ENSMUSG00000001504	0	0	0	0	0	0	0	0	0	0	0	0	0	0	0	0	0	0	0	0	0	0	0	0	0	0	0	0	0	0	0	0	0	0	0	0	0	0	0	0	0	0	0	0	0	0	0	0	0.541177
ENSMUSG00000001506	1.12271	0	0	0	0.854318	0	0	0	0	0	0.920384	0	0	0	0	0	0	0	0	0	0	0	176.947	0	0	0	0	0	0	0	0	0	1.54907	0.465894	0	0.224748	2.51577	0	0	0	0	0	0	0.126543	0	0	77.7689	0	779.48
ENSMUSG00000001507	6.45212	57.0303	0	0	0	0	1.35154	0	3.56812	6.27131	0	0	0	0	8.77664	0.821843	0	0	0	0	0	4.09555	2.32435	0	0	161.865	0	0	0	0	1.72667	0	39.4674	2.14197	0.292631	0.258322	51.2225	855.544	4.90876	0.201504	0.181975	0	26.0239	4.0725	14.068	3.83634	10.3892	1.05819	2.48695
ENSMUSG00000001508	2.83125	0	0	0	0	0	0	0	0	0	0	0	0	0	0	0	0	0	0	0	0	0	0	0	0	0	0	0	0	0	0	0	0	0	0	0	0	0	0	0	0	0	0	0	0	129.17	0	0	0
ENSMUSG00000001510	18.628	9.08014	0	0	0	0	0	0	0	0	0	0	0	0	0	0	6.88524	0	0	0	0	0	0	557.327	0	0	0	0	0	0	0	0	1.28512	1.15952	916.885	0	0.894468	0	0	0	0	0	0	0	0	0	0	0	0
ENSMUSG00000001517	0	0	0	0	0	0	0	0	0	0	0	0	0	0	0	0	0.330236	0	0	0	0	0	0	0	0	31.8518	0	0	0	0	0	0	0	0	0	2.95111	0	9.15249	0	0	0	232.716	0	0	0	1.53241	0	0	0
ENSMUSG00000001518	0	0	71.6646	0	0	0	0	0	0	6.23325	0.397217	0	0	0	0	0	0	0	0	0	0	0	0	0	5.6431	0	0	0	0	0	0	8.97623	0	19.9059	1.64818	9.31163	0	0	0	0	0	0	7.53038	0	0	65.8193	1.32487	0.298	0
ENSMUSG00000001520	0	0	0	0	0	0	0	0	0	0	0	0	0	0	0	0	0	0	0	0	0	0	0	0	0	0	0	0	0	0	0	0	0	0	0	4.09501	0	0	0	0	0	0	0	0	0	106.66	4.97187	0	0
ENSMUSG00000001521	0	0.357165	1.99635	2.38126	0	0	0	5.47764	0	0	0	0.451885	0	0	0	0	0	0	0	0	4.71921	3.48831	0	0	0	0.362804	0.391303	0.253802	111.381	0.361906	0	1.13118	0.252749	1.36829	14.7053	68.8666	47.1461	6.4917	0.232274	4.97718	0.774967	0	56.5317	0	164.511	55.7994	0	1.57726	2.11821
ENSMUSG00000001524	0	0	0	0	0	0	0	0	0	17.1667	0	0	0	0	0.79614	298.401	0	882.395	0	0	0	0	0	0	0	0	57.0109	0	0	0	0	0	0	4.61465	0	0	0	0	0	0	0	0	0.411491	0	0	0	0	0	0
ENSMUSG00000001525	125.689	268.851	512.804	4.80553	3.37561	582.972	137.062	7.36948	0	463.515	154.558	3.64773	17.8026	277.014	40.4931	412.014	220.806	3.80543	1364.58	75.0341	0	17.5991	3.99519	1.63854	2.87025	3.6608	1742.02	0	60.7306	2.9214	0.494647	0	56.1069	601.04	1.50896	1601.57	41.1816	2063.76	197.81	593.651	16.5777	167.141	69.7639	593.749	3.26766	945.489	700.484	170.518	741.123
ENSMUSG00000001542	1.34692	0	0	10.9432	0	0	0	80.553	0	0	4.41677	4.984	0	0.605103	57.8582	0	0	0	0	0	5.20497	0	0	0	0	0	0	0	0	0	0.450567	22.8729	0	0	20.1592	3.64003	72.4365	0	203.239	188.978	7.40773	190.158	0.747611	16.6236	0	2.77221	0.306908	0.414193	3.89375
ENSMUSG00000001552	8.77727	0	0.297069	29.765	0	0	0	0	1.05521	0	8.44691	117.205	14.3348	0	247.532	0	9.87373	0.491051	176.085	1.07582	35.3932	0	3.60877	0	3.70376	13.2269	2.85318	0	0	6.4086	0	8.24797	68.4512	0	32.1931	86.6311	48.3763	0.422626	66.7772	35.9335	70.714	47.7391	39.3984	5.03254	61.7307	3.92722	11.4781	29.3382	4.96443
ENSMUSG00000001555	0	0	0	0	0	0	0	0	0	0	0	0	0	0	0	0	0	0	0	0	0	3.98392	0	0	0	0	0	0	0	0	0	0	0	0	0	0	0.80365	0	0	0	0	0	0	0	0	0	0	0	2.41916
ENSMUSG00000001558	0	0	0	0	0	0	0	0	0	0	0	0	0	0	0	0	0	0	0	0	0	0	0	0	0	0	0	0	0	0	0	0	0	0	0	0	0	0	0	0	0	0	0	0	0	0	0	0	0
ENSMUSG00000001569	0	0	8.20238	0	0	0	0	0	0	0	0	0	0	0	0	0.958677	27.0769	0	0	11.316	0	0	0	0	0	0	0	0	0	0	0	0	26.3078	0	0	7.23197	2.89117	0	0	0	0	0	0	0	0	49.9144	0.22866	54.0038	0.362627
ENSMUSG00000001576	18.261	0	0	0	0	0	0	0	0	0	0.935638	0	0	0	0	0.242293	0	0	351.08	0	0	0	0	0	0	0	0	0	0	0	11.7082	0	0.262458	0.473616	0	23.5327	0.365352	0	41.4859	0	0	1.01981	0	0	0	3.65405	0	15.6765	34.0935
ENSMUSG00000001583	0	0	0	0	0	0	0	0	0	0	0	0	0	0	0	0	0	0	0	0	0	0	0	0	0	0	652.474	0	0	0	0	0	0	0	0	0	24.0902	66.5911	0	13.1338	0	50.7621	0	0	0	0	0	0	0
ENSMUSG00000001588	0	0	0	0	0	0	0	0	0	0	0	0	0	0	0	0	0	0	0	1.41943	0	0	0	0	0	0	0	0	0	0	0	0	0	0	0	0	0	0	0	0	0	0	0	0	0	16.581	0	0	0
ENSMUSG00000001604	0	0	0	0	0	0	0	0	0	0	0	0	0	0	0	61.4524	0	0	0	0	0	0	0	0	0	0	0	0	0	0	0	0	3.63092	0	0	0	0	0	0	0	0	0	0	0	0	0	0	0	0
ENSMUSG00000001622	0	0	0	0	0	0	0	0	0	0	0	0	0	0	0	0	0	0	0	0	0	0	0	0	0	0	0	0	0	5.8435	0	0	0	0	0	0	0	0	0.37504	23.5549	1238.03	0	0	0	0.522888	0	0	0	0
ENSMUSG00000001627	53.2478	24.5247	0	8.85676	75.6135	0	0	616.423	0	0	14.0924	0	0	0	21.1621	26.1686	0.309942	29.6726	0	0	4.32059	15.9683	10.1953	0	175.79	61.4495	0.447814	25.8505	0.395857	26.9212	0.280508	0	8.09901	0.521964	22.2486	45.0715	15.7033	153.46	0	0.589239	160.704	38.9625	0	27.0784	56.7033	0	0.191071	101.598	86.3592
ENSMUSG00000001630	0	0	61.9047	0	2.45324	0	0	0	0	27.1886	214.08	0	0	0	2.30813	0	0	0	0	0	0	0	0	0	0	0	0	0.744471	0	5.83864	0	0	0.370691	0	0.365549	0.645382	166.673	0	0	7.55144	36.1437	0	195.051	0.181689	0	37.9696	0	101.453	85.0445
ENSMUSG00000001632	0	0	0	0	0	0	0	0	0	0	0	0	0	0	0	0	68.1473	0	0	0	46.1793	0	7.90707	0	0	0.724527	0	0	0	0	0	0	0	0	0	12.5225	1.05394	0	88.8286	0	0.154763	0	0	0.618483	0.323359	0	0	2.69985	4.4945
ENSMUSG00000001642	164.24	0	0	0	0	0	0	0	0	0	25.0855	0	0	0	0	0	72.0162	0	0	0	0	0	0	0	0	0	0	0	0	0	0	57.8445	0	0	0	0	0	122.411	8.31439	14.3348	0	0	0.346623	0	0	1.28531	0	14.9789	24.3716
ENSMUSG00000001656	0	13.0325	0	0	0	0	0	0	0	0	0	992.325	0	0	0	0	0	0	0	0	0	0	0	0	0	0	0	0	0	0	0	0	0	0	0	0	0	0	0	0	0	0	0	36.1622	0	0	0	0	0
ENSMUSG00000001657	0	0	0	0	0	0	0	0	0	0	0	0	0	0	0	0	6.31801	0	0	0	0	0	0	0	0	0	0	0	0	0	0	0	0	0	2.18041	0	0	0	0	0	0	0	0	10.1148	0	0	0	0	0
ENSMUSG00000001661	0	0	0	0	0	0	0	0	0	0	0	0	0	0	0	0	0	0	0	0	0	0	0	0	0	0	0	0	0	0	0.656762	0	0	0	0	0	0	0	0	0	0	0	0	0	0	0	0	0	0
ENSMUSG00000001663	6617.67	0	0	0	0	327.936	176.77	0	0	249.517	9.22412	0	0	0	0	0	0	548.107	0	0	0	0	0	0	0	0	0	0	0	177.838	0	54.5926	0	0	0	0	0	0.890059	0	0	622.902	0	0	453.839	83.8291	3.30833	0	1.97718	0
ENSMUSG00000001665	93.4948	12.7606	56.7686	0	0	51.5527	0	0	186.135	0	259.064	0	171.095	0	0	7.74082	126.48	0	0	0	0	0	0	0	0	0	0	0	0	256.753	243.324	0	0	0	0	72.4316	0	0	33.1943	0	36.3894	0	0	0	0	182.808	0	0	0
ENSMUSG00000001666	660.893	46.4638	29.6808	134.238	0	192.719	0	0	0	177.125	122.425	11.7572	0	0	34.1218	38.4484	244.277	130.832	0	0	0	0	30.0466	28.1668	0	15.7325	23.7556	92.4482	143.996	15.6935	23.3834	0	0	75.1561	19.4545	101.133	0	239.277	0	0	73.9317	5.67823	111.107	464.134	0	305.182	11.5839	0	9.18531
ENSMUSG00000001670	0	0	0	0	0	0	3.20885	0	0	0	10.0465	0	0	0	0	0	0	0	0	0	0	0	0	0	0	0	0	0	0.964212	0	0	0	0	0	0	0	0	0	0	0	0	0	0	0	0	0	0	0	0
ENSMUSG00000001672	166.034	0	0	0	0	0	0	0	0	0	12.2624	0	0	0	0	0.476322	0	0	0	0	0	0	0	0	0	0	0	0	2.82452	0	0	0	0	0	0	11.678	8.61893	0	0	20.6713	2.53124	0	29.4738	0	0	0	0	0	0
ENSMUSG00000001674	0	223.725	6.93009	0	0	0	130.538	0	21.881	0.848338	96.4985	0	0	9.77645	0	0	0	0	0	0	0	0	0	0	0	0	0	0	0	0	0	0	1.36482	0	23.5531	137.819	32.2981	12.5978	223.886	36.1441	16.739	67.1737	0	0	9.61794	62.434	0	17.6425	29.3103
ENSMUSG00000001687	1090.89	0	166.972	1476.43	69.3505	0	17.3552	0	0	7.89514	550.164	0	3.54665	14.0614	0	325.981	2341.68	2.36912	0	0	87.7503	0	299.715	0	0	0	2.94973	88.6457	0	209.157	16.0134	284.236	52.7128	0	996.416	0	30.9426	886.964	1498.8	706.827	95.8068	145.596	71.0248	0.311281	0	147.788	4.19525	2.83089	1126.38
ENSMUSG00000001700	33.9424	0	0	0	0	0	0	0	0	0	54.1054	0	0	0	0	0	0	12.1321	0	0	0	0	713.275	0	0	0	0	0	0	0	0	0	0	0	0	6.22849	35.3128	0	0	130.297	135.618	187.871	4.18662	0.31881	0	51.7479	13.7495	0	3.40703
ENSMUSG00000001707	0	0	0	0	0	0	0	0	0	32.6577	351.191	0	0	0	603.175	0	0	0	1098.14	0	0	0	0	0	0	0	726.998	436.913	0	0	0	0	0	53.3314	0	235.832	2.28557	0	0	34.5622	0	0	0	181.873	0	31.023	0	0	0
ENSMUSG00000001729	9.58949	2.92147	0	0	0	51.2237	41.43	0	0	27.2427	0	0	0	3.23106	0	0	0	0	0	224.717	0	0	0	0	0	0	17.2838	9.96479	0	0	0	0	0	0	82.3637	11.8779	18.4185	0	31.5385	0	0	0	0	2.83723	10.5956	60.4443	31.6832	1.10583	5.19784
ENSMUSG00000001739	0	0	0	0	0	0	0	0	0	0	0	0	0	0	0	0	0	0	0	0	0	0	0	0	0	0	0	0	0	0	0	0	0	0	0	0	0	0	0	0	0	0	0	0	0	0	0	0.711188	0
ENSMUSG00000001741	0	0	32.6702	0	0	0	0	0	0	0	0	0	0	0	0.336344	0	0	0	0	0	0	0	0	0	0	0	0	0	0	0	0	0	0	21.0551	0	3.76185	0	0	0	0	0	0	3.82452	0	0	0	0	0	0
ENSMUSG00000001750	82.4197	0	1.28318	0	0	0	0	0	0	0	0	2.03318	0	0	0	0	0.406183	0	0	0	12.74	0	0	0	5.33275	0	5.2818	0	0	0	0	0	0	0	0	0.659965	0	0	0	0	0	0	57.3366	0	0	0	0	0	0
ENSMUSG00000001751	38.8098	0	0	0	0	0	0	0	0	0	0	0	0	0	0	0	0	0	0	0	0	0	0	0	0	0	0	0	0	0	0	0	0	0	0	1.10987	0	0	0	2.16439	0	0	2.05157	0	0	0	0	0	0
ENSMUSG00000001755	0	0	0	0	0	0	0	0	0	0	62.5047	0	0	3.07891	107.639	0	0	1.10234	0	0	0	0	0	0	0	0	0	1.18695	186.841	0	177.676	0	13.0023	0	0	0	0	3.32057	0	0	266.021	2.29645	0	0	0	0	149.525	0	0.619135
ENSMUSG00000001761	0	0	0	0	0	0	0	0	0	0	0	0	0	0	0	0	0	0	0	0	0	0	0	0	0	0	0	0	0	0	0	0	0	0	0	0.39032	0	10.4367	0	0	0	582.488	0	0	20.682	0.445896	0	0	306.256
ENSMUSG00000001763	0	0	0	0	0	0	0	0	0	0	0	4.08202	0	0	0	0.301105	0	0	0	0	0	0	0	0	0	0	0	0	0	0	0	0	0.326165	0	0	0	0	0	0	4.87256	1.4001	0	0	0.159865	0	0	0	0	0
ENSMUSG00000001767	0	19.3099	0.497382	0	422.996	5.28468	6.02285	0	0	0	1.0476	0.788096	0	8.61139	0	0	0	31.2423	294.819	0	0	0	0	0	106.661	0	708.371	0	0	281.502	1.7099	0	0.881597	0	0.869367	47.965	0.613609	0	1.21527	87.1023	96.2308	0	0	0	2.25914	26.7397	1.74707	28.2936	5.07952
ENSMUSG00000001768	0	3.99146	0	0	0	0	0	0	6.28943	0	214.067	0.561111	44.6921	0	0	0	0	0	0	0	117.198	0	7.37471	0	0	0	15.0624	0	12.8853	0	0	1.4046	20.0858	3.39803	22.5926	21.8562	0	6.29751	301.108	46.4583	0	0	2.52504	1.38442	0.402117	30.586	54.9384	0.279786	48.0013
ENSMUSG00000001773	0	0	0	0	0	0	0	9.16563	0	0	294.75	0	0	0	0	0	0	0	0	0	0	0	0	0	0	0	0	5.09618	0	0	0	0	0	0	0	0	0	0	0	0	0	0	0	0	0	0	0	0	0
ENSMUSG00000001774	50.1247	0	1.73418	0	0	0	0	2958.86	0	0	63.9204	0	47.205	80.0657	0	0	0	0	0	0	0	0	9.02858	0	0	6.61833	0	0	0	0	0	17.196	0	0	219.001	24.082	3.20913	1.85035	359.455	45.9192	20.2632	385.181	25.3487	61.3929	279.625	42.0305	21.3198	0	174.689
ENSMUSG00000001783	0	0	115.52	0	0	0	0	0	0	0	202.504	0	204.447	48.9465	8.06917	93.3162	0	73.7227	0	0	9.67879	0	0	0	0	0	5.01586	453.513	0	0	0	0	0	0	0	430.379	2.70598	63.4498	360.262	3.07997	234.04	248.418	352.938	78.1272	0.830223	148.851	0.428028	0	105.893
ENSMUSG00000001785	0	0	0	7.30951	0	0	0	0	0	81.0163	165.947	122.065	34.661	0	0	44.1196	0	0	0	0	0	0	0	0	0	31.1825	0	0	0	229.291	0	0	1.24134	0	0	43.2241	0	0.498172	249.261	67.4337	46.4349	341.656	0.499366	81.833	222.67	0	731.435	8.2998	28.609
ENSMUSG00000001786	31.7943	1.16235	0	1.93738	0	0	21.2287	0	0	124.749	0	12.255	0	7.85596	0	8.09964	40.2496	0	0	0	0	0	0	0	0	0	0	0	0	0	0.265893	0	31.5306	0	42.9898	23.8677	26.3351	31.6896	23.4331	0.744717	38.8392	0	0	0	29.1579	50.7148	340.316	1.46657	0
ENSMUSG00000001794	151.65	490.474	0	0	0	0	0	0	11.333	245.178	0	382.945	0	0	1.10038	0	65.8993	0	0	0	3590.08	0	107.97	0	3174.34	0	0	0.709841	0	146.768	65.1254	0	12.0172	0	261.409	219.684	1669.89	1807.11	474.231	205.445	51.1518	102.545	655.756	384.586	1356.78	155.358	0.933911	18.9057	222.901
ENSMUSG00000001804	0	106.021	1.09945	0	0	0	0	0	0	0	0	0	0	0	0	135.376	0	0	0	0	0	0	0	0	0	0	51.2892	0	0	0	0	0	0	0	0	0	0.678181	0	0	0.992456	0	52.3734	0	17.909	0	109.978	0	0	0
ENSMUSG00000001827	0	0	0	0	0	0	0	0	0	0	0	0	0	0	0	0	0	0	0	0	0	0	0	0	0	0	0	0	0	0	0	0	0	0	0	0	0	0	0	0	0	0	0	0	0	0	0	0	0
ENSMUSG00000001829	0	5.48692	0	0	0	0	0	0	0	0	0	0	0	0	0	0	0	0	0	0	0	0	0	0	0	0.309642	0	0	0	0	0	57.9255	0	0	0	13.1447	0	0	0	0	0	37.4387	9.37193	3.27759	62.1874	19.5212	0	0	0.677936
ENSMUSG00000001833	167.418	561.343	0	640.006	0	807.077	36.4883	0	299.696	131.133	166.601	2.38726	0	107.819	364.776	208.935	109.453	1.24524	446.527	1088.52	72.3002	18.4284	1.30733	2170.43	0	0	0	355.315	2.74105	0	257.036	0	37.3869	333.717	393.701	488.768	211.894	1477.9	1.84062	614.735	187.099	137.489	609.12	5.56284	0.855411	257.603	1128.11	347.584	304.236
ENSMUSG00000001844	0	0	0	0	0	0	0	0	0	0	4.21821	126.932	522.021	0	1.84191	0	27.2599	1117.84	0	0	0	0	0	0	0	0	0	0	0	55.0644	0	0	0	0	0	8.24034	0	8.07269	76.6622	0	0	62.069	74.2562	0	162.221	57.6585	0	0	0
ENSMUSG00000001847	4.63067	7.22303	0	126.412	0	261.717	2.90998	18.4626	0	70.6907	5.31465	0	220.327	7.48918	93.49	46.0071	140.349	0	0	0	0	0	0	0	127.636	15.5913	8.90258	0	0	0	237.932	0	12.7785	0	5.67055	179.094	91.6092	14.3591	0	62.9092	5.48532	1.65508	456.479	7.82899	130.982	83.8708	417.835	287.075	137.882
ENSMUSG00000001855	0	0	0	0	0.580483	0	0	1.26728	196.167	8.50508	8.96368	0	35.5124	9.36735	81.1027	0	1.50379	0	0	0	0	0	0.343514	0	0	0	0	0.176156	0	0	0	461.647	2.45595	0	0	5.80296	27.106	6.05451	52.717	81.5978	8.60607	29.9919	0.14114	0	0	8.02483	0.231761	0	0.918864
ENSMUSG00000001864	19.468	201.424	190.656	1.02045	286.724	0	0	0	524.414	18.8506	71.5611	60.4184	97.9875	0	487.597	433.556	195.445	6.46465	0	0	124.576	0	66.1734	0	0	334.58	285.738	40.0248	0	128.414	237.386	9.69498	206.226	126.653	517.384	222.139	104.336	91.4556	0	84.7275	157.548	1.68343	2.78858	10.6175	0	0.430846	1.71714	323.665	3.17705
ENSMUSG00000001865	0	0	0	0	0	0	0	0	0	0	0	0	0	0	0	0	0	0	0	0	0	0	0	0	0	0	0	0	0	0	0	0	0	0	0	0	0	0	0	0	0	0	0	0	0	0	0	0	0
ENSMUSG00000001870	0	0	0	0	0	0	0	0	0	0	0	0	0	0	0	0	0.173248	0	0	0	0	0	13.9306	0	0	0	0	0	0	0	0	0	0	0	0	0	0	5.83974	0	0	0	0	0	43.9816	0.20716	7.87853	0	0	3.04877
ENSMUSG00000001891	39.2145	435.351	0	1.30042	0	0	0	0	0	14.4135	0.656075	68.1106	0	0	0	365.958	0.591606	0	0	0	0	0	0	0	0	14.2653	0	33.2647	0	0	131.714	0	0.552111	0	195.458	0	6.14849	0	0	4.87378	5.75572	0	0	0	212.93	31.845	9.84714	0	410.074
ENSMUSG00000001901	157.097	0	3.23235	219.285	0	0	0	0	0	0	14.1835	0	0	0.621812	3.71599	29.0899	99.2488	191.459	0	0	0	0	0	0	0	402.289	0	0	0	18.4581	8.33416	0	7.16158	1319.04	57.9103	14.5466	0.664613	0	0	0	11.7112	0	0	21.9969	18.3519	0.474793	0	0.425631	0.500158
ENSMUSG00000001909	0	0	0	0	0	0	0	0	0	0	0	0	4.12651	0	0	0	0	0	0	0	0	0	0	0	0	0	0	0	0	0.384748	0	0	0	0	27.0273	0.233908	0	0	15.5569	15.6915	0	0	0.864744	0	0.34428	6.14588	0	0	6.7557
ENSMUSG00000001910	0	1.67053	0	0	0	0	0	0	0	0	1.40476	0	79.7707	0	0	0	2.53345	0	0	0	0	0	0	0	0	0	0	13.0579	0	0	0	0	0.788107	0	0	8.5757	7.67953	4.11166	13.0367	0	0	24.4983	0	0	0	0.39187	2.0824	0	0
ENSMUSG00000001911	0	0	0	0	0	0	0	0	0	1.1462	0	58.52	0	0	0	3.61748	0	1.71972	0	0	0	0	0	0	1.2971	8.60266	0	0	0	0	1.11768	0	0.230503	1.24786	4.77342	9.23017	3.2087	5.55031	11.0152	5.79129	0.84811	9.25503	0.741814	0.112978	0	2.52149	21.3169	0	25.8375
ENSMUSG00000001918	0	0	0	0	0	0	0	0	0	0	196.698	0	0	28.6737	0	0	0	0	0	0	0	0	0	0	0	0	0	0	0	0	0	0	0	0	0	0	2.83772	0	0	0	0	0	0	1.99831	0	19.056	0	0	19.2199
ENSMUSG00000001924	56.5736	2.98124	0	15.7354	0	0	0	0	670.818	256.582	302.505	612.3	18.6539	110.821	636.552	0.324599	214.003	0	235.17	0	53.8344	0	11.0164	0	0	0.504718	133.369	437.818	0	0	233.576	6.2946	52.3905	123.728	154.298	139.574	725.381	0.846655	369.015	130.602	1.94059	264.14	1.69737	460.661	77.0381	174.483	1249.36	485.549	352.139
ENSMUSG00000001930	0	0	0	0	0	0	0	0	8.45534	0	0	0	1.03083	0	0	0	0	0.196738	0	0	0	0	0	0	0	0	0	0	0	0	0	0	0	0	0	0	0	0	0	0	0	0	0	0	0	0	0	0	0
ENSMUSG00000001942	0	0	0	0	0	0	0	0	0	0	0	0	0	0	0	0	6.34654	0	0	0	0	0	21.2631	0	0	0	0	60.4665	0	0	0	0	0	0	0	0	0	0	0	0.67031	0	0	0	0	337.702	0	0	0	0
ENSMUSG00000001943	0	0	0	0	0	0	0	0	0	0	0	0	0	0	0	0	0	0	0	0	0	0	0	0	0	0	0	0	0	0	0	0	0	0	0	0	0	0	0	0	0	0	0	0	0	0	0	0	0
ENSMUSG00000001946	0	0	0	0	0	0	2.69176	0	0	0	0	0	0	0	0	0	0	0	0	0	0	0	0	0	0	0	134.504	0	0	0	0	0	0	0	0	4.63034	0.822711	0	0	72.2378	0	0	0	0	27.261	0	1.17122	0	0.619135
ENSMUSG00000001948	0	0	0	0	0	0	0	0	0	0	8.76703	0	0	502.858	0	0	397.912	0	0	0	0	0	0	0	0	17.6505	0	0	0	0	0	0	51.6444	0	0	226.926	0	0	0	0	0	0	0	1.20537	0	0	27.6168	0	0
ENSMUSG00000001962	164.241	0	0	0	0	0	0	0	0	298.287	3.52009	0	138.546	0	0	0	0	0	0	0	0	0	0	0	0	51.026	57.3272	0	0	0	0	0	0	0	100.781	5.15742	6.18544	0	0	3.52016	0	0	0	0	0	7.36469	31.3089	0	0
ENSMUSG00000001964	0	0.951304	0	0	0	1.34514	0	0	5.39637	0.836879	7.19962	3.61077	0.939854	1.75353	1.04792	10.565	0.72135	2.51125	0	0	5.02782	0	0	0	1.89411	11.5959	0	0.675998	0.921307	4.81967	1.3057	3.01288	0.673194	63.1699	273.508	1.17205	0	1.62099	0.61866	30.1704	0.825646	0.871926	0	0.989868	0.862548	12.0503	10.6726	1.80043	15.515
ENSMUSG00000001983	0	0	409.207	0	0	0	0	0	0	0	4.36767	0	64.9988	0	369.99	0	0	0	0	0	0	8.45467	0	0	0	3.51734	1.89681	0	0	0	1.18815	0	67.3851	0	0	0	0	0	0	0	0	0	0	0	0	0	0	0	0
ENSMUSG00000001985	0	0	0	0	0	0	0	0	0	0	0	57.3949	0	0	4.1153	0	0	0	0	0	0	0	0	0	0	0	0	0	0	0	0	0	0.188836	0	0	0.821922	0	0	0	0	0	35.2198	0.15193	0	74.7631	0	0	0	0
ENSMUSG00000001986	0	33.7586	5.81784	85.4143	46.0653	0	3.91382	6.20788	0	12.392	8.98608	0.307277	31.6727	0.447675	132.964	0.317323	37.9371	0.320561	0	0.7023	0.641801	8.30203	7.74055	0	0	1.48021	1.59649	30.7196	0.470419	29.7771	88.3361	89.2257	16.1554	5.58251	0.677928	3.29146	0	253.821	0	13.8878	0.210787	7.79108	21.8477	107.403	74.8708	9.22935	120.001	0	0
ENSMUSG00000001988	0	0	0	0	0	0	0	0	0	0	0	0	0	0	0	0	0	0	0	0	0	0	0	0	0	0	0	0	0	0	0	0	0	0	0	0	0	0	0	0	0	0	0	0	0	0	0	0	0
ENSMUSG00000001995	0.385877	0	0	0	0	0	0	0	0	0	0	0	0	0.34671	0.414393	0.245757	0	0.496529	0	0	0	1.83705	0	0	0	0	0	0	0	0	0	0	2.12968	0	0	4.63479	0	0	0	0	0	0	0	0	0	1.85315	0	0	0.836635
ENSMUSG00000001998	0	0	0	0	0	0.34513	0.786674	0	0	0	0	10.8084	2.41143	0	0	0	0	0	0	0	0	0	0	0	0	0	0	0	0.236384	69.9919	0	0	0	9.66235	0	0	0.24044	4.02042	0	0	0	0	0	0.0846584	0.221308	0	0.114097	0	0
ENSMUSG00000001999	0	0.978918	0	0	0	0	0	0	0	3.44468	33.7503	0	0	0	0	0	116.539	0	0	0	0	0	31.1995	0	0	477.299	0	0	0	0	0	0	148.938	2.50013	0	8.44247	0	0	0	23.5198	0	0	0.557346	262.459	0.887585	0.688896	0	1.23513	0
ENSMUSG00000002006	0	0	0	0	0	0	0	0	0	0	0	0	0	0	0	0	0	0	0	0	0	0	0	0	0	0	0	0	0	0	0.413909	0	0	0	0	0	0	0	0	0	0	0	0	0	0	0	0	0	0
ENSMUSG00000002007	0	0	0	0	0	0	0	0	0	0	0	0	0	0	0	0	0	0	0	0	0	0	0	0	0	0	0	0	0	0	0	0	0	0	0	0	0	0	77.7465	0	0	0	0	0	0	0	0	0	0
ENSMUSG00000002010	16.368	109.926	3.53931	0	0	0	0	0	0	54.5908	0	0	0.875829	156.054	0.976531	12.1618	8.73873	0	0	0	0	0	0	0	0	0	0	45.9862	0	0	3.65024	8.4229	172.517	903.375	189.92	253.937	512.612	0	542.501	0	0	260.821	111.545	47.6591	0	204.625	0	53.689	502.091
ENSMUSG00000002012	0	0	0	0	0	0	0	0	0	0	0	0	0	0	0	0	48.8224	0	0	0	0	0	0	0	0	0	0	0	0	0	0	0	0	0	0	0	0	0	0	0	0	0	0	0	0	0	0	0	0
ENSMUSG00000002014	383.965	0	285.308	0	0	344.477	0	0	0	111.581	186.651	14.6775	310.219	163.23	15.3349	61.1348	59.2311	0	0	0	0	0	0	385.034	0	104.486	38.1293	30.7763	46.4385	228.046	2.65378	1908.1	59.6553	0	28.0646	160.556	0.761858	963.341	372.191	160.176	154.049	224	162.923	237.132	0	256.348	27.8377	0	307.884
ENSMUSG00000002015	439.238	392.852	17.2529	0	0	0	1044.59	0	0	400.894	792.844	104.378	588.007	115.862	0	794.312	38.7257	0	0	0	51.9074	326.132	1701.19	0	0	0	62.4081	138.185	1050.08	766.28	688.83	6.22101	455.925	845.31	0	603.803	5.80487	15.6195	866.086	690.919	0.8524	1.80036	738.111	523.235	0	1174.97	0.918205	508.065	1061.54
ENSMUSG00000002017	47.3007	26.8419	0	0	0	0	0	0	0	0	45.7218	0	2.71988	0	224.413	2.24812	0	0	0	0	0	0	0	0	0	0	0	41.0822	0	2.09217	51.4834	0	0.487045	6.15224	0	228.948	0	0	4.4759	5.95303	0	49.8351	0	0	559.139	47.4659	7.39975	0	0
ENSMUSG00000002020	6.30233	0	1.63533	0	0	0	0	128.629	0	0	0	0	237.024	0	0	0	25.2912	0	0	0	3.86578	0	0	0	0	0	0.961618	0.207904	0	116.212	224.075	0	0.207042	0	0.20417	1.44186	0	26.4225	118.538	57.923	0	28.6933	0	0.202957	0	13.3831	0	0	1.08447
ENSMUSG00000002028	0.294674	0	0	0.239412	0	0	0	0	0	86.304	0.362356	0.18173	16.6033	0	7.12013	7.31919	0.980249	6.06677	0	0	182.196	0	8.3597	0	0	1.16724	0	36.2344	0.278216	18.7752	0.0985733	0	43.0977	0.733693	8.72048	62.4694	60.1352	0	13.5446	36.3053	49.928	0.263304	79.6535	0	49.4896	8.08658	2.55148	3.4434	2.87502
ENSMUSG00000002031	36.0299	0	42.9155	0.705372	0	0	0	0	85.2217	5.21208	28.4693	0	46.4092	297.206	14.4514	109.48	112.635	0	200.298	0	16.775	0	0	0	0.842609	349.059	0	0	0.40985	123.927	0.290424	0	217.419	0	0	123.309	0	0	0	0.813424	149.672	274.62	0	2.6421	0	124.487	0	0	184.785
ENSMUSG00000002032	0	0	0	1335.37	9.66038	0	0	0	0	0	0	0	0	108.744	0	0	0	0	0	0	0	0	0	0	0	0	0	0	0	0.836051	0	0	0	0	17.2735	0	0	0	0	0	0	0	0	0	0	0	0	0	0
ENSMUSG00000002033	0	0	0	0	0	0	0	0	0	0	0	0	0	0	0	0	52.6026	0	0	0	0	0	0	0	0	0	0	0	0	0	0	0	0	0	0	0	0	0	0	0	0	0	0	0	0	565.355	0	0	0
ENSMUSG00000002043	41.0284	0	7.25868	0	0	254.508	29.2987	0	0	182.333	139.125	2.30026	542.456	35.1883	8.01097	70.0761	77.2026	59.9925	0	0	24.0224	0	229.262	0	0	0	45.813	33.5905	31.6938	0	0	0	15.439	0	149.711	27.9996	0	0	0	0	0	138.31	0	0.630599	0	23.0302	0	0	0
ENSMUSG00000002052	106.276	151.192	0	60.7509	50.5766	0	0	1.72526	130.179	0.296888	32.0683	3.41586	0	168.893	1.48703	0	0	0.445441	0	0	0.891827	0	0.467654	0	0	1.71405	0	0	0	0	0.231602	4.27536	0.955281	0.430961	52.2826	2.49475	130.319	0	34.6769	1.29735	0	0	0	0.702325	4.58992	14.2498	99.0719	165.853	70.8023
ENSMUSG00000002055	0	0	2.03976	0	0	0	1.3722	2.17651	0	0	0.358018	0.538663	0	0	0.468992	0	40.6775	0	403.017	0	3.37527	0	0	0	0	0	0.466446	0.30254	47.4177	0	0	0	0.903856	24.4657	0	17.5723	0	34.8225	0	0	0	0	0	0	2.31618	53.9309	0	0.537185	0
ENSMUSG00000002057	43.5589	61.0901	60.0826	728.909	0	0	0	64.7454	0	0	51.9975	151.755	100.101	30.8981	508.811	254.055	350.248	0.983325	0	0	202.78	0	0	767.2	0	16.6488	165.69	0	0	295.917	0	545.043	190.847	0	20.7956	132.633	0	19.0418	0	301.43	7.75912	726.538	0	9.04401	2.02648	113.245	506.711	0	0
ENSMUSG00000002058	0	0	0	0	0	0	0	0	0	0	0	0	0	0	0	0	0	0	0	0	0	0	0	0	0	0	2.14321	0	0	0	0	0	0.692169	16.2376	0	0	1.92705	5.5556	0	14.1003	0	0	0	4.74958	0	44.0533	0	0	0
ENSMUSG00000002059	0	0	0	0	0	0	0	0	0	0	0	0	0	0	0	0	0	0	0	0	0	0	0	0	0	0	0	0	0	0	0	0	0	0	0	67.4119	7.91183	0	2.6116	0	0	0	8.57401	7.66079	0	0	0	0	209.881
ENSMUSG00000002064	604.705	25.2877	0	0	0	0	341.292	0	44.8273	108.45	33.226	0	221.727	709.384	203.697	172.428	140.218	2.08608	0	0	175.416	7.71803	0	0	0	447.917	0	108.94	3.06129	65.6601	393.721	0	201.318	244.21	143.38	148.962	330.064	0	0	91.1357	0	10.1402	200.666	57.0111	0	283.621	506.083	0.997072	125.367
ENSMUSG00000002068	0	0	0	0	8.42507	0	0	4.59831	0	0	0	0	0	0	0	0.587619	0.682058	0	0	0	0	0	0	0	0	0	0	0	0	0	0	0	0	0	0	0	0	0	0	0	0	0	0	0	0	24.0539	0	0	0
ENSMUSG00000002076	0	0	122.832	0	0	0	0	0	0	0	9.48164	0	0	0	0	0.526149	0	0	0	0	0	0	0	0	0	0	0	0	0	0	0	0	223.416	0	0	0	0	0	10.4754	0	0	0	0	0	0	0	0	0	0
ENSMUSG00000002083	67.2739	0	0	1.98755	0	0	0	0	64.2606	0	0	7.54342	0	0	0	0	0.904203	0	0	0	0	0	0	0	0	0	0	0	0	0	1.63667	0	0	18.2729	0	8.08029	0	0	0	8.02203	0	0	2.03676	0	0	0	0.557416	0	0
ENSMUSG00000002100	0	0	0	0	0	0	0	0	0	0	0	0	0	16.9632	0	0	156.573	0	0	0	0	0	0	0	0	15.7748	0	0	0	0	0	0	0	0	0	0	0	0	0	0	0	0	0	0	0	0.404766	0	0	0
ENSMUSG00000002102	685.864	245.23	27.1353	0	0	0	2.96021	0	39.0755	60.5991	172.232	0	276.759	315.742	64.7515	98.4026	604.516	0	434.708	0	0	0	608.364	0	0	197.788	43.2688	0	63.1546	0	5.04248	0	46.7967	591.125	175.617	11.3158	0	784.08	0	71.498	389.404	19.362	66.4116	122.966	0	121.514	271.344	372.571	313.887
ENSMUSG00000002103	0	0	0	0	0	0	0	0	0	0	0.388256	10.5148	0	0	0	0	0	0.609411	0	0	0	108.225	0	0	0	0	1.51752	0	0	0	0	0	29.0791	6.4856	25.7759	0	0	7.3429	0	0	12.4224	261.105	3.68025	14.2527	13.8149	27.9432	2.37413	0	0
ENSMUSG00000002104	0	0	0	0	0	0	0	0	0	0	0	0	0	0	0	0	0	0	0	0	0	0	0	0	0	0	0	0	0	0	0	0	0	0	0	0	0	0	0	0	0	0	0	0	0	0	0	0	0
ENSMUSG00000002105	51.9571	0	0	0	0	0	0	0	0	0	0	0	0	0	0	0	0	0	0	0	0	0	0	0	0	48.4549	0	0	0	0	0	1.55749	0	0	0	0	51.3501	0	0	0	2.13406	0	0	0	0	0	0	0	53.9554
ENSMUSG00000002107	0	5.45787	1.99437	45.4854	0	0	0	0	0	6.83587	21.392	24.2271	13.8917	3.66608	0	68.0473	37.5978	0	0	0	0.244456	0	5.38387	0	0	0.939668	0	6.83645	180.791	0	0.0634839	0	4.25506	34.1394	1.74297	14.3604	18.9543	9.56274	57.5726	7.77905	1.8466	47.4809	61.5693	0.0320854	51.9189	22.199	0.605397	13.4809	56.8508
ENSMUSG00000002108	0	0	0	0	0	0	0	0	0	0	0	0	0	0	0	0	0	0	0	0	0	0	0	0	0	0	0	0	0	0	0	0	10.7797	0	21.2603	0	0	0	0	0	0	0	0	0	0	0	0	0	0
ENSMUSG00000002109	0	0	4.19284	0	0	0	0	0	0	0	0	0	0	0	0	0	128.74	5.7756	0	0	0	0	0	0	0	0	0	0	0	0	0	0	6.19309	0	0	0	0	0	27.3187	0	67.9805	0	0	112.615	0	9.85404	0	0	0
ENSMUSG00000002111	0	0	0	0	0	0	0	0	0	0	0	0	0	0	0	0	0	0	0	0	0	0	0	0	0	0	0	0	0	0	0	0	0	0	0	0	0	0	0	0	0	0	0	0	0	0	0	0	0
ENSMUSG00000002129	5.59387	0	0	0	0	0	6.27727	0	0	81.8993	77.3035	145.385	1.9242	0	35.1853	0	13.8824	0.514138	0	1.1264	0	0	0.539776	0	0	0	1080.13	0	0.377246	0.3947	0	1.23368	8.5452	0	9.51396	96.2231	9.97666	0	7.093	11.7923	0	4.64133	87.824	0	0	59.2108	0	22.1166	64.1067
ENSMUSG00000002147	305.2	78.3277	0	12.6928	0	0	43.8282	0	0	8.61327	151.858	10.3229	351.994	0	1.19837	0	402.559	23.6923	0	0	106.369	0	76.8824	0	0	0	3.57559	0	0	0	0.746578	158.49	0	0	90.7203	0	0	1466.6	182.177	18.0351	8.49767	0	0	0	655.946	231.971	0.508538	125.251	14.1134
ENSMUSG00000002204	1431.78	92.0936	124.037	0	0	0	0	0	0	0	0	22.4611	0	1.02262	0	0	339.065	0	0	0	0	0	0	0	0	1107.92	0	0	0	0	0	0	0	0	0	132.602	144.277	0	0	0	169.488	0	0	0	0	133.523	0	285.593	0
ENSMUSG00000002205	0	0.772896	0	0	0	0	0	0	19.7295	251.574	20.1479	0	0	0	102.167	0.50492	0	1.02014	0	0	0	3.77431	0	0	0	157.805	0	0	0.748525	0	77.4402	611.961	0.546943	9.8698	0	0	70.8071	0	0.502636	7.42794	0.335402	0	0	56.564	0	27.1956	0	368.62	0.57297
ENSMUSG00000002210	136.008	0	0	0	0	0	0	0	0	0	0	0	0	0.596113	2.84993	13.0987	18.1466	0	0	0	0	0	0	0	0	0.657006	0	0	0	0	0	0	19.6814	0	0	0	0.637146	83.3934	2.52377	20.5129	0	0	0.368252	0	0	78.2893	0.604696	0	5.75385
ENSMUSG00000002221	0	0	0	0	0	0	290.238	0	0	12.0915	0	0	0	0	0	0	0	11.8859	0	0	0	0	2.62708	0	0	0	0	0	24.3277	0	0	0	35.2168	0	0.66149	0	2.33444	1.34601	0	1.59424	0	0	184.306	0	1.71895	4.33601	13.2933	0	7.02716
ENSMUSG00000002222	0	0	0	0	0	0	10.2396	0	0	0	0.593688	0	0	2.27741	0	0	0	0	0	0	0	1.72384	0	0	0	19.7218	0	0	0	0	0	2.23601	0	47.7831	0	0.434917	2.08643	132.532	8.9532	0.169628	0.612753	0	39.7946	1.10194	0	15.6505	0	0	0
ENSMUSG00000002227	0	0	0	0	0	0	0	2.89858	0	0	0	0.717367	0	0	0	0	0	0	0	0	1.49835	0	2.35709	0	0	0	0	0	0	0	0	3.59148	0.401238	0	0	0	2.7927	3.86458	57.1539	0.817372	0	0	43.9035	35.9889	0	2.79311	0	0	1.68133
ENSMUSG00000002228	0	0	0	0	0	0	0	0	0	0	0	0	0	0	0	3.63566	0	0	0	0	0	0	19.2795	0	0	0	0	0	0	0	0	0	0	0	0	0	0	0	0	103.626	0	0	0	0	0	0	0	0	0
ENSMUSG00000002233	0	0	0	0	0	0	101.543	0	388.977	0	9.35059	0	457.742	0	0	0	0	0	0	0	24.4873	0	0	1263.91	0	0	14.2129	0	64.6141	0	0	134.999	0	0	28.4523	7.9916	9.12815	186.317	244.663	0.890548	294.351	15.2877	94.9645	0	0	104.337	0	0	86.5548
ENSMUSG00000002249	0	0	0	41.743	0	0	0	2.78324	0	0	0	4.13293	0	0	0	0	1.2385	0	0	64.5482	0	0	0	0	0	0	0	0	0	0	0	3.44857	0	0	0	0	0	0	0	0	0	0	35.957	0	0	0.766276	0	0	2.01803
ENSMUSG00000002250	0	0	1.23857	0	0	0	0	0	0	0	0	0	0	0	0	0	5.0968	0	0	0	0	0	5.73181	0	0	83.508	0	0	0	0	0	0	0	0	2.8865	0	0	0	0	0	10.5456	0	0	0	0	1.81931	0	0	0
ENSMUSG00000002257	0	0	0	0	0	0	0	0	0	0	0	0	0	0	0	0	58.2673	509.622	449.004	0	0	0	0	0	1.88886	0	0	0	0	0	0	3.00452	0	0	0	0	132.701	0	0	2.73515	0	0	27.0061	0	0	0	0	0	0
ENSMUSG00000002265	0	0	0	0	0	0	0	0	0	0	0	0.227538	0	0	0	0	0.136371	0	0	0	0	0	0	0	0.71616	0	0.197033	0	0	0	0	0	0	0	0	0	0	0	0	0	0	0	16.9973	0	0	0	0.0840688	0	0.133323
ENSMUSG00000002274	0	0	0	0	0	0	0	0	0	0	0	0	0	0	0	0	0	0	0	0	0	0	0	0	0	0	0	0	0	0	0	0	0	0	0	0	0	0	0	0	0	0	0	0	0	0	0	0	0
ENSMUSG00000002279	0	0	0	0	0	0	0	0	0	5.94196	4.18513	0	73.7553	0	0	0	0	0	0	0	0	0	0	0	0	0.180554	0	0	0	0	38.9122	0	0	0	2.35673	0	0.350191	0	0.115594	11.7869	0.231403	18.0836	8.70322	61.1577	0	6.62958	0	0	13.8358
ENSMUSG00000002280	0	0	0	0	0	317.688	0	0	0	0	15.788	0	0	5.76793	80.6588	108.753	42.2352	0	0	0	0	0	0	0	0	0	0	0	0	0	0	0	0.885745	0.799181	0.436729	86.7433	73.363	0	441.591	0	248.227	0	0	18.0166	5.67442	22.0209	8.19137	2.76371	34.3321
ENSMUSG00000002289	0	0	0	0	0	0	0	0	0	0	0	0	0	0	0	0	0	0	0	0	0	0	0	0	0	0	0	0	0	0	0	0	0	0	0	0	0	0	0	0	0	0	0	0	0	0	0	0	14.0449
ENSMUSG00000002297	0	0	0	0	0	0	0	0	0	0	0	0	0	0	0	0	0	0	0	0	0	0	0	0.828371	0	0	0	12.688	0	0	0.250071	0	0	0	0	32.0998	0	0	0	0	0	103.202	0	0	12.555	0	0	0	0
ENSMUSG00000002307	0	0	0	0	0	2290.73	0	0	4.44168	0	0.658435	202.095	0	0	0	0	0	0	0	0	0	0	56.4213	0	0	0	0	0	0	0	12.8964	0	1.66229	0	0	0	0	0	0	0.75251	0	132.769	121.259	1.90108	0	16.5308	0	371.466	1.16093
ENSMUSG00000002308	0	0	0	0	0	0	0	0	0	0	89.3333	0	0	0	4.07039	0	0	0	0	0	0	401.489	0	0	3.67861	0	140.678	0	0	0	0	0	0	0	0	0	0	0	0	89.2238	0	0	0	0	0	0	0.431826	0	319.812
ENSMUSG00000002319	0	3.12589	0	0	0	0	0	0	0	1.17853	91.6249	0	16.3237	16.051	0	0.291727	0	0	0	0	0	0	0.6188	0	0	0	0	0	101.199	0	61.9041	0	23.7005	0	0	1.92561	1.75958	4.05822	0	0.429164	0	0.818589	3.05095	0.154886	0	39.282	0	123.392	41.7116
ENSMUSG00000002320	29.1188	0	0	0	0	0	0	3.15482	2539.75	40.1741	113.648	219.4	0	0	31.9504	3.22524	0.935896	0	0	0	0	0	0	0	0	0	0	0	0	0.625315	0	0	0	3.94029	0	40.297	0	1.05155	0	0	0.267803	0	0	0	0	0.434289	22.5012	0	0
ENSMUSG00000002324	0	0	0	0	0	0	0	0	0	0	0	0	0	0	0	0	0	0	0	0	0	0	0	0	0	0	0	0	0	0	0	0	0	0	0	0	0	0	0	0	0	0	0	26.5953	0	0	0	0	0
ENSMUSG00000002325	31.0092	0	0	158.573	0	0	15.7612	0	0	0	0.373838	0	0	0.819462	0	6.09898	0	0	0	0	546.285	0	127.521	0	0	0.90317	0	17.375	0	0	0	0	173.344	36.9009	0	0	26.276	0.252509	0	0	114.017	28.5229	410.55	246.713	95.1288	68.5154	0	25.8024	0
ENSMUSG00000002326	149.627	231.219	92.9327	2.58652	0	0	0	0	0	21.8424	27.4034	0	0	0	0	50.6883	0	0	0	0	0	0	161.277	0	0	6.30522	0	149.969	0	0	0	0	0	0	0	27.7224	0	773.875	0	0	457.247	0	323.368	0	0	0	0	0	0
ENSMUSG00000002329	8.50355	0	2.2065	2.30294	12.9415	576.335	3050.39	14.1266	0	280.775	63.902	0	4.09512	179.55	0	133.588	0	0	0	0	0	0	47.865	6.28185	0	0	0	377.017	0	0	210.499	0	0.977744	31.7588	1.92836	19.5762	12.2495	7.06295	79.0714	0	300.391	53.188	0	218.048	0	32.0867	0	112.442	133.155
ENSMUSG00000002332	258.069	16.4834	0	0	0	0	8.38834	0	0	244.986	0	0	0	0	0	81.6126	0	0	0	0	0	0	250.052	0	371.38	0	0	0	0	151.199	107.762	0	6.13924	473.052	380.801	24.0493	0	0	0	5.41944	0	0	112.618	0.902716	0	0	113.146	0	0
ENSMUSG00000002341	0	0	42.517	0	0	0	0	0	0	0	1.11939	0	0	0	0	0	0	0.43925	0	0	0.879432	0	0	0	0	0	0	0	0	0	0	0	0	342.102	0	0	0.327827	0	0.216424	0	0	0	0.189474	0	0	2.57616	0	0	0
ENSMUSG00000002342	0	0	27.5885	0	0	0	0	3.33262	0	0	70.168	0	0	0	0	0	0	0	0	0	0	0	0	0	0	0	0	138.509	0	0	0	0	29.5245	0	0	10.0396	0	0	9.75084	0	21.5001	0	0	0	0	0	0	0	0.483273
ENSMUSG00000002343	0	1.46808	6.44736	0	0	0	0	0	0	0	9.25886	0	0	0	0	0	0	0	0	0	0	0	0	0	0	0	0	0	0	0	0	0	0	0	0	0	49.17	0	0	0	0	0	0.417924	0	0	0	0	0	0
ENSMUSG00000002345	79.5394	0	17.0101	0	0	0	0	0	0	135.681	3.58273	0	106.916	0	0	0	0	0	403.304	0	0	0	0	0	0	0	0	0	0	92.3863	0	0	53.064	109.902	48.1654	0	0	0.48399	145.742	16.7879	59.5342	0	84.4159	31.9195	0	3.59795	0	73.1091	42.9552
ENSMUSG00000002346	15.9754	0	146.998	3.99366	0	0	0	0	0	0	0	0	0	0	0	0	0.302808	0.527086	0	85.4527	0	1.9501	0	0	0	0.811287	0.437507	15.6074	0	1.61856	1.64431	5.05898	0	0	18.6711	0	1.57352	0	19.997	0.76757	0	0	0	5.54035	0.36208	3.37233	0	0	74.6023
ENSMUSG00000002365	0	0	13.4811	0	0	2.80856	0	0	5.63362	10.4841	1.67026	168.372	0.981175	0	0	0	45.1839	0	0	0	0	0	0	0	0	0	10.8805	0	0	75.4735	9.5417	0	9.13629	83.7022	0	100.945	182.945	0	0.645859	0	0	0	44.6695	0	195.402	0	0	6.2653	13.9885
ENSMUSG00000002372	0	138.269	1.52285	0	0	0	3.07339	0	0	0	143.535	0	0	0	268.908	0	0	1.25862	0	0	2.51992	0	0	0	0	0	0	0	0	183.585	0	0	75.5779	0	59.8897	22.9095	6.57547	0	1.86041	0	0	0	0	0	0.864609	4.02638	0	0.601578	53.0186
ENSMUSG00000002379	248.288	55.7891	196.87	400.449	48.4624	17.8129	0	0	0	310.304	161.927	56.9229	91.5664	43.9538	42.6221	126.973	80.5131	74.8236	0	595.863	19.023	0	0	568.665	1064.22	12.7964	467.283	306.92	36.6009	79.324	200.076	0	126.079	210.279	398.108	272.167	356.333	40.8872	173.214	172.091	22.2575	512.164	135.763	198.808	1.63174	254.561	0	104.451	207.457
ENSMUSG00000002384	0	0	0	0	0	0	0	388.043	0	0	0	0	0	0	0	0	0	0	0	0	0	0	0	0	0	0	0	0	0	0	0	80.134	0	0	0	0	0	0	0	0	0	0	0	0	0	0	0	0	0
ENSMUSG00000002393	0	0	0	0	0	0	0	0	0	0	4.04994	0	0	0	0	0	0	0	0	0	0	0	0	0	143.839	0	0	0	0	0	0	0	0	0	0	0	0.790718	0	1.56604	5.78573	0	0	1.82805	0	0	6.77857	0	0	0
ENSMUSG00000002395	142.706	256.508	26.0364	0	0	0	521.958	83.3457	0	70.7559	48.4408	44.0046	0	281.486	235.864	184.613	215.932	45.9069	514.428	0	0	812.074	19.5797	66.7123	0	0	234.584	167.6	8.42099	24.2292	0	10.3269	106.142	12.4916	0	59.59	322.275	0	40.9967	17.2353	139.613	0	128.096	0	1.97098	104.789	0	0	4.02874
ENSMUSG00000002396	1.72165	0	30.5567	0	0	0	0	2184.55	0.9521	0	0	30.1542	6.30123	0.309381	0	0	0	0	0	0	0	0	0	0	0	0	0	0	0	0	0.921473	0	0	0	0	0	0	0	0	0.967829	0	0	0	0	0	0.236232	0	0	0
ENSMUSG00000002409	0	0	12.0605	0	0	0	0	0	0	0	0	0	0	0	0	0	0	0	0	0	0	0	0	0	0	0	0	0	0	0	0	0	0	0	3.72005	0	0	0	0	0	0	0	0	0	0	0	0	0	0
ENSMUSG00000002413	4.78394	84.8122	16.6891	76.5838	0	0	0	0	0	28.7198	59.9894	16.3907	0.170655	0	37.4844	0.112844	52.3918	3.41986	0	296.699	0.456465	0	0.23936	0	0	1.93007	0.567731	14.2384	62.7326	33.6051	0	0	3.17813	0	150.554	54.9063	5.27486	53.6666	0	4.89718	13.4925	0.15832	0.0983457	0	0.156618	42.9101	0	0	57.7516
ENSMUSG00000002416	1.30923	0	2.03831	1.41826	0	1.20317	0	0	0	2.24565	1.07329	0	0	0	0.468659	0	0.322608	0	0	0	10.1186	0	0.589553	0	0	0.432167	0	2.72093	0	0	2.33577	0	2.1075	2.17318	4.75031	6.55215	0.838207	0.724952	0.276682	0.40888	1.10776	0	9.93141	6.64045	3.4718	2.69463	0	7.78364	4.41558
ENSMUSG00000002428	0.414114	0	0	0.672904	136.131	49.6641	0	0	0	34.0949	141.226	0	0	0	0	1.05496	0	1867.15	0	0	0	0	0	0	0	0	5.74993	0.28688	0	64.2247	0.277056	0	0	0.51554	0	10.1966	28.6338	6.87916	12.0772	0	1.05116	17.7613	0	13.1625	67.7189	4.82982	300.629	1.01876	78.1135
ENSMUSG00000002455	8.27401	0	93.1443	0	50.8528	124.585	0	0	212.944	4.36678	2.08706	4.71019	50.267	5.14675	244.008	16.214	31.0526	2.45691	0	5.38272	0	0	13.7569	0	0	0	0.679786	0.881828	1.20183	0	3.83233	1.96512	10.099	0	2.16497	16.0536	37.8959	0	0	21.7655	0	0	264.952	20.8755	9.00143	49.3417	0	0	30.3587
ENSMUSG00000002458	2.20279	0	0.85737	0	0	0	0	0	0	113.35	49.6602	0	0	0	210.536	0	0	0	0	0	0	0	11.9032	0	0	0	316.442	0	35.3559	0	0	0	0	86.3825	0	175.944	5.28859	0	18.8536	157.367	0.931907	48.223	45.2385	264.046	0	34.7587	0	0	0
ENSMUSG00000002459	0	0	0	0	0	0	0	0	0	0	0	0	0	6.24717	0	0	0	0	0	0	0	0	0	0	0	0	0	0	0	0	0	1.78896	0	0.721318	0	14.9625	0	1.60416	3.30609	16.0143	0	0	0	0.195919	0	28.2231	0	0	0
ENSMUSG00000002475	0	0	0	0	0	0	0	0	0	0	0	0	0	0	0	0	0	0	0	0	0	0	0	0	0	0	0	0	0	0	0	0	0	0	0	0	0	0	0	0	0	0	0	0	0	64.4129	0	0	0
ENSMUSG00000002477	223.016	0	109.645	0	0	0	0	0	0	37.7495	161.176	3.6194	73.4838	92.2801	0	211.182	0	0	0	0	0	0	0	188.594	0	0	673.845	0	0	0	373.012	0	277.344	0	249.541	539.255	211.354	979.793	130.229	60.4849	0	222.872	55.3777	0	0	78.5144	363.736	0	27.5696
ENSMUSG00000002486	0	0	0	0	0	0	0	0	0	0	7.84274	0	15.3571	0	36.9855	0	0	0.820672	0	0	0	0	0	0	0	0	0	0	0	0	0	5.90762	0	34.9357	0	0	47.162	0	0	0	0	52.9995	0	38.6028	0	0	0	0	0.460935
ENSMUSG00000002489	0.247816	0	15.8187	77.3152	0.565724	0	0	0	0	0	0	0	0	32.7314	12.7742	0	4.57986	0	0	0	0	0	0	0	0	5.39897	0	0	0	0.489602	0.663189	0	16.5836	9.25537	6.06934	1.63709	62.1152	0	17.1255	10.6805	3.77426	27.6793	1.92571	0	0	1.36014	0.112934	0	23.8203
ENSMUSG00000002496	45.3021	0.397879	0	0	0	0	0	0	1.1285	0	0	0	0	10.6344	361.149	35.87	0	0.525159	376.632	0	0	0	0	0	0	0.40416	0	0	0	0	76.4541	95.7693	5.91277	171.225	0.277654	0	12.1502	0	13.1963	289.654	56.9782	0	0.226532	0	0	0.84	0	0.251008	2.35967
ENSMUSG00000002500	0	0	0	0	0	0	0	0	0	0	0	0	0	0	0	0	0	0	0	0	0	0	0	0	0	0	0	0	0	0	0	0	0	0	0	0	0	0	0	0	0	0	0	0	0	0	0	0	0
ENSMUSG00000002504	0	0	0	0	0	0	0	0	0	0	0	0	0	0	0	0	0	0	0	0	0	0	0	36.1756	0	0	0	0	0	0	0	0	0	0	0	1.30706	0	0	0	0	0	0.972369	0	0	0	0	0	0	0
ENSMUSG00000002524	25.6915	216.651	346.988	2.08734	0	0	145.304	6.40204	0	259.998	24.2209	430.966	747.296	454.751	1234.66	574.319	0.949602	0	592.722	3.62133	433.527	0	468.547	0	0	2.54418	0	757.304	0	444.13	6.87539	59.4933	46.969	708.444	228.092	42.43	1.23364	0.711303	0	232.886	68.4747	0	155.435	105.115	0	300.522	130.545	654.156	129.045
ENSMUSG00000002546	0.446565	29.6039	0	0	0	0	0	0	1.23479	0	11.7149	0	0	104.322	0	0	0	0	0	0	1.15046	0	47.6586	0	0	0	0	0	0	0	0	0	34.5047	0	0	166.543	0.428857	3.9564	0	0	11.7132	0	0	0	0	0	0	27.7394	17.7506
ENSMUSG00000002550	0	0	0	0	0	0	0	0	0	0	0	1.10121	65.3532	0	0	0	0	1408.45	0	0	0	0	0	0	0	0	0	8.65897	0	0	0	0	0	0	0	0	37.7257	0	0	0	0	0	9.41552	2.41512	0	0.612519	0	0	0
ENSMUSG00000002565	0	0	0	0	0	0	0	0	0	61.809	0	0	0	9.56604	0	28.6873	0	0	0	0	0	0	0	0	337.014	0	0	0	0	45.3046	7.67091	0	0	20.3912	1707.14	51.6429	0	2.26744	0	4.98754	40.5375	0	0	41.5388	0	0	0	54.9021	0
ENSMUSG00000002578	0	0	0	0	0.93526	0	0	0	0	0	0	0	0	0	117.912	0	0	0	0	0	0	0	0	0	0	0	0	0	0	0	0	0	0	3.57025	0	0.246042	0.393447	1.36115	42.0786	10.7478	0	0	0	0	0.36214	0	0	0	0
ENSMUSG00000002580	328.796	185.913	263.627	0	0	793.174	82.6482	0	227.287	180.47	261.458	12.1664	25.3345	0	42.3713	29.3165	31.5975	122.693	0	0	355.764	0	0	72.8678	6.38217	104.192	217.73	29.6109	0	16.2398	153.983	0	63.5128	0	85.0001	21.7205	0	0	233.471	106.279	108.498	146.897	109.499	117.849	95.909	81.2068	47.9483	0	0
ENSMUSG00000002602	0	81.8284	3.41892	0	900.132	0	0	0	0	13.8112	0	0	0	0.438468	0	133.643	0	0	0	0	0	0	1.97775	0	0	2.41629	1.56366	0	0	201.02	25.1396	0	23.2298	0	0	4.10298	0	48.6394	0	23.7753	0	64.5353	0.812598	181.677	0.431359	0	0	7.20316	483.531
ENSMUSG00000002603	0	20.5932	0	0	0	0	0	0	0	0	0	0	0	0	0	0	0	0	0	0	0	0	0	0	0	0	0	0	0	0	0	0	0	0	0	0.576631	0	0	0	0	0	0	0	0	0	0	0	0	0
ENSMUSG00000002608	30.5533	0	6.31002	0	0	0	0	0	0	14.4385	0	0	0	0	0	0	46.5548	0.802337	0	0	17.6701	0	0	0	0	0	3.3299	0	0	0.615948	0	17.3269	0	0	0	9.73611	79.0429	1.0358	0	25.997	3.69309	9.47165	5.53752	0	92.5954	0	0	0.383489	1.80255
ENSMUSG00000002617	0	0	0	0	0	0	0	0	0	0	0	0	21.1121	0	0	0	0	0	0	0	0	0	0	0	0	0	43.8972	443.025	85.8863	0	0	0	1.13416	0	0	0	0.526264	0	0	175.848	0	0	0	0	0	0	0	0	0
ENSMUSG00000002625	1.18367	79.6221	0	25.0038	0	1.63167	0	0	3.27293	0	0	0	0	0	0	0.753852	7.00005	123.37	0	0	0	0	0	0	0	0	2.52848	0	61.4656	1.16926	0	14.6186	0	61.8901	0.805264	1.42171	0	0	0	49.905	0	3.17297	24.3089	0	999.198	4.87241	0	0	0
ENSMUSG00000002633	0	0	0	0	0	0	0	0	0	0	0	0	0	0	0	0	0	0	0	0	0	0	0	0	0	0	0	0	0	0	0	0	0	0	0	0	0	0	0	0	0	0	0	0	0	0	0	0	0
ENSMUSG00000002635	69.1072	54.6258	212.276	12.1399	68.2207	0	0	0	0	27.2313	4.59352	0	8.99473	587.364	0	0	0	0	0	0	0	0	0	914.793	0	0	1.9949	0	0	0	0	0	21.9052	0	0	0	0	0	0	223.118	0	151.872	420.903	10.7365	0	1.2814	0	252.718	18.898
ENSMUSG00000002658	218.861	0	30.0654	0	0	0	930.388	14.2582	106.794	47.8454	0	0	6.8888	82.2574	26.115	0	10.5745	1.84066	660.038	0	11.0556	0	17.392	0	0	1668.71	595.856	0	17.5574	0	378.026	4.41667	0	0	20.4365	131.437	248.647	0	1.81382	0.670115	140.399	405.183	0	0.483692	24.0242	98.1386	3.91133	21.1145	0
ENSMUSG00000002660	368.314	158.703	0	1917.79	0	0	0	0	28.1331	0	53.3818	55.2176	0	0	266.602	0	1.50426	0	0	0	0	0	0	0	0	0	0	348.192	0	0	0	0	75.8071	159.596	63.6806	76.9895	0	750.429	1.29011	130.597	0	0	68.8976	0	0	404.856	0	227.773	58.8256
ENSMUSG00000002661	0	0	0	0	0	0	29.9991	0	0	10.2353	135.016	276.742	0	0	0	145.935	0	0	0	0	0	0	0	0	0	0	0	175.275	0	0	106.993	0	26.3468	0	0	0	169.626	2.64336	0	0	0	0	0	42.7759	0	58.9518	1.08775	0	0
ENSMUSG00000002664	0	0	0	0	0	0	0	0	0	0	0	0	0	0	0	0	0	0	0	0	0	0	0	0	0	0	0	0	0	0	0	0	0	0	0	0	0	0	0	0	0	0	0	0	0	0	0	0	0
ENSMUSG00000002668	0	0	0	0	0	0	0	0	0	101.978	0	0	114.526	0	4.18668	0	0	0	0	0	0	0	18.4334	0	0	0	0	0	0	0	155.193	0	4.03436	1.21336	0	0	0	187.811	151.391	2.73949	0	0	0	0	0	0	0	0	0
ENSMUSG00000002679	0	33.0951	14.5344	0	89.1212	0	0	8.45936	769.715	0	0	2.0936	0	0	0	208.638	0	0	0	0	0	0	0	0	0	0	27.1938	0	0	0	0	36.6855	0	0	86.6063	94.8009	8.15036	0.939883	89.3192	76.3348	0	0	23.5534	0	4.5011	101.312	0	1.04393	12.2672
ENSMUSG00000002688	0	188.867	0	0	0	0	0	0	0	9.47835	0	0	0	0	0	50.5128	0	0	0	0	0	0	50.9381	0	0	0	0	0	0	0	0	102.37	0	29.136	0	0	210.399	74.5162	9.89201	22.5367	0	0	0	0	0	0	0	0	0.469842
ENSMUSG00000002699	0	0	0	0	0	0	0	0	0	0	0	0	0	249.93	0	0	0	0	0	0	0	0	0	0	0	0	0	0	0	0	0	0	0	0	6.74515	0	0	0	0	0	0	0	0	0	0	0	0.251019	0	0
ENSMUSG00000002718	0	11.3523	91.3726	0	0	0	0	0	0	32.3574	35.1302	1.72356	124.27	10.8813	0	43.9044	0.688655	0	429.844	0	0	0	0	0	0.90413	0	452.223	0	0	41.4109	476.168	0	0	0	0	4.47569	194.584	0	37.5043	0	0	56.6036	0	11.8125	0	116.32	0.636806	0	4.71285
ENSMUSG00000002728	9.94376	47.1778	23.7379	0	0	0	39.5758	0	0	47.1884	26.6292	141.456	21.0702	0	27.7643	112.727	98.0102	68.2409	305.88	0	0	0	0	0	0	0	64.4318	78.9894	0	0	70.5186	30.7021	124.853	0	42.3932	175.569	215.181	1.10122	225.695	59.0045	0	126.169	80.2139	464.452	0	101.421	0	0	69.9484
ENSMUSG00000002731	42.3885	0	0	0	0	0	26.6375	6.03585	0	0	0	0	223.963	0	0	3.08529	0	0	0	0	0	0	0	0	0	0	0	240.792	0	0	0	0	0	0	0	15.2739	0	0	0	1.1347	0	0	0	0	0	103.03	0.551919	0	15.755
ENSMUSG00000002732	0	24.1862	0	0	0	0	0	0	0	0	48.812	0	0	0	0	0	0	0	0	0	0	0	0	0	0	0	0	0	0	0	0	0	2.28206	0	0	0	0	0	0	0	0	0	0	0	0	0	0	0	718.392
ENSMUSG00000002733	0	0	0	0	0	1.08308	0	0	0	0	3.22056	0	0	2.11786	8.43766	0	67.9558	119.299	0	0	6.07247	0	1.06142	0	0	7.0026	0.839186	1.0886	0.74182	2.32843	23.1291	0	0	0	0	0.471856	0.754547	6.96103	0.498134	41.96	114.012	1.40412	0.436106	107.333	0.694508	2.15616	79.4891	82.1484	0
ENSMUSG00000002741	0	0	0	0	0	0	4616.4	0	0	316.246	160.594	0	0	0	609.903	7.86315	443.566	78.3747	0	0	472.867	0	1843.58	0	0	0	0	0	0	0	0.550676	7.62408	0.567838	0	559.961	43.4993	0	0.911535	34.4414	0	24.3751	0	112.844	0.278317	10.9134	0.564692	119.281	1054.96	97.557
ENSMUSG00000002748	0	9.98235	0	0.369742	0	0	0.71496	0	99.4099	0	2.98461	0.841979	12.273	0.408896	302.516	2.89835	49.285	57.973	0	0	65.6551	0	0.307393	0	4.41679	2.02799	129.536	0	0	0	1.52234	80.0917	36.5761	15.0135	0	14.8951	20.1039	461.653	3.4623	4.15721	16.4612	11.9959	0.252597	0	6.6374	70.7174	20.6355	0	10.0314
ENSMUSG00000002763	0	0	0	0	0	0	0	0	0	0	0	0	13.7101	0	0	0	0	0	0	0	0	0	0	0	0	0	16.5856	0	0	0	0	205.767	0	0	0	0	11.1846	0	0	0	0	19.0788	1.43653	0.218783	0	6.65848	6.48694	0	3.74091
ENSMUSG00000002767	0	0	147.072	0	0	0	0	0	0	23.4047	17.2093	0	0	3.77233	6.76311	246	0	0	0	0	0	0	1088.99	0	4.07477	0	769.051	241.408	0	0	0	0	56.481	52.2678	189.943	219.362	2.01599	0	0	320.591	0	30.0121	46.6075	0.709828	0	120.977	0	289.202	3.03429
ENSMUSG00000002768	5.84788	0	59.179	4.75118	2362.9	0	0	0	0	333.517	373.935	122.62	211.215	155.002	320.281	417.131	2.16147	0	0	0	0	0	0	0	0	460.388	196.747	761.618	1510.07	173.301	21.5183	0	12.1031	0	7.95678	63.2152	28.0799	0	0	435.58	111.33	360.547	410.603	397.453	54.2758	300.9	0	0	179.619
ENSMUSG00000002769	0	0	0	0	0	2.8074	0	0	0	0	0	0	1.96154	3.65972	0	0	0	0	0	0	5.24669	0	0	0	0	0	0	2.8217	0	12.0708	2.72507	0	1008.79	0	1.38551	102.738	0	0	0	0	0	0	0	0	1.80019	0	0	2.50508	0
ENSMUSG00000002771	0	0	0	0	16.2602	0	0	0	0	33.7775	0	0	31.0734	0.376461	45.895	0	0	0	0	0	0	0	0	0	0	0	0	0	0	0	0	0	0	0	0	0	0	0	0	0	0	0	0	52.5614	0.370357	0.574903	22.9128	0	0
ENSMUSG00000002778	153.425	0	3.06236	0	0	0	4.12027	0	0	12.3709	0	0	0	0	2.81646	9.18669	0	0	0	0	0	143.585	0	0	0	3.89573	0	0	870.373	3.8861	0	0	7.23729	0	4.46055	106.315	23.9272	49.3757	0	174.462	0	0	8.00638	2.21703	0	3.59859	4.18315	1.61299	15.1634
ENSMUSG00000002781	0	0	0	0	0	0	0	0	0	0	3.2153	0	0	0	0	0	0	0	0	0	0	0	0	0	0	0	0	0	0	0	0	0	0	0	0	0	0	0	0	0	0	0	0	0	0	0	0	0	0
ENSMUSG00000002791	0	0	0	0	0	0	0	1091.36	0	0	0	0	0	0	0	210.871	0	0	0	0	0	0	0	0	0	0	0	0	0	0	243.201	0	0	0	0	8.94271	0.841196	0	0	0	98.942	0	0	0	0	0	0	0	0
ENSMUSG00000002797	0	0	0	0	0	0	0	0	0	0	0	0	0	0	0	0	0	0	0	0	0	0	0	0	0	0	0	0	0	0	0	0	0	0	0	0	0	0	0	0	0	0	0	13.2895	0	0	0.252263	0	0
ENSMUSG00000002799	0	0	0	0	0	0	0	0	0	0	0.496668	0	0	0	0	0	0	0	0	0	0	0	0	0	0	0	0	0	0	0	0	0	0	0	0	0	0	0	0	0	0	0	30.6012	0	0	9.14427	0	0	0
ENSMUSG00000002803	0	0	0	0	0	0	3.69601	0	0	0	5.7859	0	0	0	0	0	0	0	0	0	0	0	4.76725	0	0	0	0	0	0	0	0	0	0	0	0	0	2.2593	0	0	0	0	0	0	0	0	60.5259	0	0	0
ENSMUSG00000002804	0	945.091	178.415	0	367.665	0	0	0	0	119.532	225.978	244.494	89.4936	44.5258	0	1.97256	1007.42	0	0	0	1300.61	0	0	0	0	3.06713	347.347	0	0	0	766.697	0	53.4183	215.926	2.10709	535.695	0	5.14506	0	385.948	183.443	41.5127	18.9104	769.756	120.461	208.24	81.865	1236.26	0
ENSMUSG00000002808	0	0	0	0	0	0	0	0	0	0	0	0	0	0	0	0	0	0	0	0	0	0	0	0	0	0	0	0	0	0	0	0	0	0	0	0	0	0	0	0	6.09684	2.75939	0	0	0	0	0	0	0
ENSMUSG00000002812	0	0	0	7.12819	0	164.616	0	0	0	0	1.19875	19.8396	0	0	0	0	0	0.627189	0	0	128.082	0	0	0	0	0	0	2.02598	0	0	0	1.50494	0	23.0584	28.1858	32.492	0.468092	131.98	57.4783	16.4402	0.206207	0	0.541087	0	0	11.3696	465.354	0	0
ENSMUSG00000002814	0	0	0	0	0	0	0	7.9848	0	0	0	0	0	0	0	0	0	65.9707	0	0	0	2.54247	0	0	0	0	0	0	0	0	0	0	15.8427	0	0	0	0	0	0	3.50255	0	0	0	0	0	0	0	6.89755	51.3336
ENSMUSG00000002820	0	0	104.588	0	4.41313	0	0	0	0	5.80282	21.3949	36.9589	0	0	203.452	24.0084	0	2.48753	56641.9	0	271.428	4.60166	0	0	664.183	0	0	0.669613	0	0.954829	7.76018	0	368.093	1.20333	3.28792	1.74146	0	0	0	6.79214	0	0	0	0	0	0	0	0.594476	0
ENSMUSG00000002825	0	0	10.1467	0	0	0	0	0	0	22.3578	0	0	84.294	0	0	0	0	0	0	0	0	0	0	0	0	0	0	0	0	0	0	0	0	0	0	0	0	0	0	1.74464	0	0	0	0	0	1.27751	1.69718	0	0
ENSMUSG00000002831	0	0	0	0	0	0	0	0	0	0	0	0	0	0	0	0	0	0	0	0	0	0	0	0	0	0	0	0	0	0	0	0	0	0	0	0	0	0	0	0	0	0	0	0	0	0	0	0	0
ENSMUSG00000002833	0	0	0	0	0	0	0	0	0	5.61463	161.008	1.34582	0	0	0	0	0	1.404	0	0	5.62196	0	0	0	0	1.08051	0	0	0	0	0	0	0	0	0	0	0	0	33.2048	0	0	0	0	0	0	0	0	0	6.30853
ENSMUSG00000002835	0.742475	0	0	0	0	0	2.33291	0	0	0	0	0	0	0	0.797343	0	0	0	0	0	1.91279	0	0	0	0	0	0	0	0	0	0	0	0	0	0	0	0	11.1005	0	0	0	0	0	0	0	0	0	0	0
ENSMUSG00000002844	4.65466	332.77	43.4805	0	0	0	0	0	0	26.6131	0	834.388	0	143.589	213.275	0	0	3.99293	715.91	0	0	0	310.211	0	0	0	0	15.0479	0	0	0	0	3.21117	42.4944	20.0553	426.759	0	14.6053	62.9556	18.8978	0	201.025	6.02835	119.092	0	12.7735	0.70707	71.5681	1.12133
ENSMUSG00000002845	4.1995	72.5231	50.437	0	0	0	0	0	38.1535	42.7047	123.938	0	0	67.9185	0	24.4532	2.66093	0	0	0	0	0	0	0	0	11.2879	0	0	0	0	0	1200.31	0	0.746865	0	24.1393	2.8807	0	0	2.24834	157.866	0	0	0	0	27.988	0	1.84485	16.0423
ENSMUSG00000002846	50.9395	0	794.139	15.6597	0	45.5478	4.32583	20.5841	0	68.4824	28.216	0	5.30406	58.1391	8.87089	89.4354	322.622	0	0	0	0	0	0	0	0	0	14.7046	89.6524	0	0	0.921086	0	130.122	0	18.7323	18.1897	0	0	173.697	2.57979	28.5396	55.358	0	47.9492	3.65084	26.4468	0	0	11.9399
ENSMUSG00000002847	0	0	293.771	54.6434	36.9622	1493.7	637.888	6.20725	0	0	43.9048	788.084	20.3932	2.23815	734.305	507.665	460.355	0	0	2865.09	0	0	250.701	0	0	1224.75	1.33027	0	0	118.112	0	0	85.0652	0	0	207.191	0	48.9659	0	609.135	828.837	103.5	270.303	0	3.30279	0	13.6222	0	8.10119
ENSMUSG00000002870	26.2374	0	0	0	0	0	0	0	0	0	0	0	0.701962	0	0	0	0.538765	0.937806	672.573	0	0	0	0	0	0	0	0	0	0	0	0	0	0.502798	0	0	0	0	0.807128	0	0	0	0.651227	0	0	0	470.011	0	0	0
ENSMUSG00000002871	0	0	0	0	0	0	0	0	0	0	0	0	0	0	0	0	0	0	0	0	0	3.86411	0	0	0	0	0	0	3.06534	0	0	2.50609	0	0	368.862	0	20.2665	0	0.514596	27.7571	0	0	0	0	12.1968	0	0	0	5.86603
ENSMUSG00000002881	4.21081	287.942	0	0	56.3023	0	35.9119	0	0	80.9965	4.93141	0	8.69072	0	0	1.91555	0	0	0	0	0	0	12.1896	0	0	0	0	0	0	0	1.60981	0	0	6.73989	45.0163	14.4504	73.9445	30.9775	0	32.9706	0	2.15002	10.6844	0	0	33.4284	0.548269	493.902	3.47796
ENSMUSG00000002885	0	0	351.65	0	0	0	0	0	0	0	0	0.806345	0	0	0	0	0	0	0	0	0	0	0.883153	0	0	0.647388	0	0	0	0	0	0	0	0	0	0.392606	0	0	117.71	0.306252	0	0	0	0	0	63.688	0	0	0
ENSMUSG00000002897	0	27.1409	0	0	32.4832	0	0	0	0	0	0	9.92008	0	6.11459	1.99316	0.788031	0	0	0	0	1.59383	0	0	0	0	0	0	0	13.4346	0	0	0	0	0	14.3102	15.2332	16.6358	0	0	2.60839	0	0	0	0	2.7343	0	1.69163	0	0
ENSMUSG00000002900	0	0	32.3894	0	0	0	0	3.70294	47.9372	168.65	0	0	1.90833	0	0	0	0	0	0	0	0	0	0	0	0	0	0	0	0.467668	48.4412	0	0	0	0	0.168491	11.1552	229.759	0	1.41318	4.75689	4.40064	0	20.2078	0	0.21892	0	0	0	27.2067
ENSMUSG00000002908	0	0	1.41485	12.798	0	0	1.90362	0	0	0	0	79.9581	0	0	0	0	0	0	0	0	0	14.4213	0	0	0	0	0	0	0	126.877	0	0	0	0	0	0	0	0	0	9.08209	0	0	0.336277	0	0	0	0	0	0
ENSMUSG00000002910	0	0	0	0	0	0	0	373.16	0	294.845	0	0	0	0	0	0	0	0	0	0	0	0	0	0	0	0	2.25272	0	0	0	0	0	112.768	361.038	0	0	1.01276	0	0	414.488	0	0	23.9991	0.35659	5.59304	15.9171	0	0	293.43
ENSMUSG00000002930	0	0	0	0	0	0	0	0	0	0	0	0	0	0	0	0	0	0	0	0	0	0	0	0	0	877.453	0	0	0	0	0	0	0	0	0	201.139	0	0	0	0	0	0	0	0	0	0	0	0	0
ENSMUSG00000002944	0	0	0	0	0	0	0	0	0	0	0	0	0	0	0	0	0	0	0	0	0	0	0	0	0	0	0	0	507.838	0	0	0	0	0	0	0	0	0	0	0	0	0	0	0	0	0	0	0	0
ENSMUSG00000002948	0.458315	0	0	0.744727	0	0	0	0	13.94	0	0	0	4.41428	44.4739	0	0	3.04922	0	0	0	0	0	0	0	0	0	0	0	0	0	0	0	0	0	7.79494	15.964	80.9859	0	0	0	0	0	44.0092	50.0562	3.24095	0.314432	0	0	32.1293
ENSMUSG00000002949	0	0.653502	0	198.243	39.7869	0	406.505	0	0	0.574897	4.39627	4.13406	0	0	3.59936	0	0.495535	4.31278	0	0	0	137.225	24.4504	0	0	0	0	0.92876	0	0	0.896953	0	54.5695	0	0	78.904	34.1189	0	1.27497	109.909	0	35.9384	0	0	0	1.37967	0.305484	0	0
ENSMUSG00000002957	1.58834	278.206	71.3009	0	0	8.75806	1.66356	0	1.46396	0.454068	44.7057	0	3.05964	0	0	160.841	174.558	141.704	0	0	0	0	10.7286	0	0	84.4126	0	5.86846	0	0	32.2338	0	5.47886	0.659122	0	2.22573	29.4903	0.879507	0	40.9241	18.5909	1.41925	42.0236	6.80297	0	29.7851	0	3.90747	154.586
ENSMUSG00000002963	4.70369	0	0	0	0	0	0	0	0	130.433	0	0.966945	0	1.40875	0	0.499279	0	0	723.45	0	0	0	628.017	0	0	0	0	0	0	0	0	0	0	0	29.8665	156.777	0.752861	2.60455	0	2.57074	0	0	1.3054	166.736	0	77.9862	0.357259	41.9467	0
ENSMUSG00000002968	0	0	2.49709	0	0	0	0	0	0	0	2.62973	52.7547	0	5.76442	0	6.80993	0	0	0	0	0	0	2.88899	0	0	0	25.1251	0	0	144.707	0	0	0	0	0	0	0	1.18416	2.71165	0	0	0	2.374	0	2.83548	144.516	0.487284	0	0
ENSMUSG00000002980	0	0	0	0	0	0	0	0	0	0	0	0	0	0	0	0	0	0	0	0	0	0	0	0	0	0	0	0	0	0	0	0	0	0.955819	6.79025	0.922176	0	0	0	0.359671	0	0	0	0.259612	149.305	0	0	0	14.9818
ENSMUSG00000002981	0	17.393	0.462939	0.966342	12.2184	0	227.968	0	0	0	62.4037	13.9369	0	0.534337	0	148.092	4.39622	0.765232	0	0	1676.1	2.83119	0	0	0	1.17784	6.98698	0.411982	0	51.1093	0.397874	3.67236	103.389	0	0.404582	20.7146	1.71335	0	76.1617	1.11437	2.51592	0.531389	47.8629	1.20654	244.964	0	0.271015	1.09726	0.859594
ENSMUSG00000002983	7.58643	162.094	0.492133	386.258	4.32964	0	47.6743	9.45228	3.49618	16.2658	0	437.456	87.074	301.058	42.7721	177.16	2.33673	8.13489	0	488.332	21.1731	57.1849	35.8703	0	0	152.758	172.861	42.0445	7.75961	0	91.3604	97.5987	141.312	417.133	1.72038	13.6681	46.7493	23.8046	0	141.269	54.5615	107.331	1.05272	160.542	283.324	22.1202	100.261	0	0.913802
ENSMUSG00000002984	0	54.2264	0	0	0	0	29.1287	0	0	0	0.474993	0	0	0.520597	0	0	0	0	0	0	0	0	0	0	0	0	0	0	0	0	0	0	0	0	0	3.82761	0	16.0416	0	0	0	0	2.25121	0.391837	0	6.75765	0	0	0
ENSMUSG00000002985	0	281.769	0	0	0	0	0	0	0	0	0	33.6604	0	127.059	0	57.6716	1242.52	1.59616	0	0	0	0	0	0	12.0391	0	0	0	0	0	0	0	72.7407	38.6069	237.136	8.19456	22.6341	499.358	23.5934	973.351	0	17.7344	376.62	0	19.7367	169.355	0	0	38.5493
ENSMUSG00000002992	0	28.2605	0	0	0	0	0	0	0	0	0	0	781.769	0	0	318.891	183.122	0	0	0	0	0	0	0	0	0	0	0	0	0	0	0	0	0	0	0	0	0	0	0	0	0	0	0	0	0	0	0	0
ENSMUSG00000002996	12.7445	0	0	33.652	0	0	35.0387	0	49.5557	16.3951	194.591	179.3	329.506	0	0	23.5892	16.1927	163.478	0	0	0	0	41.966	0	0	40.6227	0	377.986	0.752045	60.1933	0	0	2.19806	0	70.9878	13.6332	11.0917	38.1518	83.5775	19.0303	20.5557	17.0817	5.96858	101.944	186.933	113.119	0.544491	485.232	38.2817
ENSMUSG00000002997	0	0	0	0	0	0	0	0	18.5962	0	0	0	0	0	0	0	0	0	0	0	0	0	0	0	0	0	0	0	0	0	0	0	0	0	0	0	0	0	0	0	0	0	1.86647	0	0	0	0	0	0
ENSMUSG00000003031	2.69783	28.405	0	0	22.1713	13.3882	447.575	0	1.49194	20.8236	0	21.2966	4.67718	0	3.47664	2.06183	7.97732	9.02577	0	0	94.5235	2.56872	0.728911	101.642	282.781	41.6772	18.4414	22.4273	8.1509	0	18.7714	24.9893	0	4.70203	6.24027	16.85	3.10902	98.5948	3.42084	105.403	0.684804	0.964252	45.8216	0.364894	0.953881	0	92.2088	112.828	19.8875
ENSMUSG00000003032	0	120.939	0	0	0	0	0	40.1466	755.087	0.690857	0	39.7434	93.8797	13.0281	0	0	0	0	0	0	99.6132	0	0	0	0	0	0	84.8233	0	0	0	0	0	0	359.503	0	96.7003	1.78421	26.0464	0	0	0.719789	688.564	0.272384	698.518	6.07919	19.0893	246.228	426.737
ENSMUSG00000003033	53.8005	0	14.5671	0	0	0	2.44993	0	2.15598	44.8033	188.565	0	0	1.40115	0	0	0	0	0	0	0	0	4.21334	0	0	167.554	0	0	0	0	0	2.40743	4.30331	884.296	0	25.7543	13.4784	0	0	0.365266	0.329865	10.4507	50.2029	106.778	0	0.534933	0	0	0
ENSMUSG00000003037	90.3058	33.2702	15.9396	0	4.79426	0	9.89817	2.61665	63.8774	80.6006	2.15209	187.154	3.03413	26.4176	38.9045	62.8639	8.5387	0.675589	242.258	131.73	2.70522	0	0	0	0	0.519931	296.088	47.6475	0.49571	4.6678	0	38.9059	386.481	5.22901	0	3.78372	5.54635	0	0	107.237	10.4396	106.964	1.74853	0	0.464094	2.16123	0	56.8318	90.3088
ENSMUSG00000003038	27.2901	30.5173	58.7327	100.427	0	1.10644	0	0	0	72.2792	96.0687	50.4907	184.765	2.88472	2.58589	23.5147	3.56008	304.68	0	0	0	0	48.7942	0	0	21.4609	359.203	62.8327	454.692	51.5374	66.5879	0	18.2733	144.889	86.8225	324.408	95.5818	262.224	6.10654	34.9688	23.7697	74.589	8.46474	10.5848	46.1167	89.208	68.4012	237.445	0
ENSMUSG00000003039	63.0101	0	328.332	6.26858	0	0	4.04046	0	49.7794	89.33	67.4679	34.8941	0	19.6418	0	4.09487	0	0	0	3.62512	16.5642	55.097	88.5959	2852.71	0	76.4054	75.5399	540.735	0	7.62164	0	39.7037	235.978	1857.01	558.141	77.2262	7.40957	349.615	158.163	101.806	1.08804	0	0	0.869632	0	0	12.8924	0	407.985
ENSMUSG00000003051	122.805	0	765.73	0	0	0	0	0	220.718	0	102.688	0	114.732	0	0	0	0	55.3071	0	4074.76	354.341	0	165.9	0	0	0	0	0	0	0	1241.45	94.7927	932.784	0	89.3944	0	112.039	0	775.469	0	0	266.648	460.103	0	0	200.52	0	12.8398	0
ENSMUSG00000003062	0	0	0	0	0	596.394	12.03	0	0	351.344	172.63	0	733.838	0	0	145.086	0	0	883.309	183.488	0	0	0	0	0	17.0617	408.931	0	0	0	96.0571	0	0	30.9818	376.381	94.2726	518.439	2716.84	0	1.79359	0	0	29.7518	244.683	35.5352	43.3409	0	446.223	63.6421
ENSMUSG00000003068	0	1.0456	2.50472	0	0	0	0	0	154.214	0	70.78	0	0	0	0.575898	8.1969	0	0	247.442	0	0	0	0	0	0	0	0	0	0	0	0	256.644	3.69963	0.667612	0.36483	65.3776	113.301	0	0.339993	0.25122	0.453745	0	0	0	0	0	0	2.96836	65.499
ENSMUSG00000003070	0	0	0	0	0	0	0	0	0	0	0	1.4216	0	0	0	5.13829	0	0	0	0	0	0	0	0	0	0	0	0	0	0	0	0	0	0	0	0.692173	0	0	0	0	0	0	0	0	0	0	0	0	0
ENSMUSG00000003072	118.474	1467.96	85.2835	0	130.866	0	0	0	503.714	24.036	416.693	180.698	198.77	43.4952	20.5208	51.1137	385.164	924.517	0	7.18255	9.84571	436.661	27.5353	0	0	128.676	434.041	258.577	76.9769	255.458	357.11	11.7999	221.471	1167.24	170.732	503.404	0	13.4026	310.141	299.583	175.694	325.553	67.8806	473.402	0	110.122	1.16109	0.783487	253.186
ENSMUSG00000003099	0	0	0	0	1.78791	0	2.46087	0	0	30.8978	66.774	1.93204	0	0	0	0	0	0	0	0	0	0	2.11607	0	0	0	0	144.865	0	0	0	0	0	2.92506	6.39384	51.2683	0	0.433677	0	0	0	2.09946	0	326.532	94.1519	0	0.356917	198.936	0
ENSMUSG00000003119	3.97835	0	6.35682	0	18.6418	0	0	12.5225	0	0.179576	1.88819	2.06611	0.403344	0.188134	0	0	6.96537	0	0	0	8.63088	197.372	5.94016	0	0	8.29407	0.447279	1.01538	0.197692	0.206839	18.9117	0	29.9017	0	0.854692	49.7961	20.3095	22.7248	0.132751	35.7045	13.376	34.2386	82.9815	0	7.77352	4.45322	0.286264	94.0078	17.5539
ENSMUSG00000003123	0	0	0	0	0	0	0	0	0	0	0	0	0	0	0	0	0	0	0	0	0	0	0	0	0	0	0	0	0	0	0	0	0	0	0	0	0	0	0	0	0	0	0	0	0	0	0	0	0
ENSMUSG00000003131	93.8197	23.1483	0	0	0	205.171	3.63937	0	0	31.2909	2.37384	5.00025	0	225.312	0.621931	31.7201	0	0	0	0	137.263	0	15.6473	1401.56	0	8.60258	7.42267	0	0	0	37.5836	28.6099	2.39721	30.281	96.5282	186.769	79.5322	0.641363	504.491	42.0517	175.425	405.705	0.32145	239.3	0	38.5402	31.1428	133.924	138.539
ENSMUSG00000003134	0	76.6478	2.15502	909.58	1.26395	2.28971	1.73969	5.5188	0	99.2431	0	5.46337	167.982	135.314	45.7836	34.5572	9.00452	1189.78	0	0	74.1728	10.5436	29.1709	0	0	169.423	254.287	161.097	1.56826	0	48.8965	100.861	19.4806	315.692	0	60.1846	42.0059	0	56.1647	221.247	48.9556	172.167	169.333	23.9639	4.89412	0	454.176	0	37.2139
ENSMUSG00000003135	0	0	0	0	0	0	0	0	0	0	0	4.32777	0	0	0	0	0	0	0	0	0	3.3408	0	0	0	0	0	0	8.61317	0	0	0	0	17.4724	0	2.52861	0.673918	0	60.5071	0	0	0	0	0	0	0	0.319798	0.43159	0
ENSMUSG00000003153	0	0	0.527795	0	0	0	1.06519	1.68954	0	0	0	0	0.326517	0.609196	0	0	0.250606	0	0	0	0	0	0	0	0	0.335713	0	0	0	0	0	0	0	0	0.230631	0	0	0	0.21493	0	0	0	0	0	0.299659	0.23258	0	0	0
ENSMUSG00000003154	0.464908	0.453234	0.361903	3.7772	0	0	1.46078	2.317	0	122.008	0	0	0	0	0	23.6872	88.6683	0.598222	0	0	0	6.63987	0	0	0	1.84156	5.46209	0	0.438942	0	0.311039	0	0	1.15755	0	39.6466	51.3443	21.3668	0	13.2852	0	56.9118	0.516096	0.786011	0.410947	0	0.211867	0	0.67199
ENSMUSG00000003161	373.613	111.578	131.081	566.477	13.5142	1388.2	134.339	0	0	42.309	98.1403	2.43394	69.6886	165.481	52.2719	173.013	0	60.0934	0	0	10.1674	21.9201	1.77718	262.394	0	0	583.813	25.5178	16.1468	33.138	432.148	991.084	83.0425	723.063	125.297	239.385	312.053	429.055	145.958	380.859	98.2308	22.3343	159.547	459.065	1.16285	10.8305	29.6759	120.554	142.138
ENSMUSG00000003166	0	0.360716	0	110.026	16.8933	0	3.48777	1.84403	0	0	8.49319	0	0	5.65167	0.39735	201.009	298.412	3.33276	0	0	0	0	0	0	0	0.732822	0	0	0.698683	0.365505	0	0	21.1868	156.154	0	6.44405	0	34.2154	12.9021	0	0	0	0	47.7931	0	0.253848	0.168619	0	0
ENSMUSG00000003178	0	0	41.6357	0	0	0	0	0	0	0	0	0	0	0	0.911722	0	269.867	0	391.733	0	41.5564	8.08352	0	0	0	0	10.8813	0	0	0	0	256.887	0	1.05692	0	13.2563	0	0	0	20.2834	52.0795	0	1.88492	0.287072	84.8001	1.16491	0	0	0
ENSMUSG00000003184	0	0.751312	0	1.25227	0	7.43648	87.1735	0	0	0	0	0	0	0.692442	14.0695	0	0	101.149	0	0	47.6499	3.66891	0	0	0	0	0.823123	0	0	0	60.3252	2.37948	0	0	5.24293	10.645	2.96042	8.108	90.8795	0	0.652071	0	5.13311	2.34531	0	30.1372	33.7157	1.42193	0
ENSMUSG00000003190	0	0	0	6.0592	0	0	0	0	0	0	20.3795	0	0	0	0	0	0	0	0	0	0	0	0	0	0	0	0	0	188.941	0	6.6527	0	0	0	0.845609	5.22528	0	0	2.36412	1.16456	0	0	0	10.9276	0	0	0	0	0
ENSMUSG00000003198	6.06446	0	0	0	0	2349.11	0	0	0	293.859	37.2869	0	0	76.2848	0	0	0	0	0	0	0	0	0	0	0	4.50414	0	0	0	0	0	0	0	0	1.03143	0	1.456	424.794	0	115.769	1.28281	0	816.278	0	0	0	0	0	0
ENSMUSG00000003199	74.589	1.0388	0	0	0	0	0	58.4155	0	0.91385	0	0	160.102	0	0	46.8255	0	0	0	0	0	0	0	0	0	0	111.533	0	0	0	0	0	11.0267	0	9.42386	38.3953	5.11651	0	0	16.4726	0	1.90424	69.1984	0	0	0	1.45678	0	0
ENSMUSG00000003200	0	0	0	0	0	21.2425	0	0	0	6.09968	38.8705	8.77251	0	0	277.509	32.4626	31.5458	0	0	0	0	0	0	0	0	0	0	0	0	0	22.9987	0	12.2666	0	0	70.4764	44.3966	0	0	4.44242	10.5312	0	0	0	1.0478	0.813243	0	0	51.4014
ENSMUSG00000003206	0	0	6.53653	0	0	0	0	0	0	0	34.4187	611.066	0	45.2679	0	0	189.323	0	0	0	621.935	0	0	0	0	0	0	0	0	0	0	0	0	0	1.42814	0	18.1439	0	271.506	202.582	1294.85	0	0	0	0	0	0.95666	0	0
ENSMUSG00000003208	1.87346	0	0	0	0	0	0	0	0	0	0	0	0	0	0	1.19317	0	0	0	0	0	0	0	0	0	0	0	0	0	0	0	364.42	0	0	3.82362	0	0	0	0	0	0	0	0	0	0	231.356	0	0	0
ENSMUSG00000003226	10.1074	0	0	36.6378	6.50794	0	22.8009	0	0	186.482	4.03676	150.881	0	41.6819	33.9547	11.2239	0.191584	1.33393	0	0	8.01204	32.079	12.604	11.4872	0	2.05317	4.70571	0	0.24469	0	343.659	122.429	6.61537	0.322641	6.69991	181.946	33.1021	13.6331	0	54.6338	144.179	103.051	3.1647	44.43	4.3526	67.5652	2.0078	632.151	8.05399
ENSMUSG00000003227	0	0	0	0	0	0	0	0	0	0	0	0	0	0	0	0	0	0	0	0	0	0	0	0	0	0	0	0	0	0	0	0	0	0	0	0	133.598	0	92.4795	47.1371	0	0	0	0	0	0.92661	0	0	0
ENSMUSG00000003228	242.895	0	134.107	0	0	0	465.719	3.86752	0	95.8373	6.99792	0	206.29	0	0	9.88463	142.842	0	0	4.37534	0	0	0	1.71982	0	0	0	0	0	0	29.0743	0	79.7694	34.7791	108.755	43.8079	23.1027	10.3129	0	0	0	82.5156	0	147.732	0	81.9893	0	30.5454	30.2854
ENSMUSG00000003233	0	14.6628	0	0.814655	0	398.076	0	0	0	18.9187	57.1291	0	155.969	0	0	0	0	0	231.33	0	1.29159	0	0	0	0	3.97181	0	108.014	0	0	0.335419	0	48.768	0	0	0.903258	0	0	5.40352	0.704585	40.511	0	219.002	0	0	20.2934	11.8806	3.70009	0
ENSMUSG00000003234	0	23.5606	0	0	0	0	0	0	0	0	195.859	0	0	0	38.5594	0	0	0.888503	0	5438.74	0	0	0	0	0	0.683789	0	3.34844	0	0	0	0	0	0	7.98586	117.355	0	0	0	0	0	38.2534	0	0.466966	0	0	0	0	0
ENSMUSG00000003235	45.9229	5.22313	123.927	52.2349	297.03	0	836.9	7.62898	0	177.231	72.157	0	1004.04	0	0.821942	0.487455	0	443.186	0	0	0	3.64375	493.203	0	0	121.271	203.553	2.12089	0	0	0	0	1.05605	417.344	30.7212	4.13686	7.35031	0	0	3.94405	0	0	0.424826	330.491	0.676545	4.72588	1.39519	0	0.553151
ENSMUSG00000003269	0	0	32.6362	0	7.97566	0	0	0	0	0	3.43697	0	0	3.13913	0	95.6791	45.9721	0	0	0	0	0	0	0	0	0	0	0	8.57641	0	0	0	11.5694	1.73978	26.1453	3.77672	0	4.25608	0	4.25537	0.295612	0	115.577	1.18136	0	6.23201	0	67.0407	0
ENSMUSG00000003271	50.7353	0	0	0	0	0	0	0	0	111.569	0	0	0	0	0	0	0	0	0	0	0	0	0	0	0	0	0	0	13.5107	0	0	0	666.823	55.0639	375.25	0.781261	0	0	66.8064	0	2.20143	0	0	100.293	0	26.775	0	0	0
ENSMUSG00000003273	0	0	0	0	0	0	0	0	0	0	0	0	0	0	0	0	0	0	0	0	0	6.07103	0	0	0	0	4.08613	0	0	0	0	0	34.3109	0	0	0	0	0	0	0	0	0	0	0	0	0	0	0	0
ENSMUSG00000003279	0	0	0	0	0	0	0	0	0	0	0	0	0	0	0	0	0	0	0	0	6.70287	0	0	0	0	0	0	7.91064	0	0	0	0	0	0	0	0	0	0	0	0	50.5106	0	0	0	0	0.8925	0	0	0
ENSMUSG00000003282	0	0.564259	0	0	0	0	0	0	0	0	0	0.356951	0	0	0	0.18431	42.7863	0	0	0	0	0	0	0	0	0	0	0	0	0	0	0	0	0	0	0	0	0.160246	0	0	0	198.078	0	0	0	0	0	0	0
ENSMUSG00000003283	0	0	41.1267	0	0	0	0	0	12.9853	0	0	0	0	0	0	0	0	0	0	0	0	0	0	0	0	0	0	0	0	13.9171	0	0	3.23983	0	0	0.705077	0	472.623	0.744344	0	0	0	1304.62	0	353.882	0	0	1746.68	0
ENSMUSG00000003299	59.2524	0	46.1245	0	0	0	0	0	0	42.6202	225.637	0	0	17.1736	149.841	17.0423	0	0	0	0	0	0	0	0	0	0	0	3.97234	0	0	0	0	429.871	0	0	180.217	0	0	2.42361	0	14.5551	0	0	424.621	0	114.084	0	612.454	45.5852
ENSMUSG00000003308	56.0454	0	0	16.0711	0	0	0	0	0	0	0	6.77727	0	0	0	0.349942	0	0	0	0	135.893	0	0	0	559.939	17.9561	14.6717	25.5033	0	0	0	0	0.379067	36.9382	0	0	10.5535	0	39.3646	4.37584	2.78947	0	0	65.9568	0.48569	1.1309	2.00321	0	0
ENSMUSG00000003309	48.0481	750.843	179.313	0	0	35.065	17.7613	0	0	350.263	163.35	393.932	61.25	0	0	492.313	245.498	0	0	0	171.112	0	0	5217.73	1248.1	0	194.709	148.807	0	0	0	4.3633	7.79945	12.3151	59.6072	465.93	0	4.69509	5.37572	301.218	551.224	0	716.932	0	0	65.9279	6.44012	0.869139	0
ENSMUSG00000003316	25.2886	1.6886	66.8773	1.68871	247.525	0	0	0	70.8827	103.39	0.283991	0	45.0434	31.1257	135.415	52.9504	5.88994	6.24058	0	0	0.892456	0	0	0	0	0.343052	0	0	0.327071	0	0	126.212	9.32056	0	1.88539	14.3549	21.957	53.9017	13.617	26.939	126.184	20.7392	54.0308	0	1.22484	67.259	0	63.9167	69.0997
ENSMUSG00000003341	0	0	0	0	0	0	0	0	0	8.5957	0	0	0	0	0	0	0	0	0	0	0	0	0	0	0	0	0	0	0	0	0	0	0	0	0	0	0	0	0	0	0	0	0	0	0	0	0	0	0
ENSMUSG00000003344	62.3273	0	0	0	0	0	2.15206	0	0	0	0	38.0158	0	0	0.73553	0	0	0	0	0	1.7645	0	0	0	0	2.03478	10.9731	0	0	0	0.458231	0	0	0	0	24.6797	0.657756	74.3341	0	0	0	5.50801	0	66.0045	0	0	0	0	0.494998
ENSMUSG00000003345	0	5.72146	0	3.17881	0	0	0	0	105.481	142.609	0	0	0	0	0	0	532.906	0	0	0	32.7589	0	9.24971	0	0	0	0	0	0	0	0	0	0	8.52396	0	3.52454	1.8787	0	0	0	0	0	0	0	0	0.671063	7.57784	20.4537	0.706914
ENSMUSG00000003346	3.33484	0	0	0	0	0	36.6741	0	9.22109	0	8.2016	0	17.6658	0	0	0	3.69784	0	769.372	0	0	0	0	0	0	0	0	0	0	0	0	0	0	0	0	0	0	0.923293	0	0	0	0	0	0	45.6904	0	295.59	0	0
ENSMUSG00000003348	1.85787	0.90561	14.4625	1.50945	0	226.654	0	0	2.56858	47.8008	14.4691	36.6649	0	0	0	5.32458	13.734	0	0	34.0438	0	0	0	0	656.34	5.51945	15.8747	0	0	68.8225	14.2943	0	18.5849	2.31291	0	2.78937	0	0	0	19.1475	6.2879	9.96053	0	6.59625	0	3.82384	24.13	0	3.35677
ENSMUSG00000003352	0	0	381.162	5.11666	5.39124	0	39.5758	0	0	0	0	168.949	0	0	0	0	0	2.0259	0	0	137.907	1041.86	0	0	0	0	0	0	0	0	0	269.795	131.427	0	8.03328	29.7841	0	454.209	0.499092	0.737556	0.999111	0	0	0	77.9345	0	1.43499	0	0.56893
ENSMUSG00000003354	0	0	0	0	0	0	0	0	0	0	0	0	0	0	0	0	0	0	0	0	0	0	0	0	0	0	0	0	0	0	1.73885	0	0	0	0	0	0	0	0	0	0	0	0	0	0	0	0	0	0
ENSMUSG00000003355	215.035	0	0	0	0	0	0	0	0	0	0	0	0	0	0	0	0	0	0	0	0	0	0	0	0	0	114.836	0	0	0	0	0	0	0	0	0	0	0	0	0	0	0	0	0	0	0	0	0	169.979
ENSMUSG00000003360	0	0	0.350685	0	0	0	0	2.24518	0	0	33.2382	0	0	0	0	0.286912	0	10.4342	0	0	0	0	1.21717	0	421.483	0	0.962324	0	0	0	0	0	0	5.60834	16.2434	0.541093	146.23	0.249452	61.9782	0.422079	40.976	0	0	0.152329	0	0	0	0.831198	13.3488
ENSMUSG00000003363	3.35993	0.818889	0	846.244	0	0	0	0	0	0	89.5192	208.248	81.7123	26.4153	0.902056	143.371	0	0	0	0	0	0	0	0	0	0	0	0	0	0	0	0	15.0667	75.2913	180.007	3.02672	0	6.51168	247.634	589.066	0.355361	0	296.059	0	0	0	0	111.587	412.198
ENSMUSG00000003378	0	0	0	0	0	0	0	0	0	0	0	0	0	0	0	0	0	0	0	0	0	0	0	0	0	0	0	0	0	0	0	0	0	0	0	0	0	0	0	0	0	0	0	0	0	0	0	0	0
ENSMUSG00000003379	0	0	0	0	0	0	0	0	0	0	0	0	0	0	0	0	0	0	0	0	0	0	0	0	0	0	0	0	0	0	0	0	0	0	0	0	0	0	0	0	0	0	0	0	0	0	0	0	0
ENSMUSG00000003380	741.043	30.1014	0	0	83.3023	0	0	0	0	98.701	276.136	308.137	802.957	933.166	681.257	1827.03	39.4253	0	0	0	14.4629	0	0	0	0	183.46	0	906.164	68.9053	560.11	7.51185	0	718.438	178.218	99.3006	350.634	107.827	9.32579	35.5924	294.55	330.129	654.629	1486.35	779.245	0	440.999	1325.24	3.45272	677.566
ENSMUSG00000003382	0.239061	0	0.372189	14.7613	24.5581	0.329543	157.741	0	0	0	92.1104	336.735	16.8084	12.6729	1.02691	0	196.515	32.9145	0	0	134.261	17.0715	39.0771	0	0	160.745	0	32.9566	0.225709	1.18076	0	0	3.79325	6.54746	27.1602	0.430705	20.2031	0.132374	91.6961	1.90383	236.76	0	0	26.5139	5.91677	18.2051	64.1681	5.58706	4.3193
ENSMUSG00000003402	2.44025	0	556.58	0	0	111.007	0	0	0	0	7.00172	144.474	0	103.05	391.776	10.879	0	0	0	0	9.42997	0	166.477	0	26.0518	7.24959	0	36.3457	0	0	1.63261	3.76722	3.36697	51.6446	0	120.903	501.505	172.957	0.773556	468.695	154.339	239.851	0	0.412568	0	71.9888	1.11206	111.81	15.8724
ENSMUSG00000003410	0	0	0	0	0	0	0	0	0	0	0	0	0	0	0	0	0	0	0	0	0	2.326	1.98011	0	0	0	0	0	0	0	0	0	0	0	0	0	0	0	0	0	0	0	0	0	0	10.7263	0	0	0
ENSMUSG00000003411	0	0	1114.93	0	0	89.3508	0	0	0	0	0	0	0	0	0	0	0	0	0	0	0	0	0	0	0	0	0	0	0	0	0	0	0	0	10.4314	0	0	0	0	0	0	0	0	0	0	0	0	0	0
ENSMUSG00000003418	0	0	0	0	3.78383	0	0	0	0	0	40.221	0	0	0	0	0	0	0	0	0	0	0	33.1397	0	2.57389	0	0	0	0	0	0	0	0	0	0	0	0	0	0	0	0	0	0	0	0	0	0	0	0
ENSMUSG00000003420	21.1977	0	0	0	0	0	0	0	0	0	0	0	0	0	1.51761	0	0	0	0	0	0	0	0	0	0	0	0	518.866	0	0	0	0	0	1.7593	0	0	120.786	0	86.0115	0	1.19571	0	138.052	0	9.99324	1.93906	0	0	581.133
ENSMUSG00000003421	1.68227	0	66.7868	6.83389	0	0	2.6429	0	186.064	0	41.3732	0	0.810141	0	93.039	0	235.038	0	0	0	0	0	0	0	0	0	0	47.7815	0	9.97077	0	0	0.580284	1.04715	14.8781	35.8652	0	2.79454	0	0.394037	0.355848	322.431	7.46996	0	0	79.6355	0	0	28.5712
ENSMUSG00000003423	0	102.923	12.2802	0	0	0	3.81288	0	0	1.04072	71.6263	0	0	23.9871	0	217.943	15.2499	0	0	0	0	0	0	0	0	0	0	22.6977	0	0	0	3.74675	0	0	0	296.607	0	0	23.8499	0	0.513377	0	121.913	283.125	0	4.16265	0	0	162.246
ENSMUSG00000003429	665.026	2804.11	1384.72	2486.08	1406.38	1096.7	2345.95	40.6668	1782.44	1823	3294.5	774.973	420.466	2500.08	495.1	1655.19	1634.68	587.983	1882.53	747.605	31.5324	699.238	303.14	922.274	95.0328	1240.36	5194.3	1854.11	1267.32	1031.75	1607.73	138.567	1823.9	1925.01	1990.12	2930.44	1167.6	960.141	1513.19	2385.27	733.567	1345.22	2445.73	1691.35	699.635	786.539	1374.01	2682.38	1848.78
ENSMUSG00000003435	32.1975	0	0	1.13736	0	0	0	0	930.929	28.814	0.573808	49.21	2.02247	6.9179	21.0468	19.1685	159.366	45.0329	0	1217.47	0	6.66447	42.5506	0	0	18.7148	2.24277	28.1238	0.660852	4.84	0	8.64453	45.8737	234.401	7.14273	79.0265	55.7917	214.331	0.443764	35.0849	15.102	3.12715	1.16552	0	4.94963	68.1892	251.992	0	9.10547
ENSMUSG00000003436	3.44717	0	0	0	0	0	0	0	0	0	0	0	0	0	0	0	0	0	0	0	0	0	0	0	0	0	0	0	0	0	0	0	0	0	0	0	0	0	0	0	0	0	0	0	0	0	0	0	0
ENSMUSG00000003437	2.1432	0	20.5764	6.96509	0	0	0	0	0	115.798	19.3267	0.881163	318.58	0	0	0.909972	113.015	4.59629	0	0	242.941	0	0	3.16651	0	7.78203	0	1.48472	0	0.705707	0	0	0.492853	0	0	20.1646	192.1	0	0	3.34668	105.781	1.27669	9.51671	0.241565	0	0.490122	0	0	123.914
ENSMUSG00000003438	150.99	0.892114	0	0	33.4241	0	0	0	0	163.24	105.026	0	0	83.8654	0	0	0	0	0	0	0	0	0	0	0	0	62.5525	0	0	0	0	0	0	0	0	2.19824	0	90.1945	0	31.2939	0	8.99441	0	0	0	0.627809	0	0	5.29079
ENSMUSG00000003444	0	0	13.4328	109.044	0	0	0	0	0	11.5105	31.4363	0	173.589	0	0	0	0	0	0	16.2154	0	0	0	4.2492	3.72169	15.1896	65.5312	74.382	333.086	0	0	0	0	0	0	4.60584	0	0	8.50911	0	51.9132	46.257	0	56.4039	0	61.8243	0	0	0
ENSMUSG00000003452	0	0	0	0	0	0	0	0	0	0	0.146468	2.42408	0	0	0	0.113788	1.71698	19.3114	0	71.0177	14.2688	0	10.1372	1.97979	0	16.1005	0	45.7955	0	0	1.43439	15.9976	0	8.67454	36.3429	0.643786	13.3833	0	5.32384	0.33479	1.20937	0	12.2969	3.14148	0	0.367725	0	0	2.58247
ENSMUSG00000003458	315.741	1.80712	4.8099	0	0	6.81403	0	270.989	0	23.3164	8.10463	0	176.156	1.11035	0	0	0	0	0	0	321.549	0	235.39	0	0	0	0	8.56094	604.964	37.2326	73.9965	0	0	0	0	50.4661	0.593387	3.07927	22.7209	0.578912	0.261403	171.154	350.849	283.101	891.898	17.8042	0	0.380016	32.1521
ENSMUSG00000003464	0	2.51055	0	52.3066	4.40908	0	0	0	1.78016	0	0.527783	0.794086	0	1.15691	80.2	0	54.255	0	0	0	0	0	11.3064	0	0	8.2881	151.965	299.712	0	0	0	65.597	14.2128	56.1039	4.81787	145.762	0	0	2.04085	0.301596	222.251	0	8.93361	0	0	82.5957	0.293392	0	56.2995
ENSMUSG00000003469	0	0	28.909	0	0	0	0	0	0	0	0	0	0	0	0	0	0	11.9466	0	0	428.357	0	0	0	0	0	0	0	0	0	0	0	0	4.20298	0	0	16.2111	0	0	0	0	0	0	0	0	0	0	0	0
ENSMUSG00000003477	0	0	0	0	0	0	0	0	0	0	0	0	0	0	0	0	0	0	0	0	0	0	0	0	0	0	0	0	0	0	0	0	0	0	0	0	0	0	0	0	0	0	0	0	0	0	0	0	0
ENSMUSG00000003484	0	0	0	0	0	0	0	0	0	0	0	0	0	0	0	0	0	0	0	0	0	0	0	0	0	0	0	0	0	0	0	0	0	0	0	0	0	0	0	0	0	0	0	0	653.065	0	0	0	0
ENSMUSG00000003500	0	0	0	0	0	0	0	0	0	0	0	0	0	0	0	0	0	0	0	0	0	0	0	0	0	0	0	0	0	0	0	0	0	0	0	0	0	0	0	0	0	0	0	0	0	0	0	2.75148	2.15551
ENSMUSG00000003505	0	0	0	0	0	0	0	143.919	0	0	132.073	0	0	0	0	0.483986	0	0	0	0	0	0	1179.58	0	0	0	0	0	0	0	0	0	214.425	0	0	0	0	0	0	0	0	0	0	0	0	0	0.346316	0	0
ENSMUSG00000003518	0	0	0	0	0	9.40076	0	47.0595	0	0.449898	0	0	0	164.026	0	0	0	0	242.051	0	0	0	0	0	0	0	0	0	0	0	0	0	0	0	0	0	0	0	0	0	0	0	4.07641	0	0	0	0	0	85.6822
ENSMUSG00000003526	0	0	0	0	0	0	0	0	0	0	0.581766	0	120.98	0	0	0	0	0	0	0	0	0	0	0	0	0	0	419.35	753.099	0	0	2.19111	0	0	0	54.5515	0	0	0	0.332444	0	0	0	0	0	4.38179	0	0.436453	0
ENSMUSG00000003527	268.351	1.69878	0	0	1.98896	0	0	0	0	0	0	0	0	0	0	481.092	0	0	402.017	0	0	0	0	0	0	0	0	12.6751	0	207.421	0	0	6.01075	0	0	104.649	76.9782	0	0	0	0	93.4219	0	294.313	0	2.98872	0	0	0
ENSMUSG00000003528	0	0	0	0	0	0	0	0	0	0.968026	0	72.3947	0	0	47.2734	0.718861	0	1.45239	0	0	0	0	0	0	0	50.299	0	274.459	0	0	0	20.9102	175.205	0	115.183	0	30.3511	0	47.2303	12.1615	169.518	0	62.6502	0	0	25.5544	0	2.08258	13.0519
ENSMUSG00000003531	0	0	4.4836	0	0	0	0	0	0	0	60.0338	0	0	0	0	0	0	0	0	0	0	0	0	0	0	0	0	0	0	0	1.10098	0	61.8736	1.02434	0	1.48243	0	0	0	0	22.9745	77.1983	1.37012	0	0	20.8866	18.7486	0	0
ENSMUSG00000003534	3.08686	1.00311	0	0	0	0	1.61652	0	0	0	0	0	0	0	0	0	0.760636	0	0	0	0	0	36.8358	0	0	0	0	0	0	0	0	362.174	0	0	2.10003	0	6.42297	0	47.6218	99.0556	0.217653	4.59706	23.416	0	0	0	0.937823	0	26.3991
ENSMUSG00000003541	4.34325	0	1.69048	0	0	0	0	0	12.0094	0	0	13.3927	0	0	0	0	0	0	0	0	0	0	0	0	0	0	0	0	0	0	0	0	55.4323	0	0	0	590.2	0	0	0	44.0987	0	0	0	0	26.8176	0	0	14.1252
ENSMUSG00000003545	0	103.412	8.15542	51.0711	276.533	0	0	0	0	113.436	10.7358	0	65.5888	0	0	0	0	0	0	14.7672	0	0	0	0	0	21.398	0	44.9073	0	0	5.25689	0	31.1692	31.7912	0	13.37	120.105	3.26316	11.2086	9.81573	9.69546	19.3077	254.772	0.442815	200.26	9.43371	0.895195	0.40271	121.145
ENSMUSG00000003546	2.11551	0	0	0	0	0	0	0	0	0	0	0	0	0	0	0	45.3519	0	0	0	0	0	1.42894	0	0	0	0	0	0	0	0	0	0	0	0	0	3.04743	0	0	0	0	0	0	0	0	0	0	23.4196	4.58672
ENSMUSG00000003549	0	273.232	0.614573	0	0	0	0	0	0	0	37.5386	0	10.6456	0	0	0	0	0	0	0	0	0	0	143.473	0	0	64.0856	0	0	0	0	0	0	0	0.537102	46.9389	0	121.094	0	56.2164	0.334001	27.5123	15.3373	91.8327	0	0	0	0	33.664
ENSMUSG00000003555	0	0	0	0	0	0	0	0	0	0	0	0	0	0	0	0	0	0	0	0	0	0	0	0	0	0	0	0	0	0	0	0	0	0	0	0	0	0	0	0	0	0	0	0	0	0	0	0	0
ENSMUSG00000003559	0	0	0	0	0	0	0	0	0	0	0	0	0	0	0	0	0	0	0	0	0	0	0	0	0	0	0	0	0	0	0	0	0.967693	0	0	0	1.34707	0	0	0	0	2.50672	17.1284	0	0	83.7227	0.63923	0	0
ENSMUSG00000003573	0	0	0	0	0	0	0	0	0	0	0	0	0	0	0	0	0	0	0	0	0	0	0	0	0	0	0	0	0	0	0	0	0	0	0	0	0	0	0	0	0	0	0	0	0	0	0	0	0
ENSMUSG00000003575	0	0	4.78753	0	0	0	0	0	0	29.9518	32.7719	0	0	0	0	0	0	1.6958	0	0	0	0	0	0	0	0	0	18.5639	0.414761	31.0275	0	0	1.06072	0	0	0	1.68751	3.28388	2.92439	0	0	0	0	0	0.388308	12.9595	0.500488	0	0
ENSMUSG00000003581	0	0	0	0	0	0	0	0	0	0	0.902103	0	0	0	0	0	0	0	0	0	0	0	0	0	0	0	0	0	0	0	0	0	0	0	0	0	0	0	0	0	0	0	0	0	0	0	9.52802	0	0.795278
ENSMUSG00000003585	0	0	0	0	0	0	0	3.49235	11.6257	0	16.085	0	0	0	0.752528	0	0	0	0	0	0	0	0	0	0	0	0	13.107	0	0	0	0	0	0	0	4.62917	0	0	0	0	0	0	0	0	0	0	0	0	0
ENSMUSG00000003604	0	0	0	0	0	0	0	0	69.2577	0.842401	0	0	0	0	0	0	0	0	0	0	0	0	0	0	0	0	0	0	0	0	0	0	0	7.33693	20.3812	4.12923	0.943297	0	0.934114	1.84057	0	0	0	33.7115	0	0	0	0	0
ENSMUSG00000003617	0	0.500613	0	0	0	33.2697	0	0	0	0	0	0	0	0	0	0	0	0	0	0	0	0	0	0	0	0	0	0	0	0	0	0	0	0	0	0	0	0	0	0.962231	0.108622	0	0.285024	0	0	0	0	0	0
ENSMUSG00000003623	0	0	0	0	0	16.1343	0	0	0	206.55	133.593	0	339.06	1.21342	0	0	13.9767	0	0	0	0	2.14311	0	0	0	0	41.3496	0	0	0	0	0	0	0	1.53127	3.24418	0.432315	0	0	0	0	0	100.196	0.152218	0	8.95641	0.205149	0.276863	220.581
ENSMUSG00000003644	0	0	0	0	0	0	0	0	0	21.272	0	0	1280.03	0	0	0	0.426406	0	0	0	1.48603	0	765.214	0	0	0	0	0	0	0	0	0	0	0.718099	0	2.77129	0	0	59.9754	0	0	0	0	0	18.3554	0	11.5662	0	0
ENSMUSG00000003657	0	0	0	0	0	0	0	0	0	0	342.153	0	0	0	0	0	0	0	0	0	0	0	0	0	0	0	0	0	0	0	0	0	0	0	803.913	0	0	0	0	0	0	0	0	0	0	0	0	0	0
ENSMUSG00000003660	134.444	3.36856	10.0255	1.02085	6.45376	0	0	1.56551	0	0	14.4207	0.387446	41.4489	41.4888	0	1.00028	0	0	0	0	14.5665	1.49544	1.27305	0	0	4.66601	0	0.652828	0	2.17209	0.210157	0	20.1537	90.7249	336.364	121.865	21.1165	0.173937	0	296.219	41.5949	82.2392	0.348707	2.23053	0.277661	17.6715	18.0369	17.194	0
ENSMUSG00000003662	0	0	22.7255	0	0	1.05903	16.8974	0	0	0	20.1538	0	0	4.14165	0	47.4606	0.56792	0	0	0	0	0	748.289	0	0	0	0	0	0	236.02	0	0	35.5104	0	1.56796	3.22964	2.21337	0	0	2.87917	0	26.0858	0	0.519549	0	56.9235	9.10278	0	0
ENSMUSG00000003665	1.17517	0	0.914802	0	2.68272	1.61996	0	5.85679	3.24944	1.00786	0	1.44949	1.13187	3.16767	2.52403	0	1.73745	0	0	0	6.05503	5.59465	0	0	0	0	0	2.44233	0	0	0.786229	0	0.810732	1.463	1.59897	0	4.51428	0.650723	0.745056	1.65156	0.994331	0	2.60913	0.397368	9.34894	0	2.67773	2.89103	0
ENSMUSG00000003680	0	0	0	0	0	0	0	0	0	53.1719	0	0	0	0	0	0	0	0	0	0	0	0	0	0	0	0	0	0	1.35083	0	0	0	0	0	2.27116	0	0	0	42.6331	0	0	9.37515	0	2.0964	195.604	0	0	0	0
ENSMUSG00000003721	0	0	172.311	0	1.61442	0	166.656	0	0	124.942	47.54	739.696	832.358	0.635419	24.3028	14.4128	10.4557	0	0	15.9493	0	0	0	0	94.7181	77.7363	19.6388	0	0	50.9974	400.75	0	4.87886	11.4453	236.71	30.1545	0.679157	1.56638	101.33	492.305	155.577	164.298	0	95.8912	0.625117	175.151	99.2635	6.52417	2.55552
ENSMUSG00000003731	0	64.0508	140.078	0	0	0	0	1.8191	0	185.005	0	58.977	0	0	0.783953	0	0	0.46967	0	0	0	0	1.47927	0	0	0	0	0	0	0	0	0	0	0	0	6.79531	14.3717	0	3.70258	20.3477	0	0	29.579	1.60447	0	0.250415	9.4813	0	2.63793
ENSMUSG00000003746	0	0	0.844308	0	1.85699	0	0	0	0	5.34861	0	0	0	0	3.78549	0	0.200446	0	0	0	0	0	0	0	0	0.537036	0.579221	0	0.256009	0	0.181411	0	0	0	0	0	52.3406	0	93.8632	0	0	24.471	39.7331	0	0.239681	8.55728	0.617847	113.901	25.0837
ENSMUSG00000003752	388.232	0	0	0	0	0	0	0	0	0	1.65765	0	1.29836	0	0	0	8.96858	0	0	0	0	0	10.9265	0	0	0	0	0	0	0	0	0	0	0	0	271.608	47.2519	0	0	58.0977	0	0.60226	0	0	0	0	0	163.741	22.4075
ENSMUSG00000003762	0	0	0	0	0	0	0	0	0	0	5.07337	0	0	0	0	0	0.571855	0	0	0	0	0	0	0	0	0	2.4787	0	0	0	0	0	0	0	0	0	0	0	0.980893	0	0	0	0	0	0	20.6981	3.52533	0	0
ENSMUSG00000003778	21.251	0	0	466.548	8.43696	0	1.45157	0	12.1354	13.8672	58.1344	262.116	72.7504	16.811	3.22477	0	4.43963	30.0198	0	0	36.3	43.9869	8.11324	0	0	28.3643	0	0.16002	0	81.0033	9.73598	0	10.5175	8.33935	0.94287	70.7477	25.2886	10.1045	55.2104	41.3359	41.6295	1.03199	5.00023	30.6175	8.16715	288.579	31.4745	17.0476	21.3682
ENSMUSG00000003779	0	0	0	0	0	0	0	0	0	0	0	0	0	0	0.69484	0	0	0	0	0	0	0	0	0	0	0	0	0	0	0	0	0	0	0	0	55.1773	0	0	0	0	0	0	0	0	0	4.43899	0	5.5711	0
ENSMUSG00000003808	62.7828	40.1007	3.37054	0	0	0	0	0	0	146.215	139.764	0	84.4489	0	0	0	297.672	0.696432	0	0	54.3792	0	0	0	0	0	0	0	0	0	0	0	0.746774	12.802	294.197	185.922	0.519769	1.79816	0	0	0	0	1.50206	0	0	17.4519	0	0	0
ENSMUSG00000003809	0	0	0	69.5598	0	0	0	511.14	0	0	86.2717	0	0	0	0	0	0	0	0	0	0	1002	0	0	0	0	0	0	218.926	120.694	0	93.6224	60.2956	0	0	0	0	0	0	0	0	0	0	0	0	202.523	0	0	32.8715
ENSMUSG00000003810	0	0	0	0	2.20022	0	0	0	0	0	11.5885	0	0	0	0.345011	0	0	0.413395	0	0	0	0	0	0	0	0	0.343139	0	0	0	2.1494	0	0.221639	0	1.31139	1.73645	0	6.04845	0	0	0	0	0	2.93309	78.6626	0	0	94.0521	0
ENSMUSG00000003812	17.319	0	0	0	1.04043	0	0	2.27142	15.1226	0	0	133.23	1.31691	0	0	0	0	0	0	1.28484	1.17415	4.33951	6.77269	0	0	0	0	0	0	0	34.1511	0	1.2577	0	13.9528	0.27371	0	5.29973	2.02267	0	1.15689	0	34.6572	0	92.2558	0.625363	0	0	0
ENSMUSG00000003813	0	0	0	6.19479	0	0	0	0	0	19.6174	131.264	1.17557	28.4571	11.9889	49.129	0	12.682	1.22639	0	0	2.45538	4.53737	108.154	0	0	24.5395	144.551	0	0	0	0	0	0	16.6113	4.53879	0	0	0	74.9277	102.245	6.85459	0	116.383	0	0	51.6563	0	107.856	60.6152
ENSMUSG00000003814	1454.9	1760.91	1321.76	669.323	155.747	760.612	16.0777	1173.07	25.9391	1198.76	650.89	151.472	82.9607	1524.08	567.819	886.947	37.8258	1756.88	393.502	0	35.1528	231.42	400.925	0	706.845	1064.1	369.812	2184.17	2033.89	1604.84	972.808	1532.48	1253.17	1076.55	981.087	1207.67	411.137	444.365	567.717	1069.09	15.1532	1245.15	169.462	1125.21	827.706	714.387	1298.46	159.448	456.708
ENSMUSG00000003824	0	0	0	0	0	0	1152.89	49.7589	0	0	0	0	0	0	0	0	364.419	0	0	0	0	0	0	0	0	0	0	40.6351	0	17.2597	114.391	3.85336	48.2155	0	18.679	40.4731	0	0	69.6294	0	0	4.46064	0	115.206	0	43.6672	1.70624	56.0321	0.901962
ENSMUSG00000003847	16.7055	0	17.9979	0.868646	75.9666	0.368454	0	0	0	5.38698	8.54568	56.2106	34.8831	0	0	0	0	0	0	122.068	0	0	0	0	0	0.132345	2.4266	0	0	0	0	0	22.8653	0.499129	0.272759	19.1822	61.862	2.29407	82.1033	5.00854	10.799	0.35825	8.15973	0.813417	10.9863	25.7643	0.0609039	1.23291	16.7094
ENSMUSG00000003848	0	104.404	0	1.14486	0	0	0	14.0456	128.579	0	42.742	0	0	0	0	0	0	0	325.096	0	0	0	0	0	0	0	0	0	0	130.15	8.48477	0	0	0	29.2388	39.3508	12.8559	0	0.893383	100.338	0	0	0	0.238238	0	21.7518	0	0	0
ENSMUSG00000003849	1.58152	0	9.84899	0	0	0	0	0	0	249.57	0	1.9507	167.558	1.421	1.6984	656.72	1.16912	0	0	0	0	7.52918	2.13651	0	2388.34	894.274	1.68918	0	0	357.762	37.0332	0	134.201	0	327.083	0	0	0	1.00268	37.044	74.2675	0	0	0	0	62.9313	0	0	0
ENSMUSG00000003863	0	0	1.08366	0	0	0	0	518.027	0	12.3369	0	0	8.49171	7.08781	0	0	0	0	0	0	0	0	0	0	0	0	0	0	0	40.3377	0	0	0	2.8884	0	0	0	0.256945	0	0	0	0	0	0	19.6882	0	0	0	0
ENSMUSG00000003865	0	105.497	0.79847	0	0	0	0	0	0	0	0	0	0	0	0	0	0.379127	0	0	0	17.1764	0	6.23555	0	0.995506	0	0.547775	0	0	649.492	0.343123	0	0	1.27695	0	0	0.492527	0	0.325155	0	0	0	0	0	0	195.28	11.2186	0	0.370654
ENSMUSG00000003868	0	0	0	0	0	0	101.977	0	0	10.6426	177.638	0	0.919399	0	23.5776	48.6356	15.5243	0	0	0	0	0	0	0	0	0	160.069	0	45.964	0	0	5.89461	0.658542	0	0	0.573269	0.916717	49.157	0	18.7815	0.403838	550.152	0	140.407	361.136	11.1332	0	454.989	0
ENSMUSG00000003872	0	0	0	0	0	0	0	0	0	0	0	0	0	0	0	0	0	0	0	0	0	0	0	0	0	0	0	0	0	0	0	0	0	0	0	0	0	0	0	0	0	0	0	0	0	0	0	0	0
ENSMUSG00000003873	16.9582	655.783	193.614	0	0	0	8.88064	0	0	368.442	34.7554	324.209	0	200.619	0	0	0	18.1842	0	0	0	0	0	0	0	0	30.1875	268.244	0	0	1164.81	0	608.357	724.832	38.4562	71.2898	2.71428	0	86.0115	140.348	35.8714	505.095	87.8516	130.93	0	1.93906	0	0	0
ENSMUSG00000003882	0	0	0	0	0	0	0	0	0	0	49.5842	0	0	0	0	0	0	0	0	0	0	0	0	0	0	0	0	0	0	141.429	0	0	0	0	0	0	33.8219	0	0	0	46.9657	0	0	0	0	140.77	0	0	0
ENSMUSG00000003923	0	0	20.2481	3.59711	0	0	0	0	0	11.3912	59.4339	0	0	0.497254	32.0935	22.5578	0	0	0	0	0	2.6347	0	0	19.3363	2.19219	0	10.3515	0	0	0	0	0	0	11.2951	19.277	0	0	0	2.85184	0	0.49451	0	0	133.06	7.97338	0	0	3.19975
ENSMUSG00000003929	0	0	0	0	0	0	0	0	0	0	0	0	0	0	0	0	0	0	0	0	0	0	0	0	0	0	0	0	0	0	0.24751	0	0	0	0	0	0	0	0	0	0	0	155.65	0	0	0	0	0	0
ENSMUSG00000003934	0	0	0	0	0	0	0	0	0	0	0	0	0	0	0.828656	0	0	0	0	0	0	0	0	0	0	0	0	0	0	0	0	0	0	0	30.4472	0	0	0	0	0	0	0	0	0	0	0	0	0	0
ENSMUSG00000003948	0	0	0	0	0	0	0	0	0	0	0	0	8.34509	0	0	0	0	0	0	0	0	0	0	0	0	0	0	0	0	0	0	0	0	0	0	18.3488	68.3177	0.505017	0	0	0	5.70459	14.4275	0	0	0	34.0817	0	0
ENSMUSG00000003949	0	0	0	0	0	0	0	0	0	0	0	0	0	0	0	0	0	0	0	0	0	0	0	0	0	0	0	0	0	0	0	0	0	0	0	0	0	0	0	0	0	0	0	0	0	0	0	0	0
ENSMUSG00000003955	0	335.598	120.437	0	0	0	121.532	0	0	0	104.638	0	1851.51	295.4	0	68.9745	0	0	0	0	0	0	0	0	0	0	0	329.58	0	0	230.309	0	272.176	0	97.3609	99.8833	0	0	2.45223	1.81195	0	203.911	0	0	3.41895	7.96082	0	271.188	343.831
ENSMUSG00000003970	1501.59	819.44	2284.56	810.237	4149.88	2109.2	456.59	326.608	1512.69	992.121	1702.83	1483.09	1265.14	2501.22	768.028	3097.63	1044.73	839.598	0	8.03246	29.362	149.212	2359.56	138.922	978.937	1058.11	5803.51	1768.6	104.917	658.626	850.203	1240.44	1678.7	1206.04	2000.46	2479.47	2090.55	1035	522.067	1830	198.895	420.087	1428.11	1035.71	304.75	1245.21	1815.28	164.725	1385.87
ENSMUSG00000003992	0	0	0	0	0	0	0	0	0	0	7.84051	0	0	0	0	0	0	0	0	0	0	0	0	0	0	0	0	0	0	0	19.6088	0	19.5814	0	0	1.85281	18.6659	0	15.4524	0	0	0	0	0	0.272708	0	0	0	37.9048
ENSMUSG00000004018	0	0	0	0	0	0	0	0	0	74.9617	19.705	0	0	0	0	0	0	0	0	0	0	0	0	0	0	0	0	0	0	0	67.7364	0	0	0	0	0	5.596	0	40.176	0	0	3.90505	0	113.048	0	28.9835	118.502	0	0
ENSMUSG00000004031	0	0	0	4.86825	8.2072	0	0	277.723	0	13.875	0	0	0	0	0	0	0	0	0	0	0	0	0	0	0	0	0	0	0	0	0	0	0	1.49191	0	0	0	0	0.37989	0	0	0	0	3.84959	0	2.8776	0	0.36852	0
ENSMUSG00000004032	1.92184	0	0	0	0	0	0	0	0	0	0	0	0	0	0	0	113.655	160.741	0	0	0	0	0	0	0	0	0	0	0	0	0	0	285.057	0	0	0	0	0	0	0	0	0	0	0	154.588	0	0	0	204.174
ENSMUSG00000004035	0	0	0	0	0	0	0	0	0	221.036	0	0	0	0	0	0	0	63.1687	0	0	0	0	0	0	0	0	0	0	1.44843	0	0	0	759.9	0	1.04367	0	0	0	0	0	0	0	0	0	0	0	0	0	0
ENSMUSG00000004038	1860.15	0	0	0	10928	150.693	0	0	0	311.503	2428.33	0	0	0	1.89348	1.12293	0	6819.94	0	0	0	0	197.699	0	0	0	15.0656	394.53	9109.25	0	1091.15	0	0	0	5072.75	0	1.69326	0	1.11785	0.825978	2.23778	0	0	1.19239	1.55853	0	0	0	3.82282
ENSMUSG00000004040	137.41	48.7583	506.331	36.8644	4.70821	0	52.6528	245.405	0	84.9026	30.8565	139.913	98.3292	0.231638	79.7347	80.4533	201.632	79.2838	118.955	0	283.599	20.8647	37.6136	958.149	0	13.2756	1.65212	0.357193	4.86812	459.676	8.624	58.1074	56.5581	81.8416	7.19092	79.2706	129.485	3.28333	15.0372	274.634	423.069	272.976	55.2348	0.0871732	34.4102	117.265	362.798	418.429	1.86319
ENSMUSG00000004043	0	360.524	71.835	95.1169	91.1817	0	7.57338	0	0	0	33.3089	0	13.2657	0	35.8683	25.4384	0	23.4826	0	0	0.887076	0	53.4937	3045.55	0	65.8099	95.2521	0	81.9249	22.1091	0.921473	103.125	40.1456	28.2919	1.63977	35.5676	11.243	18.6851	0.654914	29.0349	99.0567	68.3036	0	1.16431	386.239	0.236232	10.0427	69.8845	178.427
ENSMUSG00000004044	0	20.6935	0	0	0	1277.08	0	0	0	0	5.61331	0	591.568	0	14.7065	396.403	20.2469	5.28643	0	5580.49	0	0	0	0	0	29.8351	0	0	0	0	0	0	20.7848	74.1614	0	116.373	32.2211	1.13745	129.366	220.046	0	0	290.364	7.17744	0	91.134	9.36124	33.2686	225.161
ENSMUSG00000004054	120.835	0	0	0	0	0	0	0	0	1.66253	0	0	0	4.06411	0	0	0	0	0	0	104.876	0	0	0	0	0	0	0	0	0	0	881.839	0	0	0	0	0	0	4.91608	0	0	0	0	0	0	0	0.294473	0	0
ENSMUSG00000004056	0.344427	0	0	0	0	0	0	0	0	17.1326	7.90602	0	0	0	0	0	0.254612	0.443193	0	0	0	0	0	0	0	0	0	0	0	0	0	0	3.56422	0	0	5.17116	5.2923	0	0	8.55156	0	0	0	7.45364	42.0141	23.3935	22.2885	2.96563	130.933
ENSMUSG00000004069	0	0	0	0	0	0	0	0	1.73602	6.99987	28.3083	0	0	0.564113	0	0	2.3206	0.807875	0	0	0	0	0	0	0	0	84.4926	0.434941	4.14941	4.9616	3.36036	62.032	22.5231	0	0	43.3608	0	0	11.5434	34.1176	3.45296	10.098	0	0	0	3.44589	2.86118	0.386136	0
ENSMUSG00000004070	5.53926	33.481	0	0	0	0	0	0	0	0	0	0	27.7429	0.995404	1.18972	0	564.265	0	0	0	0	0	0	0	0	5.48542	0	164.239	0	0	14.8238	0	0	95.1641	49.7433	23.2863	68.091	0	0	93.9361	0	57.4149	57.1872	29.5938	0	93.4867	0	1.36271	0
ENSMUSG00000004071	4.70191	27.5031	0.332742	0.694569	0	15.32	0	0	0	26.3944	2.80333	0	0	1.53624	0	0	2.84385	0	0	0	0	0	0	0	0	0	0	0	0	0.422245	0	0	1.47444	0	0.290798	22.5899	0	0.946753	7.31701	113.337	62.5688	23.6804	0	17.3442	11.335	0.879763	0	0	41.3954
ENSMUSG00000004085	0	0	0	0	0	0	0	0	0	1.44914	26.121	0	107.644	0	0.259225	120.527	0	22.053	0	0	0	0	0	0	0	0	3.09381	25.0834	0	58.897	4.36038	0	0.333057	0.601015	2.29906	41.605	350.735	26.4651	193.594	107.087	0	62.7655	0.133982	0.0816215	0	51.3378	1.76007	0.148458	30.8782
ENSMUSG00000004096	53.0572	150.864	80.883	0	0	0	0	0	244.512	462.617	41.6835	13.6338	438.628	510.487	403.595	851.815	382.412	0	0	0	113.907	0	11.946	0	81.5321	2.18923	450.989	310.893	6.26174	0	310.599	0	114.385	55.0435	291.772	265.53	2.12305	416.205	455.517	60.0667	155.253	395.074	17.1789	253.411	1446.05	212.336	191.418	0	145.392
ENSMUSG00000004098	0	0	0	0	0	0	0	0	0	0	0	0	0	0	0	0.229732	0	0	0	0	0	0	0	0	0	0	0	0	25.8832	0	0	0	25.134	0	28.7117	0.216628	97.6879	0	359.962	0	0.152603	0.644628	0	0.121971	0	0	0	0	45.3606
ENSMUSG00000004099	0	0	0	0	0	0	0	0	0	6.34868	0	0	4.50307	0	0.418403	0	0.288014	0	179.772	0	0	0	0	0	0	6.94484	0	0	0	0	1.04265	0	0	73.7254	0	6.55149	7.10907	48.7567	46.4384	2.55524	1.31862	0	0.216254	0.263483	25.1404	10.1573	7.98987	5.03202	1.68946
ENSMUSG00000004100	25.5027	0	0	0	0	0	0	0	0	4.20612	55.4837	0	0	66.0986	0	0	0	0	0	0	0	0	0	0	0	0	0	453.911	0	0	0	0	0	0	0	4.12346	0	0	0	0	0	227.001	10.3443	0	0	0	0	0	0
ENSMUSG00000004105	0	0	0	0	0	0	0	0	0	0	0	81.9288	0	0	0	0	0	0	0	0	0	1.86014	0	0	0	0	10.4331	0	0	0	0	0	0	0	3.1898	3.75443	120.45	0	0.74316	0	0.1653	10.1248	88.4845	33.0297	0	0	0	0	10.1658
ENSMUSG00000004110	0	0	0	0	0	0	0	0	0	0	0	0	0	0	17.6575	0	0	0	0	0	0	0	0	0	0	0	0	0	0	0	0	0	0	0	51.7187	0	228.496	0	0	0	0.0818363	0	0	0	0	10.6169	0	0	0
ENSMUSG00000004113	14.3285	0	68.6543	0.401428	1.12792	0	0	0	0	38.3487	0	8.83663	82.8036	22.1969	21.7546	12.2723	67.3879	0	0	0.696437	1.90933	2.3522	0.333736	0	0	56.2678	1.84702	0	0.233246	164.725	0.330561	549.191	71.5812	2.76795	0	41.9866	0	118.874	0	76.9605	94.794	86.7524	1.78259	0	13.3206	0.338974	7.20526	0	0
ENSMUSG00000004127	38.1842	4.50307	3.35596	0	0	0	0	1.53469	5.10882	0	0.252444	0	0	5.53363	1.65347	4.70685	21.3979	0	0	0	0	0	0	0	0	0	0	0	0	0	0	0	3.6115	1.91679	0	5.36304	207.6	17.3923	0	2.16384	0	3.85217	0	0	0	0	0.140333	32.3855	0
ENSMUSG00000004151	0	0	0	0	0	70.1406	0	0	0	0	0	0	0	0	0	0	4.00803	0	0	0	0	0	0	0	0	0.413014	0	0	0	0	0	0	0	0	0.283736	4.75894	0	0	36.7543	0	0	0	187.742	0	0	0	0	0.769518	0
ENSMUSG00000004187	0	0	0	0	0	0	0	0	0	0	0	43.3741	10.5373	0	0	31.8522	0	0	0	0	50.3302	0	0	0	0	0	0	0	0	0	0	0	0	0	0	0	0	0	35.1762	0	55.2102	0	0	0	0	0	0	0.480612	0
ENSMUSG00000004207	0	0	10.4515	8.72666	0	304.764	5.62484	4.4609	14.8498	164.276	432.931	36.4328	412.086	14.4762	17.3021	90.0693	0	32.249	0	0	0	0	3.62756	0	0	69.1379	26.7683	0	0	45.9779	119.169	154.764	6.17504	0	5.48043	9.13825	3.43836	23.2946	26.6716	228.944	161.314	305.522	119.236	470.636	0.791192	21.4929	2.85534	3.85348	96.3863
ENSMUSG00000004221	0	2.95244	0.23575	2.46054	2.07406	0	0.951575	0	0	0.779195	60.8269	0	0	178.504	0	3.85756	0	5.4557	0	0	181.009	0	0.81825	0	0	0	0	7.76264	0	0	1.2157	0	0.208931	0	0	15.6414	0	0.167696	0.384012	61.1471	9.22484	0.811826	0.168097	0.71683	44.4379	9.97311	0	0	0
ENSMUSG00000004231	9.54446	0	0	0	2.07509	0	0	0	0	0	0	0	0	0	0.97617	0	0	0	0	0	0	0	0	0	0	0	0	0	0	0	1.52037	0	0	0	0	0	0	0.251667	0	0	0	0	0	0	0	0	0	4.1929	0
ENSMUSG00000004233	22.3057	0.402696	0	0	0	0	0	0	0	0	0	0	0	0	0	0	49.7728	0	0	0	0	133.722	0	0	0	0	0	0	0	0	0	0	0	0	8.71151	0	0	4.57454	0	0	28.4846	0.369095	0	0	0	0	0	0	0
ENSMUSG00000004263	0	0	0	0	0	0	0	0	0	0.414243	0	0	0	0	0	0	0	0	0	0	22.3983	0	0	0	0	0	0	0	5.01637	0	0	0	0.999663	0	0	0	0	0.267455	19.9048	1.5839	48.0202	0	11.5281	0.163323	0	3.9765	0.660349	0	15.3594
ENSMUSG00000004264	14.5332	4.50808	0.514238	0	0	0	0	0	0	0	0.541553	0	85.895	0	0	13.0424	0	39.9513	0	0	5.10558	408.839	0	0	0	0	4.93896	7.7798	0	0	0	0	0	0	11.2354	10.7116	52.6555	56.6976	0	0.309464	0.558943	0	1.83334	40.8772	0	19.4881	0	0	0
ENSMUSG00000004266	0	0	500.843	7.12169	0	0	0	13.1057	0	75.1757	0	0	0	0	18.8266	0	271.503	21.4303	404.456	0	2.25821	0	0	0	0	159.719	0	0	0	0	181.211	0	103.407	0	186.056	0	0.841796	0	0	0	0	0	449.557	0	0.774815	193.04	100.265	6.46922	0
ENSMUSG00000004267	0	0	0	0	0	0	634.768	0	0	28.205	0	218.918	176.981	19.2305	11.212	2.32725	0.771791	0	0	0	0	0	0	0	0	1.55084	0	0	0	0	0	0	0	0	0	62.0731	0	0	171.768	0	0	187.512	0	0.176514	0	85.2369	0	9.31059	0
ENSMUSG00000004268	0	13.6435	74.8978	2.84259	0	1080.34	0	0	0	0	21.5117	513.537	569.499	336.366	41.3301	24.5109	0	0	0	0	0	0	0	682.342	0	0	577.349	54.5349	0	243.659	9.36306	0	34.9989	0	346.324	296.265	364.559	303.193	124.218	16.3901	2.22025	633.068	89.331	77.4896	0	10.8015	0	0	685.244
ENSMUSG00000004270	43.5907	507.022	36.858	0	0	0	0	0	0	258.469	4.31287	0	0	2.02584	401.13	0	0	0	0	0	0	0	94.423	0	0	0	0	0	0	0	6.53667	0	143.622	0	127.313	0.451353	10.1046	0.41616	0	51.0512	0	14.1026	0.417157	0	0	55.1711	0.342501	383.188	57.5754
ENSMUSG00000004285	286.507	434.737	52.1601	780.928	1176.23	0	4610.04	0	0	903.602	549.307	1416.4	193.611	718.304	62.0323	434.103	23.9125	770.033	0	3882.12	571.44	10.9998	0	558.148	0	61.7784	434.337	420.97	761.342	298.998	465.295	0	323.583	650.077	116.32	666.049	44.3784	546.307	205.083	389.663	435.962	1079.77	1004.18	35.9388	8.16945	386.783	117.931	1649.83	60.115
ENSMUSG00000004296	3.74597	0	0	0	0	0	0	0	0	0	0	0	0	0	0	0	0	0	0	0	0	0	0	0	0	0	0	421.263	0	0	0	0	0	0	0	0	0	0	0	0	0	0	0	0	0	0	0	0	0
ENSMUSG00000004317	0	0	0	0	0	0	0	0	0	63.0897	7.03281	1.85174	7.43644	0	0.230319	0	95.9187	19.0419	0	0	0	1.02103	0.579463	0	0	5.30963	13.286	0	1.61993	0	18.5099	0	0	11.4809	0.145907	1.8032	0	1.30633	0	48.8286	0.0907331	39.0941	0.238084	0	0	0.147139	0	104.336	0
ENSMUSG00000004319	16.1141	3.64684	0	0.233788	66.3459	0	3.16448	0	2.7848	32.5755	17.4563	0	0	0	0.309017	4.30668	0	2.59186	0	0	0	0	6.60841	0	0	0.142478	0.922018	9.76778	0	108.726	0	0	9.13172	293.39	10.669	3.88823	1.79622	37.8423	7.11493	38.4855	1.58257	79.7068	5.59011	10.5083	0.254353	49.9461	80.0572	27.8734	0.103981
ENSMUSG00000004328	0	0	0	0	0	0	0	0	0	0	0	0	0	0	7.0724	0	0	0	0	0	0	0	0	0	0	0	0	0	0	0	0	0	0	0	0	0	0	0	32.7068	0	0	0.653847	0	0	0	1.25506	0	0	0
ENSMUSG00000004341	0	654.904	0	0	0	0	0	0	0	0	0	0	0	0	0	82.135	0	0	0	0	0	0	0	0	0	0	0	0	0	0	55.3749	0	0	0	0	0	0	0	0	0	0	0	0	0	0	0	0	865.378	0
ENSMUSG00000004344	0	0	0	0	0	0	0	0	0	0	0	0	0	0	0	0	0	0	0	0	0	0	0	0	0	0	0	0	0	0	0	0	0	0	0	0	0	0	0	0	0	0	0	0	0	0	0	0	0
ENSMUSG00000004347	0	19.8243	47.1899	0	168.167	0	0.602771	0	0	10.3651	0	183.143	0.18477	58.0876	95.385	52.5364	6.09798	0	0	0	0.494221	0	0	0	0	2.84961	3.07345	0	0	62.1573	16.8134	7.7001	22.6312	89.3202	59.3822	60.8304	3.31616	15.0841	0	32.173	9.08978	98.5641	0.10648	0.0648675	72.7464	0.131613	98.4397	96.0399	0
ENSMUSG00000004356	0.556247	1.3557	2.38153	0	0	0	0	0	0	0.238526	0.456006	0	4.82177	0	0	0	0	0	0	0	0	0	0	0	0	0	5.34699	0	0	0	0	0	10.1693	0	0	8.68544	0.801284	0	0	0	0	18.8871	17.5985	0	0	2.28972	0.126746	0	0.201003
ENSMUSG00000004359	88.8829	58.5985	0.49777	0	0	0.881469	0	0	0	14.8069	95.9306	0	0	0	0	0.407249	0	0	0	0	0	0	188.317	0	0	0	0	0	47.091	0	0	0	0	0	0	0	0	0	0	14.6782	0.541044	0	0	0	0	0	0	0	0
ENSMUSG00000004360	0	0	0	0	0	0	0	153.985	0	0	0	0	0	0	0	0	0	0	0	0	0	0	0	0	0	0	0	0	0	0	0	0	0	0	0	0	0	0	0	0	0	0	0	0	0	0	0	0	0
ENSMUSG00000004364	5.04024	53.559	0.392353	519.247	78.241	0	0	0	41.8099	0.432264	76.4409	46.0042	0	15.8503	0	0.321002	34.2784	0	0	0	0	16.7966	0	0	0	202.146	192.185	66.6908	0	21.9072	8.76742	3.11242	0.695436	25.0988	0	27.2423	124.398	156.57	154.343	4.95841	1.70585	250.404	167.856	62.7177	41.8791	97.8589	6.2017	180.722	8.01382
ENSMUSG00000004366	0	0	0	0	0	0	0	0	0	0	0	0	0	0	0	0	0	0	0	0	0	0	0	0	0	0	0	0	0	0	0	0	0	0	0	0	0	0	0	0	0	0	0	0	0	0	0	0	0
ENSMUSG00000004371	0	0	0	0	0	0	0	0	0	0	0	0	0	0	0	0	0	0	0	0	0	0	0	0	0	0	0	0	0	0	0	0	0	0	0	0	0	0	0	0.865104	0	0	0	0	0	0	0	1.13576	0
ENSMUSG00000004383	0	0	0	0	20.6266	0	0	0	0	0	0	0	0	0	0	0	0	185.623	0	0	0	0	0	0	0	0	0	0	516.56	0.615558	0	0	0.859789	0	0.635896	0	0	7.24603	0	7.15195	0	0	46.8661	0	0	2.77883	0	0	1.57623
ENSMUSG00000004393	0	86.0219	37.7405	0	0	0	0	0	0	0	270.268	0	0	40.0763	0	64.2247	0	0	0	0	0	0	1.30991	0	0	0	0	0	0	0	0	0	2.00683	0	5.27729	131.022	0	0	0	0	0	0	4.84383	0	0	0	0	5.36718	363.001
ENSMUSG00000004394	0	0	80.7613	60.4696	489.122	0	0	0	0	640.244	137.746	221.157	0	25.3307	155.011	519.978	0	0	0	0	0	0	0	0	0	0	667.266	401.545	0	44.5587	310.838	191.5	0	8.42332	1.53436	295.275	187.354	64.3164	0	220.82	376.892	13.0993	0.625927	284.078	55.8208	114.502	0	300.309	324.368
ENSMUSG00000004415	0	0	0	53.9508	0	0	0	0	0	0	0	0	0	0	0	0	0	0	0	0	0	0	0	0	0	0	0	0	0	0	0	0	0	0	11.7228	0	0	0.232719	0	0	0	0	0	0	0	0	0	0	0
ENSMUSG00000004446	0	0	0	0	0	0	0	0	0	3.56015	0	0	0	0	0	0	0	0	0	0	160.416	0	0	0	0	0	0	0	0	0	0	0	0	0	0	14.127	0	3.44791	0	0	4.68316	0	0	0	0	0	0	0	0
ENSMUSG00000004451	91.3129	0.505795	0	21.0762	0	0	660.223	0	0	10.679	8.50652	165.742	53.9684	0.466162	0	94.1717	17.2589	0.667597	0	0	5.34644	4.93993	2.10266	1809.81	266.874	98.1321	438.324	17.9709	0	7.68765	34.3639	8.00952	0.357928	0	35.6492	301.298	10.4632	0	0.328933	29.1657	75.7248	0	41.4682	135.434	0	0.711889	54.8534	374.929	32.2466
ENSMUSG00000004455	0	29.371	36.2955	3.49678	0	0	0	0	1.98345	0	0	0	0	0	0	0	0	0	0	0	0	0	0	0	0	0	0	5.46623	33.1856	0	0.959823	0	13.3614	0	0	0.430789	1.37775	1.986	0.45478	10.0811	0	49.3537	57.7319	0	0	0	0.326896	0	0.518417
ENSMUSG00000004460	39.4677	19.9783	376.361	0	0	1.04627	4.76964	0	0	228.478	11.1999	10.2978	36.5515	184.81	13.8564	104.412	284.465	50.7853	0	0	0	0	9.22807	0	0	426.919	208.339	126.192	0	272.912	365.611	14.0607	246.101	10.3938	44.9228	118.056	18.9513	440.869	20.6917	36.9781	0.963297	70.5322	428.022	46.1959	132.167	87.4805	61.568	3.7344	239.162
ENSMUSG00000004462	0	0	0	0	0	0	0	4.53024	0	0	9.68742	0	0	26.1354	0	0	0	0	0	2.56254	0	0	0	0	0	0	0	5.03771	0	0	9.12223	0	0.627102	0	0	1.0918	0	0	0	0	0	0	6.05448	0.307364	0.803491	0.623627	0	0	1.97083
ENSMUSG00000004473	6.29126	0	0	0	0	0	0	0	0	0	0	0	0	0	0	0	0	0	0	0	0	0	0	0	4.88471	0	0	0	0	0	0	0	0	0	0	0	0	0	0	0	0	0	0	0	0	0	0	0	0
ENSMUSG00000004500	0	1.00269	0	3.34254	0	0	0	0	0	0	1.68634	0	26.2516	0.462063	0	0	0	0	0	0	0	0	0	0	0	0	0	0	0	0	0	0	0	0	0	0	0	0.284759	0	0	0	0	0	95.9873	0	0	0	0	0
ENSMUSG00000004508	0	0	0	1.331	0	0	0	0	0	0	0	0	0	0	0	0	0	11.067	0	0	0	0	0	0	0	0	0	0.283723	0	0	0	0	0	0	0	0	26.7455	0	0	2.68605	0	0	27.0517	0	0	0	0	0	56.5344
ENSMUSG00000004530	27.1941	1.48661	4.55034	0.412975	0	0	0	0	0	19.399	0	0	0.734358	0	0	0	0	0	0	0	0	1.20993	0	0	0.493324	0	0	0	0	2.51058	0	58.8531	44.3596	0	0	0	0	0	0	83.3414	0.10752	0.227094	0	0	0	0	0	0	0
ENSMUSG00000004535	106.286	1.4492	169.815	417.88	0.848371	71.2082	15.18	0	315.47	385.97	139.839	70.1323	50.1113	44.41	50.6849	52.0704	17.8569	40.1686	171.476	709.265	1641	17.6923	599.942	516.402	2.88545	135.799	26.5941	173.006	329.471	150.147	71.6064	44.7501	62.8136	138.796	24.0184	29.9066	245.9	567.957	32.7502	377.61	127.821	326.755	449.06	131.442	258.527	142.778	363.952	59.1975	57.7452
ENSMUSG00000004540	3.50873	0	0	0	0	0	0	0	0	0	0	0	0	0	0	0	0.86459	0	0	0	0	0	1.58	0	0	0	0	0	0	0	0	0	0	0	620.629	0	0	0	0	0	0	0	0	11.4688	940.781	0	1.06599	0	0
ENSMUSG00000004542	0	0	0	0	0	0	0	0	0	0	0	0	0	0	0	0	3.39901	0	0	0	0	0	10.3526	0	0	0	0	0	0	0	0	0	0	0	0	0	0	0	0	0	0	0	0	17.3614	0	0	2.0954	0	0
ENSMUSG00000004552	0	0	0	0	0	0	0	7.72771	0	0	0	0	0	0	0	0	0	0	0	0	0	0	0	0	0	0	0	0	0	0	0	0	0	0	0	0	0	0	0	0	0	0	0	0	0	0	0	0	0
ENSMUSG00000004558	0	0	0.886387	0	0	1406.4	0	0	0	0.976552	0	0	0	0	0	0	876.254	0	525.399	0	0	0	0	0	0	0	0	0	0	0	0	0	381.777	0	0	3.41915	0	0	0	0	0	0	65.0981	0	0	0	0	0	0
ENSMUSG00000004561	0	0	4.33436	0	0	0	0	0	0	50.4056	99.4067	0.763083	0	0	0	275.417	107.932	0	0	0	0	226.787	0	0	0	0	17.841	0	0	1.83342	0	0	0.853617	395.879	0	128.925	0	0.342572	0.784467	0	0	0	0	0	0	0	0.563875	0.760989	0
ENSMUSG00000004562	26.5372	72.9926	5.1644	0.385008	0	0.326618	2.23344	3.54255	0	2.23526	0.19424	135.311	1.59746	0	11.7046	1.05631	0.175153	0	0	0	0	6.76798	16.0043	0	0	1.87709	0	0.656565	0	0	4.43856	77.546	42.0093	3.53965	0.483578	5.69176	0	3.80478	0.450656	0	73.0741	0	0.526054	2.48365	0.628313	0.650218	33.041	1.31151	0.856194
ENSMUSG00000004565	0	0	0	0	0	0.753052	0	0	1453.13	0	0.447841	0	0	0	0	58.7982	0	0	0	0	8.44419	0	0	0	0	0	0	0	0	0	0	0	0	0	0	9.84222	43.0192	0	31.5174	0.255914	0	0.488131	57.3082	0	0	1.49915	13.1945	0.335979	1.57924
ENSMUSG00000004567	0	0	0	0	0	0	0	0	662.467	0	0	0	0	0	0	0	0	0	0	0	0	0	0	0	0	0	0	0	0	0	0	0	0	0	0	0	0	0	0	0	0	0	0	0	0	0	0	0.463363	0
ENSMUSG00000004568	0	40.2162	0	0	0	0	0	0	0	4.76737	2.87813	0	0	0	0.942565	1.11798	0	0	0	0	0	0	0	0	0	0	0	0	0	0	0	0	0	0	0	0.175702	0	0	0	2.32996	0	1.82995	0	0	0	0.20072	0.133328	10.7962	8.88059
ENSMUSG00000004591	5.95821	0	0	8.06805	0	2.73778	0	0	0	1.41942	2.7136	0	0.637632	0	0	2.10814	0.244695	0	0	0	29.8468	0	141.753	0	133.644	11.8006	0.707087	0	6.25049	49.7016	0	156.37	7.76423	0	0	11.5298	40.6894	0	15.7396	13.1806	7.70205	0.295773	7.71661	0	52.0814	11.3547	2.86611	0.61074	1.91381
ENSMUSG00000004609	0	0	0	0	0	0	0	0	0	0	0	0	0	0	0	0	0	2.4585	0	0	0	0	0	0	0	0	0	0	0	0	0	0	0	0	0	0	0	0	0	0	0	0	0	0	0	0	0	0	0
ENSMUSG00000004610	120.757	115.622	159.468	49.0552	585.794	53.5057	0	354.647	0	220.074	411.891	500.03	521.307	220.875	0	0	0	0	994.982	0	88.8851	0	49.5224	0	0	0	0	186.73	0	46.8629	0	0	90.7464	233.553	195.112	283.608	151.173	0	4.10141	38.3866	167.858	78.9992	5.9845	115.934	299.256	346.18	0	546.402	12.4675
ENSMUSG00000004612	0	0	0	0	0	0	0	0	0	0	0	0	0	0	0	0	0	0	0	0	0	0	0	0	0	0	0	0	0	0	0	0	146.67	0	3.8062	0	0	0	1.77354	0	0	0	23.2905	0	0	0	0	0	0
ENSMUSG00000004626	0.590553	38.5735	2.29855	0.959604	0	1440.91	0	0	0	389.478	152.501	10.9261	31.8524	0	1.26839	1.88055	546.132	12.9182	0	0	146.055	2.81145	0	0	459.668	0	0	0	0	71.7541	24.4962	0	0	405.826	8.03522	10.9944	118.531	417.911	0	163.224	19.4874	62.2667	167.827	34.9453	0	6.48248	0	479.792	9.8164
ENSMUSG00000004630	0	0	0	0	0	0	0	0	0	0	0	0	0	0	0	0	0	0	0	0	0	0	0	0	0	0	0	0	0	0	0	0	0	0	0	0	0	0	0	0	0	0	0	0	0	0	0	0	57.2914
ENSMUSG00000004631	0	0	0	0	0	0	0	0	0	0	0	0	0	0	0	0	0	0	0	0	0	0	0	0	0	0	0	0	0	0	0	0	0	0	0	0	0	0	0	0	0	0	0	0	0	0	0	0	414.718
ENSMUSG00000004633	0	0	0	0	0	0	0	0	0	0	0	0	0	0	0	0	0	0	0	0	0	0	0	0	0	0	0	0	0	95.444	0	0	0	0	62.5324	0	3.69511	0	0	0	0	0	0	0	0	19.9448	0	0	0
ENSMUSG00000004637	0	0	0	0	0	0.332814	0	0	0	0	3.76058	0	0	0	0	36.2883	0	19.2613	0	0	0	0	0	0	0	0	60.0833	0.501766	0	0	0	0	0	0	38.2704	26.3889	0	0.133688	25.4094	0	0	0	0	17.9603	0	38.2625	0	0	0.348975
ENSMUSG00000004642	6.59063	59.4325	0.427535	0.892441	779.849	0	3.45137	5.47437	0	0	43.2235	0	259.731	2.46737	1.76942	0.699572	120.176	0	0	0	1.41492	5.22934	0	303.078	0	34.8084	0	4.18523	1.03709	0	1.46978	339.151	5.68346	0.683735	0	34.3028	29.5367	5.16999	0	127.872	73.1907	29.445	0	34.7279	178.654	90.0547	0.250289	0.337783	0
ENSMUSG00000004654	0	0	549.173	0	0	0	0	0	0	0	0	0	0	0	0	0	17.0429	0	0	0	0	0	0	0	0	0	0	0	0	0	0	0	0	0	0	0	0	0	0	0	0	0	0	71.2005	0	0	0	0	0
ENSMUSG00000004655	0	0	0	0	0	0	0	9.31915	0	0	0	0	0	0	0	0	4.83802	0	0	0	0	0	0	0	0	0	0	0	0	0	0	60.6211	0	0	0	0	0	0	0	0	0	0	0	0	0	0	0	0	0
ENSMUSG00000004661	0	0	0	0	0	0	0	0	0	0	6.81599	0.759639	1.77955	0	0	0	0	0	0	0	0	0	0	0	0	0	0.986695	0	0	0	0	0	0	0	0	3.51372	0	76.9013	0.780926	0	0.521101	71.2652	0	0	0	0	0.701663	0	0
ENSMUSG00000004665	0	4.86673	0	0	658.695	0	0	0	0	600.245	0	0	0	0	0	0	19.1897	0	0	0	5535.29	0	12.139	0	48.45	0	18.1285	149.399	0	0	0.667975	0	0.688793	6.21477	4.07542	29.3805	4.79413	0	618.436	751.624	38.8597	0	14.9627	25.9953	0.882533	5.47981	0	122.196	7.2157
ENSMUSG00000004667	0	271.728	0	0	12.5997	0	0	0	12.7178	362.904	10.5576	422.079	35.4399	0	20.7453	116.586	35.3608	0	0	0	2.36985	0	0	0	169.629	0	713.3	0.637261	0	0	132.319	0	114.866	452.351	0	124.852	184.633	136.51	460.735	0	2.72417	540.851	188.407	98.6023	0	107.918	671.575	491.075	406.868
ENSMUSG00000004668	26.755	0	0	0	0	0	0.782011	0	464.179	0	0.306049	0	0	0	0	0	0	0	0	0	0	0.592431	0	0	0	0	0	0	0	0	0	447.62	0	0	0	0	0	0	0	0	2.31643	0	0	5.04939	0	0.0853747	0	0.765346	0
ENSMUSG00000004677	16.8296	0.984418	1.31008	0	0	0.463988	0	5.03249	0	0	0	37.7798	4.86285	0	0	1.07184	0.24882	0	0	0	0.867139	0	0	0	0	0	0	0	0	0	0	0	0	0.41903	0	1.81927	0.969733	0.186379	4.69476	0	5.41111	0	0	0	5.35543	33.4837	0	3.72621	0
ENSMUSG00000004698	0	0	0	0	119.188	0	0	0	0	0	0	0	1.06993	0	118.102	0	6.15888	30.7321	0	0	336.265	0	0	0	0	0.550031	0	0	0	0	0	0	0	0	128.097	0	28.2704	17.5307	0	8.06608	5.87447	0	183.126	0	45.6594	0	0.759357	0	0
ENSMUSG00000004707	0	0	286.183	1.20683	0	0	0	0	0	0	0	0	0	0	0	6.14912	52.1577	24.8475	0	0	0	0	0	0	0	0	0	0	0	1.46732	0	0	26.6436	0	0	3.56824	0	0	0	28.8778	43.0461	0	0	0	0	0	0	0	0
ENSMUSG00000004709	0	0	0	0	0	0	0	0	0	0	0	0	0	0	0	0	0	0	0	0	0	0	0	0	0	0	0	0	0	0	0	0	0	0	0	0	0	0	0	0	0	0	0	0	0	0	0	0	0
ENSMUSG00000004730	0	0	0	0	0	0	0	0	0	0	0	0	0	251.624	0	0	0	0	0	0	0	0	0	0	0	0	0	0	0	0	0	0	0	0	0	0	0	0	0	0	0	0	0	0	265.609	0	0	0	0
ENSMUSG00000004748	0	0	0	0	0	0	111.008	7.04298	0	0	0	0	0	0	0	0	0	0	0	0	0	0	0	9.39567	0	0	0	0	0	0	0	0	0	0	0.961406	0	0	0	0	0	0	0	0	0	0	0	0	0	0
ENSMUSG00000004768	0	0	0	0	0	0	16.7909	0	0	28.5168	0	0	0	0	42.0845	0	0	0	0	0	0	0	0	0	0	0	0	0	0	0	0	0	0	0	2.42368	0	112.903	0	0	0	0	6.36665	0	0	0	0	0	0	92.0466
ENSMUSG00000004771	143.656	182.463	46.6482	0	0	0	12.8965	0	0	143.62	306.196	7.08759	67.9956	10.326	183.363	0	174.767	0	378.772	0	59.2147	0	0	201.938	387.198	660.899	14.0283	0.568679	0	145.152	241.1	0	159.702	209.499	126.213	31.5512	89.0824	1.36365	269.069	502.998	404.587	30.0736	290.697	135.456	84.171	12.39	38.9059	199.423	284.176
ENSMUSG00000004788	0	0	0	2.11724	0	0	0	0	0	434.694	583.219	0	0	0	482.746	0	322.673	1.67661	0	0	0	0	0	0	0	1.29031	5.56667	0	0	0	0.871733	0	14.3824	1.6221	183.491	169.021	0	0	0	0	0	0	13.7412	0	50.6766	75.0893	1434	73.7251	0
ENSMUSG00000004789	126.933	0	0	0	0	0	0	0	0	166.717	0	0	294.954	0	0	2.8266	20.9976	0	0	0	0	25.3548	0	0	0	0	0	0	0	3.50737	0	2.74066	7.96082	0	339.378	15.4592	1.70489	0	0	170.904	0	19.0355	0.492688	1.80086	6.27693	0	595.446	145.761	0
ENSMUSG00000004791	0	0	0	0	0	0	0	11250.3	0	0	0	0	0	0	0	0	0	0	0	0	0	0	0	0	0	0	0	0	0	0	0	0	419.859	0	117.239	0	248.992	18.9129	57.0896	236.372	0.656812	1.38725	0	0	0	513.394	0	0	500.428
ENSMUSG00000004798	0	99.3507	50.2215	0.667725	0	0	0	0	0	1.40969	41.0986	0	0	0	213.586	0	55.5901	0	0	0	0	0	11.1026	0	0	0	0	0	0	0	0.274923	298.16	18.7104	0	180.875	0	0	120.824	0	0.192503	39.9845	0	0.456171	10.2822	1.08969	25.6548	0	0	47.2201
ENSMUSG00000004814	0	0	0	0	0	0	0	0	0	0	0	0	0	0	0	0	0	0	0	0	0	0	0	0	0	0	0	0	0	0	0	0	0	0	0	0	0	0	0	0	0	0	0	0	0	0	0	0	0
ENSMUSG00000004815	83.3621	0	0	0	0	0	0	0	0	0	0.840239	0	0	0	0	0	0	0	0	0	0	0	0	0	0	0	0	0	0	0	0	0	0	0	0	0	0	0	0	0	0	0	0	0	0	0	0	0	0
ENSMUSG00000004837	402.731	653.027	253.787	0	0	0	34.4329	0	0	1226.5	77.4853	10.1376	0	137.849	235.37	921.271	683.523	1066.39	0	19.3084	596.402	19.5641	24.0569	7176.68	0	0	1030.01	25.622	0	90.6619	24.7445	0	129.468	315.487	891.842	69.103	74.9842	0	0.86847	791.23	343.654	0	0	402.512	0	115.594	0	1.68496	0
ENSMUSG00000004842	0	0	0	0	0	0	0	0	0	0	0	0	0	0	759.415	0	0	0	0	0	0	0	0	0	0	0	0	0	0	0	0	0	77.0987	0	0	0	0	0	0	0	0	0	0	0	0	0	0	0	0
ENSMUSG00000004843	0	59.926	0	0	0	1.84207	0	13.3196	11.0849	0	83.2565	0	137.715	0	0	214.466	0	0	0	0	0	0	0	0	785.934	1.32331	0	0	0	0	0.894025	8.25181	0	0	38.1821	126.797	100.098	2.95976	71.1654	86.388	0.56533	1.19404	0	0.903698	0	39.4215	59.0704	11.5059	94.6442
ENSMUSG00000004846	0	0	0	0	0	0	0	0	0	0	2.22781	0	0	0	0.583671	0	0	2.79744	0	0	0	0	4.4054	0	0	0	1.16101	0	0	0	0	0	0.374957	0	0	15.6674	0	0	0	0	0	0	15.6871	0	2.40212	0	0	0	14.9264
ENSMUSG00000004849	6.70457	0	0	12.7102	0	0	0	0	0	0	183.211	0	0	20.0802	70.8003	2.135	0	0	0	0	97.8778	47.8777	0	0	0	84.0992	0	3.09643	0	39.7379	0.747597	0	109.467	0	0	4.02644	0	71.7749	34.0055	172.222	101.166	10.9832	0	40.807	0	122.66	0	32.3005	55.723
ENSMUSG00000004864	282.647	0	0	0	0	0	0	0	269.497	0	1677.91	0	0	0	0	0	0	0	0	1025.77	0	0	0	0	0	0	0	0	0	0	0	0	108.703	111.225	359.16	288.761	28.0799	390.373	1222.46	129.365	0	274.33	69.4257	0	90.4597	12.2589	0.740273	0	1.17398
ENSMUSG00000004865	43.2817	80.4184	0.594569	269.321	0	707.187	216.791	0	123.197	278.833	57.3972	0.314029	2.69739	14.4116	82.2972	0	11.1042	0.327605	234.951	0	9.83857	2.42413	0	0.56424	6.42451	81.4359	152.552	60.8493	0.240378	0	6.64305	30.6575	34.4261	4.75433	0.173207	293.873	470.178	148.449	3.22829	111.994	27.8968	214.982	160.675	131.285	11.4774	62.8812	0.116025	283.573	321.818
ENSMUSG00000004872	0	0	0	0	0	0	0	0	0	0	0	0	0	0	0	43.2335	0	0	0	0	0	0	0	0	0	0	0	0	0	0	0	0	0	0	0	0	0	0	0	0	0	0	0	0	0	0	0	0	0
ENSMUSG00000004880	0	0	0	0	0	0	26.0792	0	0	0	85.0532	0	319.101	30.4516	0	0.440507	1.02261	0	0	0	0	0	0	0	0	0	0	0	0	0	0.462748	0	1.90868	0	1.41165	48.1843	0	427.038	0	8.42447	0.292615	410.992	1.15173	1.16939	0	34.6404	5.98889	58.2786	0.999753
ENSMUSG00000004885	193.219	0	0	0	0	0	0	0	0	0	0	2.29156	0	0	9.97584	0	0	0	0	0	0	0	0	0	0	0	0	0	0	0	0	0	446.037	0	0	0	528.123	0	0	0.870339	0	0	0	0	0	0	703.579	0	0
ENSMUSG00000004891	0	0	0	0	0	0	0	0	0	0	0	0	0	0	0	0	0	0	0	0	0	0	0	0	0	0	0	0	0	0	0	0	140.234	0	0	0	0	0	0	0	0	0	0	0	0	0	0	0	0
ENSMUSG00000004892	0	0	0	0	0	0	0	0	0	0	0	0	0	0	0	0	0	0	0	0	0	0	0	0	0	0	0	129.161	0	0	0	0	0	0	0	0	0	0	0	0	0	0	0	0	0	0	0	0	0
ENSMUSG00000004894	0	0	0	0	0	0	0	0	0	0	0	0	0	0	0	0	0	0	0	0	0	0	0	0	0	0	0	0	0	0	0	0	2.14394	0	0	0	0	0	0.656755	0	0	0	0	0	0	0	0	0	0
ENSMUSG00000004895	3.50539	0	0	0	0	0	0	23.2934	0	0	0.957894	0	0	0	0	0	0	1.50352	0	0	0	0	0	0	0	0	0	0	0	0	0	0	49.1723	0	1.58984	42.8051	0	109.344	0	0.547378	0	0	0	0	0	3.20655	1.06498	0	0
ENSMUSG00000004896	23.2366	0	0	3.14648	0	0	0	0	0	131.527	0	0.477679	0	0.347968	0	0	0	0	0	0	0	1.84371	9.41723	0	0	0	0.413638	311.752	1.09694	0	0	0	0	0	0	0	118.27	0	0	0	0	0	0	0	0	0	0	127.905	5.31791
ENSMUSG00000004897	53.8583	330.037	12.6442	0	0	0	112.818	4.2606	0	82.8492	7.70917	106.5	41.9931	0	0.918069	131.76	43.6057	228.808	0	4.82003	59.465	0	8.08424	0	0	193.868	399.931	5.3301	7.26431	210.278	5.14757	0	294.889	536.395	126.206	143.754	33.6607	285.919	98.6441	138.567	43.762	140.555	18.5059	50.8764	1.51133	38.7096	509.584	270.25	72.9054
ENSMUSG00000004902	0	0	0	0	0	0	0	0	0	0	0	0	0	0	0	0	0	0	0	0	0	0	0	0	0	0	0	0	0	0	0	0	0	0	0	0	0	0	0	0	0	0	0	0	0	0	0	0	0
ENSMUSG00000004929	1.94197	0	0	0	0	0	0	0	0	0	0	0	702.81	0.87243	0	0	0	0.62471	0	0	0	0	0	0	0	0	0	11.0989	0	0	0	0	97.8006	0	0	4.37346	0	0	0	0	0	0	0	0	0	7.32771	0	0	0
ENSMUSG00000004931	60.6446	0	0	0	0	0	0	0	0	0	5.73645	0	0	0	7.51456	0	0	0	0	0	0	0	0	0	0	0	0	0	0	0	11.7038	28.8069	0	0	0	0	0	0	3.69698	0	0	5.21044	0	0	0	0	0	0	18.5429
ENSMUSG00000004933	0	0	0	0	0	0	0	0	0	0	0	0	0	0	0	0	19.3658	0	0	0	0	0	0	0	0	0	0	0	0	0	0	0	0	0	0	0	0	0	91.1794	0	0.904724	0.477718	56.3824	0.903895	0	0	0	0	0
ENSMUSG00000004934	0	0	0	0	0	0	0	293.862	0	0	18.0169	0	0	0	0	0	0	0	0	0	0	0	0	0	0	0	0	0	0.506096	0	0.717249	0	0	0	6.56408	0	2.05911	0.296816	0	0.25111	2.72128	0	2.38021	0.543757	0	0	0	0	0
ENSMUSG00000004936	2.17291	0	413.849	0	74.4057	0	0	0	0	46.5885	1.78133	0	0	2.60314	51.3366	101.023	9.10229	0	0	0	0	0	0	0	0	0	511.353	0	0	0	0	0	28.482	0	0	113.53	34.779	100.667	0	1.69653	162.097	18.7686	0	25.226	0.640234	82.9849	0	5.79101	23.5558
ENSMUSG00000004937	249.478	0	1.94204	0	8.54274	0	11.7582	0	0	55.6293	404.948	0	46.8557	328.388	620.22	676.858	921.19	14.4457	1151.13	0	0	1728.09	0	0	2377.69	1.23527	0	81.229	28.2653	0	1.66909	0	0	80.7509	529.536	0	70.6775	0	0	0	73.8805	21.1773	292.871	0	521.533	221.648	201.802	52.9349	9.01504
ENSMUSG00000004939	0	0	0	0	0	0	0	0	0	0	0	0	0	0	0	0	0	0	0	0	0	0	0	0	0	0	0	0	0	0	0	0	0	0	0	0	0	0	0	0	0	0	0	0	0	0	0	0	0
ENSMUSG00000004945	0	0	0	0	0	0	0	0	0	0	0	0	0	0	65.1933	0	0	0	0	0	0	0	6.8342	0	0	22.5439	0	210.277	623.317	307.338	0	0	10.4702	0	13.7666	192.922	43.7249	0	0	9.47961	2.14022	0	0	0	0	121.476	0	0	0
ENSMUSG00000004947	0	0	0	0	0	0	44.9955	0	0	0	0	2.58485	0	27.3027	0	7.11828	0.516393	0	0	0	0	1.6628	0	0	0	2.42117	0	0	0	0	9.58076	103.528	0	0	0	1.67807	0	0	0	0.818109	0	2.18465	0	1.18103	0	22.7643	0	0	0
ENSMUSG00000004948	0	0	0	0	0	0	0	0	0	0	0	0	0	0	0	0	0	5489.5	0	0	0	0	0	0	0	0	0	0	0	0	95.637	0	1.28075	0	0	0	0	0	0	0	0	0	0	0	0	0	0	1.14177	1.34169
ENSMUSG00000004951	23.8226	0	0	0	0	0	0	0	0	0	35.1531	0	0	0	0	1.51721	0	0	0	0	49.0981	0	0	0	0	0	0	0	0	0	0	7.3554	54.2349	71.1775	6.48273	7.15335	176.16	2.63824	0	1.11599	0	80.8886	1.32228	82.1638	0	0	4.34255	30.768	0
ENSMUSG00000004952	0	0	0	0	0	0	0	0	1.09697	0	25.3679	0	0	0	0	0	0	0	0	0	425.173	1.88868	0	0	0	0	0	0	4.49478	0	0	0	0	0	0.269896	0	0	0	0	21.5584	0	115.209	0	0.134146	0	80.2919	0	0	0
ENSMUSG00000004961	0	0	0	0	0	0	0	0	0	0	0	0	0	0	0	0	0	0	0	0	0	0	0	0	0	0	0	0	0	0	0	0	0	0	0	0	0	0	0	0	0	0	114.711	0	0	0	0	0	0
ENSMUSG00000004980	145.467	293.591	65.5093	28.3257	196.227	1910.79	343.745	350.505	786.172	296.941	337.553	437.437	574.324	259.784	683.61	18.3758	625.653	194.141	832.074	0	1235.77	40.0635	21.9251	0	0	97.6228	1034.94	338.549	152.666	158.542	29.3575	295.096	171.268	677.984	397.488	714.768	995.208	346.826	442.836	285.535	698.566	394.777	975.908	622.976	43.5694	611.58	754.139	1494.3	233.721
ENSMUSG00000004988	0	0	0	0	0	0	0	0	0	0	0	0	157.839	0	0	213.958	0	0	0	0	0	0	0	0	0	0	0	0	0	0	0	0	0	0	0	0	0	0	0	0	0	0	0	0	0	0	0	433.389	0
ENSMUSG00000004994	10.9403	11.5544	0	0	0	0	0	449.825	0	0	0	0	0	0	553.174	0	12.1312	0	0	0	0	0	0	0	0	1.80567	0	0	0	54.0361	0	0	6.28964	20.4298	0	13.1405	0	0	0	20.5005	0	0	0	0	0	1.25096	0.415476	0	0
ENSMUSG00000004996	5.2529	209.229	0	0	0	0	0	0	103.748	0	0	0	0	0	0	0	0	0	0	0	0	0	0	0	0	0	0	0	0	0	0	0	0	0	0.510517	0	0	0	0	0	0	0	0	0	0	0	0	0	0
ENSMUSG00000005034	0	0	0	0	0	0	0	0	0	0	0	0	0	193.516	0	0	0	0	0	0	0	0	0	0	0	0	0.9625	0	0	109.494	0	0	0	0	15.6333	0.270596	21.6356	0	0	125.169	0.953106	2.01306	0	0	0	0.927375	0	7.20504	12.0487
ENSMUSG00000005043	0	0	302.341	0	0	0	0	2138.1	0	14.3164	0	0	0	0	0	0	0	0	0	0	0	0	0	0	0	0	0	0	0	0	0	0	0	79.6628	0	0	4.27497	0	0	0	0	0	0	0	0	0	0	0	0
ENSMUSG00000005045	0	0	0	0	0	0	0	0	0	0	1.47078	0	0	0	0	0	0	0.329793	0	0	0	0	0	0	0	0	0	0	0	98.4869	0	0	0.530449	0	0	0	0	0	0	0	0.108429	0	0	0	0.22655	0	0	0	0
ENSMUSG00000005054	1574.53	1263.17	673.487	1439.16	542.904	260.005	798.783	0	5589.52	1023.32	1331.12	1426.21	1216.38	655.78	1307.8	2172.7	918.428	6125.6	0	0	179.579	5329.11	841.964	1817.44	13164.3	2249.51	372.254	1423.11	3124.17	591.366	3250.77	987.49	6740.94	1449.71	2279.04	539.281	665.48	3887.04	272.959	1192.85	1758.97	611.86	908.087	1301.9	2508.1	1603.46	655.879	1571.09	1043.11
ENSMUSG00000005057	0	0	0	0	0	0	0	0	0	0	0	0	0	0	0	0	0	0	0	0	0	0	0	0	0	0	0	0	0	0	0	0	0	0	0	0	0	0	90.2151	0	0	0	0	0	0	0	0	66.2993	0
ENSMUSG00000005069	0	0	0	0	0	0	0	0	0	0	40.3414	0	0	0	0	0.396714	0	0.801523	0	0	0	0	0	0	0	0	0	0	0	0	0	1.92326	0	0	0	0	4.18742	0	30.0139	0.291805	0	0	0	0	0	0	0	9.1944	0.900361
ENSMUSG00000005078	0	283.739	0	7.41269	0	0	0	0	0	0.782475	6.73159	0	0	0	0	30.2157	0	0	0	0	0	0	0	0	0	0	158.84	1.26411	0	0	27.4683	0	43.4308	2.27167	0	58.6282	74.4765	0	0	5.98374	0	0	0	76.5096	0	6.88538	37.8364	0	63.3008
ENSMUSG00000005087	0	0	0	0	0	0	0	0	0	0	0	0	0	0	0	7.38721	0	8.86182	0	0	273.607	0	425.034	0	0	0	237.32	0	0	0	0	0	0	0	0	27.2104	621.007	10.6376	0	0	553.428	5.50602	144.053	0.24513	0	53.7144	1.65185	61.3053	1.57178
ENSMUSG00000005089	0	0	0	0	0	0	0.587625	0	0	0	0	0	0	0	0	0	0	0	0	0	0.481802	0	0.252646	0	0	0	0	0	0	0	0	0.577432	0	0	0.381693	0.112314	134.881	0	0.118569	0	24.7644	0	0.103805	0.0632376	0	0	0	0	0
ENSMUSG00000005102	0	0	0	0	0	0	0	0	37.34	0	0	0	0	0	0	0	0	0	0	0	0	1.56803	0	0	0	0	0	0	0	0	0	0	0	0	0.224074	0	0	121.465	35.917	2.46874	0	0	130.532	0	0	0	0	0.20257	0
ENSMUSG00000005103	234.113	129.143	335.951	360.11	228.231	2810.33	138.743	8.30441	99.0594	56.4476	38.2482	25.6906	74.6275	93.5724	156.575	112.49	35.1056	0	0	0	6.43912	23.7981	474.965	127.403	0	71.779	1212.87	3.463	1.57322	56.7874	44.0347	192.929	47.1314	224.035	436.435	177.623	1190.56	178.536	531.909	37.078	100.101	117.623	131.332	42.2574	140.66	252.07	259.32	386.352	0.602124
ENSMUSG00000005107	0	0	0	10.2071	0	0	0	0	0	0	0	0	0	0	0	131.713	0.357198	0	0	0	0	1433.13	0	0	0	0	0	0	0	0	0	0	0	0	0	0	0	0	0	0	0	0	0	0	0	0	0	0	0
ENSMUSG00000005124	0	0	0	0	0	0	0	0	0	0	0	0	0	0	0	0	0	0	0	0	0	0	0	0	0	3.52626	0	0	0	0	0	0	0	0	0	0	0	0	0	0	0	0	0.494117	5.11725	0	0	0	0	0
ENSMUSG00000005125	0	0	0	0	0	0	12.8758	0	4.12033	0	0	0	0	0	2.00031	0	0	0	0	0	0	0	0	0	0	0	0	0	0	0	0	26.4551	0	0	1.77407	0	0	0	3.77896	0	0	0	9.30488	0	0	0	0	0	83.7318
ENSMUSG00000005131	0	92.9125	0	0	0	0	0	267.178	0	0	0	0	0	0	0	0	0	0	0	0	0	0	0	0	0	0	0	33.0119	0	0	0	0	0	0	0	87.0465	411.869	0	85.6001	0	0	523.377	87.064	0	0	0	0	0	0
ENSMUSG00000005142	0	217.575	2.6524	0	0	0	0	8.49066	4.71075	66.2367	57.7279	23.8152	0	0	0	0	0	0.73073	0	0	0	2.70354	0	0	0	0	0	147.528	0	56.0976	12.1579	1.75339	0	0	0	3.41045	9.27124	0	0	0	0	81.1889	16.3907	1.34416	0	23.3763	1.03518	0	59.5107
ENSMUSG00000005148	4.28142	0	0	0	0	1211.86	0	0	0	0	1.16996	0	0	0	0	0	0	1.83638	0	0	0	203.826	0	0	0	0	0	0	0	0	0	0	0.984561	0	0	0	0	0	0	0	0	0	3.96069	0	0	0	0	15.799	0
ENSMUSG00000005150	0	0	0	0	0	9.6117	0	0	0	0	0	0	0	0	0	0	0	0	0	0	0	0	0	0	0	0	0	0	0	0	314.299	0	0	0	0	5.23428	0	43.4354	0	0	0	0	0	0	0	0	0	0	0
ENSMUSG00000005161	485.585	367.408	302.149	22.2449	0	0	1156.33	0	0	538.001	347.905	0.993259	27.922	2.17063	45.8339	284.128	6.54821	27.9774	1114.71	1707.16	190.863	0	89.2054	0	0	126.795	1261.76	130.54	482.033	0	16.1628	64.6455	177.776	679.704	224.616	305.16	699.88	452.148	210.345	238.04	21.8036	383.522	240.025	355.072	1.42363	388.94	68.2585	483.38	179.252
ENSMUSG00000005198	0	0	16.5032	61.5563	0	16.7681	1.09202	36.3739	0.960992	0	47.5808	10.7169	1.00422	5.62086	0	0	26.7195	0	0	0	2.68608	0	179.352	0	0	0	141.057	4.57454	0	0	1.1626	0	75.0469	0	11.1127	32.3515	4.33894	0.192445	0	113.317	5.14612	0.310547	0.192906	0.117518	5.52973	102.767	2.21736	72.2471	39.1835
ENSMUSG00000005202	0	0	0	0	0	0	0	0	0	0	0	0	0	0	0	0	0	0	0	0	0	0	136.598	0	0	0	0	0	0	0	0	0	0	0	0	0	0	0	0	0	0	0	0	0	0	0	0	0	0
ENSMUSG00000005204	6.08617	179.978	236.36	0	0	0	0	896.483	0	0	52.6657	0.834097	0	1.82281	46.4777	0	1.4997	0.870156	0	0	0	0	0	0	0	0	2.88909	0	0	0	0	260.993	8.3975	74.9263	3.22039	150.264	2.5977	0	0.428735	0	3.71916	0	0	0	0	21.3414	0	4.57494	1.95491
ENSMUSG00000005220	0	0	0	0	0	0	0	0	0	0	0	0	0	0	0	0	0	0	0	0	0	0	0	0	0	0	0	0	0	0	0	0	0	0	0	0	0	0	0	0	0	0	0	0	0	0	2.07276	0	0
ENSMUSG00000005225	5.60995	0	0	0	0	0	0	0	0	0	0	0	0	0	0	0.223304	116.896	0	0	0	0	0	3.7893	27.9738	0	1.04164	0	0.242896	0	0	3.28409	27.0643	0	0	0	0.210567	0.673437	0	0.222294	3.28505	0.148333	46.9944	0	0	0	0	0	0	354.505
ENSMUSG00000005232	0	0	0	0	0	0	0	0	0	0	0	0	0	0	0	0	0	0	0	0	0	0	0	0	0	0	0	0	0	0	0	0	0	0	0	0	0	0	0	0	0	0	0	0	0	0	0	0	0
ENSMUSG00000005233	0	0	0	0	0	0	0	0	0	0	0	0	0	45.6868	90.1818	0	0	0	0	0	0	0	0	0	0	0	0	0	0	0	0	0	0	97.8299	4.19303	101.327	0	316.113	0	0	19.2301	0	266.838	0	0	126.854	0	0	0
ENSMUSG00000005237	0	0	1.80737	0	0	0	0	0	0	0	0	20.4554	0	0	0	0.528103	0	77.2496	0	0	0	0.789521	0	0	0	0	0	0	0	26.7032	7.65577	0	0	0	4.17449	0	0	0	0	0	0	0	0	0	0	0	0	0	0
ENSMUSG00000005251	2.48531	36.3435	0	0	0	0	0	300.366	0	0	0	0	0	0	0	0	0	0	0	0	6.40274	0	0	0	0	0	0	0	340.243	0	0	0	0	0	0	9.32849	0	0	0	24.4496	0	0	0	0	0	5.96776	0	102.411	0
ENSMUSG00000005262	9.06313	0	0	426.16	0	0	0	0	0	11.6592	49.6872	97.814	123.846	0.508951	0	0	0	0.728876	0	1.59686	80.2613	0	0	0	0	0	263.781	42.3802	0	9.5124	301.661	26.2341	9.76954	0	0	15.3081	115.325	0	0	0.796071	291.881	0	152.802	5.74607	84.1175	107.258	0	0	210.829
ENSMUSG00000005267	0	0	0.250516	0	0	0	0	0	0	17.3879	0	0	0	0	0	0	0	0	0	0	0	0	0	0	0	0	0	0	0	0	0	0	0	0	0	0	0	0	0	0	0	0	0	0	0	0	0	0	0
ENSMUSG00000005268	0	0	0	0	65.0646	0	8.55295	0	0	1.37325	0	0	0	0.863216	0	15.7046	0.118367	0	0	0	0	0	0	0	0	0	0	0	0	2.05625	0	0	8.61631	19.3359	0	0	0.153772	0	0	0	0	0	0	0	0	0	0	0	0
ENSMUSG00000005299	21.8886	0	0	57.0733	0	2.80682	9.59661	0	0	0	1.46057	6.27863	0	0	0	0.162098	0.752596	0	0	0	0	0	0	0	0	0.252045	1.08738	0	0	0	0	0	46.0042	39.9239	118.436	0	0	43.8304	0	0	1.8305	18.8761	3.9556	0	0.224977	9.95309	3.36368	0	11.0367
ENSMUSG00000005312	127.936	0.649602	0	0	0	0	2.09367	6.64172	0	0.571466	90.132	2.46563	915.825	24.5467	0.715576	35.6474	216.734	0	0	0	3.43327	3.17222	591.408	0	0	1.31972	192.868	7.38573	0.629118	1.31645	31.206	0	0	174.202	77.0637	168.871	7.03902	1.84483	0.844909	3.12151	17.4777	0	0	0	42.4076	14.1715	4.25125	368.01	37.0808
ENSMUSG00000005320	0	0	0	0	0	0	0	0	0	0	0	0	0	0	0	0	0	0	0	0	0	0	0	0	0	0	0	0	0	0	0	0	0	0	0	0	0	0.383967	0	0	0	0	0	0	0	0	0	0	0
ENSMUSG00000005338	0.392852	0	0	0	0	0	0	0	0	0	0.322056	0	0	0	0	0	0	0	0	0	1.01208	0	0	0	0	0	407.005	0	0	0	9.46191	0	0	2.93442	8.01787	1.17964	0	0.217532	0	1.65632	0	0	0	0	15.2792	0	0	0	101.075
ENSMUSG00000005339	0	0	0	0	0	0	0	0	0	0	0	0	0	0	0	0	0	0	0	0	0	0	0	0	0	0	0	0	0	0	0	0	0	0	706.804	0	0	0	0	0	0	0	0	0	0	0	0	0	0
ENSMUSG00000005354	0	15.9325	43.164	0	0	0	0	0	0	214.747	137.327	0	98.942	464.647	1.88043	149.436	51.7768	0	269.317	0	0	0	0	0	0	29.4782	538.623	8.08692	0.551077	0.576573	39.0498	0	0.402669	164.945	0.794165	35.0528	0	0	0	70.5446	3.457	0	0	20.3283	0	151.766	0	0	0
ENSMUSG00000005355	0	0	0	0	0	0	0	0	0	0	0	0	0	0	0	0	0	0	0	0	0	0	0	0	0	0	0	0	0	0	0	0	0	0	1581.96	0	1.01276	0.583946	0	0	0	0	0	0	0	0	0	0	0
ENSMUSG00000005360	25.03	102.094	90.9273	0.934987	102.457	0	9.94378	0	0	4.68807	51.6522	707.946	0	5.42849	10.5047	126.246	15.5256	0	0	0	0	0	4.66394	0	37.9745	47.8641	47.3219	38.267	27.4349	9.94702	3.07971	111.037	24.4131	127.149	0.587182	121.464	178.209	96.0626	362.615	37.1983	3.16457	471.473	42.3177	179.291	40.1808	101.849	0.131111	219.763	37.6345
ENSMUSG00000005362	4.26819	0	0	0	1.08262	118.327	0	0	0	119.17	44.7097	0	0	0	0.50929	0	253.117	0	0	22.7279	0	0	0	0	0	0	27.3524	139.956	1.34327	130.704	47.91	0	0.327173	1.18079	0	14.81	66.9494	0	0	16.6623	139.841	2.54254	0.26323	0	7.12638	0	0	31.5005	0
ENSMUSG00000005364	0	0	29.1727	0	0	0	0	0	0	164.41	0	0	0	0	0	0	0	0	0	0	0	0	0	0	0	0	0	0	0	0	0	0	0	0	1.96118	0	0	0	0	0	230.499	0	0	0	0	0	0	0	0
ENSMUSG00000005370	0	0	0	0	0	0	0	63.304	0	0	0	0	0.556091	1.03752	0.620031	0	1.70723	0	1332.02	0	0	0	0	0	0	0	2.46666	0	0	0	0	0	70.5017	17.2506	0	0	0	0	0	0	0	0	0	0	0	127.943	273.377	52.1986	0
ENSMUSG00000005371	11.2611	0	0	6.74154	0	0	0	0	0	0	0	0	0	70.2942	160.395	31.3301	0	0	0	0	0	11.2865	4.80406	0	0	0	0	0	0	0	0	0	0.817775	0	14.1125	29.8991	141.159	0	0	21.6568	0.250742	14.8286	76.322	308.431	58.6765	22.7708	0	0	0
ENSMUSG00000005373	0	0	3.20615	0	0	0	0	0	0	0	0	0	0	189.555	0	0	0	0	0	0	0	0	0	0	0	0	0.488782	0	0	0	0	0	0	0.569716	43.2753	0	0	0	0	0	0	0	0	0	0	0.94189	0	0	0
ENSMUSG00000005374	0	0	69.1988	0	0	0	0	0	0	0	0	0	0	0	29.6113	0	0	0	0	0	0	0	0	0	0	0	0	0	0	0	0	0	0.283919	0	0.27998	0	0	0	0	0	0	0.367734	0	0	0	0.564692	0.187549	0.506221	0
ENSMUSG00000005378	1.45074	61.5226	15.2458	0	0	0	0	0	8.02283	0	26.7594	42.0507	0	3.25873	0	117.341	0.536219	18.6675	0	0	0	0	423.325	0	0	511.445	30.2151	0	0	1.43309	0	2.23964	88.0743	0.903032	232.923	3.04936	0	0	91.9768	0	0	1.94445	2.41571	9.5657	0.641179	0.497649	311.061	0	0
ENSMUSG00000005397	0	0	0	0	0	1.11999	0	0	0	0	0	0.501065	0	0	0.436257	0	0.600608	0	0	0	0	0	0	0	0	0	0	0	0	0	0	0	127.797	0	0	0	0.390128	0	0	65.2748	0	3.99289	0	0	179.543	0.278703	112.003	0	804.738
ENSMUSG00000005410	0	0	0.558719	0	0	0	0	0	0	0	0	0	58.7601	0	0	0	0.530578	0.923555	331.176	0	0	0	0	0	0	0	0	0.49722	0	0	7.68307	0	0	0	0	0	22.7462	147.447	0	0	0.303646	0	0	0	0	81.2483	0	0.882854	89.2199
ENSMUSG00000005413	812.641	0	0	223.466	0	0	0	0	0	0	0	18.2243	600.982	0	0	721.679	0	0	0	0	0	0	0	0	324.303	1103	0	296.048	0	335.696	0	0	1573.68	0	0	19.7944	170.273	0	0	226.816	0	0	0	18.447	0	42.8863	0	0	0.821407
ENSMUSG00000005417	0	0	0	0.299467	0	60.9719	0	233.296	727.697	0	0	0.227316	0.177505	0.16559	13.4582	0.234748	0	0	0	0.519545	0	0	0.497937	0	0	3.46759	0	0.127672	0	0	0.3699	0.569026	0.254285	11.9306	0	2.54562	239.995	16.7361	0	20.2024	12.4748	0	33.2455	2.11878	14.8243	87.4952	0	5.32727	3.99579
ENSMUSG00000005442	0	0	0.185733	43.4225	0	0.657805	0	0	0	0	0.195599	81.8131	0	0	0	0	0.529135	0	0	0	0.61468	0	0	0	0	0	0	0.330579	0	0	0	9.57688	0.658414	0	4.22032	1.00303	4.81183	1.05693	1.05889	1.56482	3.73478	0	0	0	0.210903	0.818458	0	3.66855	1.55193
ENSMUSG00000005447	285.594	343.198	126.132	0	119.748	3.21378	0	5.80954	0	297.918	305.799	0	12.3501	53.4159	7.511	43.0593	0.861717	0	0	0	1522.57	0	17.3223	0	0	591.032	1.24504	78.3314	0	0	0	0	0	1.45119	0.793034	18.9015	0	5.16378	60.6017	159.455	0	1.04159	0	48.0877	0	155.148	0.531225	20.7909	0
ENSMUSG00000005465	0	0	0	0	0	0	0	4.60696	0	0	0	0	0	0	0	0	0	0	0	0	0	0	0	0	0	0	0	0	0	0	0	0	0	0	0	68.838	0	0	0	0	0	0	0	0	0	0	0	0	0
ENSMUSG00000005469	63.1969	3.13271	0	0	0	0	0	0	85.8912	4.59316	0	121.547	19.6017	7.6993	65.5664	0	0	0	0	0	0	0	39.0694	0	0	0	0	3.71018	24.2714	0	45.8639	0	0	182.686	0	55.3213	1.02866	0	575.194	7.52674	0.906303	12.4423	2.97267	0.362189	4.73404	0	0.488134	0	47.2214
ENSMUSG00000005470	0	0	0	0	0	0	0	0	0	0	0	0	0	0	0	0.669051	69.892	0	0	0	0	0	0	0	0	0	0	0	0	0	0	0	0	0	0.714681	41.0079	0	0	0	0	0	0	0.583092	186.489	0	244.324	0	0	0
ENSMUSG00000005474	0	0	0	364.142	0	0	0	0	0	0	0	0	0	0	0	0	0	0	0	0	0	0	0	0	0	112.439	0	0	0	0	0	0	0	0	0	0	0	0	0	0	0	0	0	0	0	14.3495	0	0	0
ENSMUSG00000005481	21.9168	170.931	0	0	0	0	0	0	0	0	90.617	0	0	0.428091	0.511661	58.2608	0	0.613076	219.842	0	313	0	0	0	0	0	138.925	16.5033	0	0	0.956286	16.1819	2.95827	0	3.24136	37.4836	0	0	0	67.6291	0	0	1.85119	0	0	0.326875	0	0	61.9808
ENSMUSG00000005483	185.592	0	114.902	0	0	0	0	0	78.0268	40.9557	4.44873	24.0963	0	0	0	20.7367	0	0	0	104.028	0	0	0	0	0	0	0	0	0	43.9572	45.7458	0	55.4078	0	0	1.3036	0	0.600977	0	0	0	0.969791	0	0	0	0	0	0	14.1189
ENSMUSG00000005493	0	0	0	0	0	0	0	0	0	0	0	0	0	0	0	0	0	0	0	0	0	0	0	0	0	0	0	0	0	0	0	0	0	0	0	0	0	0	0	0	0	0	0	0	0	0	0	0	0
ENSMUSG00000005501	0	0	0	77.4643	417.546	0	0	0	0	0.417196	0	0	0	0	31.8666	0	0	0	0	0	0	0	0	0	0	0	0	0	0	0	1.30182	0	0.335597	7.26718	1.98565	0	0.934329	0	0	0	0	123.88	0.270008	0	0	0	0.221686	434.41	0
ENSMUSG00000005505	25.8208	0	0	0	0	0	0	0	0	0	48.1083	0	3.7681	0	0	0	0	0	0	0	0	0	560.224	0	0	0	0	0	28.8112	0	0	0	0	0	9.04928	0	0	0	0	0	0	0	0	0	0	28.9876	0	0	0
ENSMUSG00000005506	27.6261	0	22.6372	0	0	0.400867	1.82744	0	0	0	0	0.358683	0	0.261285	0.312291	0	0	0.37419	0	1.63959	0	96.9094	0	0	0	0	56.8391	1.81309	0	0.287263	4.47478	1.79574	1.60495	23.5316	0.395672	61.9977	34.3502	0	24.8896	9.80847	4.18288	0	4.19666	0	0	1.99508	0.530093	13.056	3.15249
ENSMUSG00000005510	104.875	0	10.5341	0	0	0	0	0	3.11815	125.728	58.2416	0	0	4.05291	110.203	0	16.6725	0	0	0	29.0519	0	0	0	0	0	285.455	18.7492	1.06471	0	226.339	0	0	1.40389	37.5919	113.098	171.11	0	210.196	83.4678	12.404	6.04583	0	49.1893	0	28.6256	0	0	133.659
ENSMUSG00000005514	7.32984	0	64.1908	4.96269	0	0	1.91924	0	0	0	0	4.52043	0	0	0	0	0	0	0	0	0	0	0	0	0	0	0	1.26945	0	0	0	18.8595	0	390.098	137.962	0	17.0114	0	14.7158	3.14759	0	0	17.969	0	0	21.3721	0	0.751337	0
ENSMUSG00000005533	38.2997	12.2682	26.4068	0	0	248.14	0	0	0	0	26.9124	2.69943	0	32.4459	60.5199	6.62076	0	0	0	0	0	2.60477	1.47828	0	0	0	116.292	7.95973	0	0	0	0	1.13239	1.36229	0.372226	3.61444	14.187	0	0	2.56313	0	34.2224	30.0654	10.5454	0.483634	0	0.249341	151.427	0.395425
ENSMUSG00000005534	0	9.69406	0.396955	7.87178	26.1922	0	0	1.2707	3.52503	0	14.4224	4.08831	0	0	0.27381	9.25587	0.753925	0	0	0	0	43.6978	1.03332	0	0	20.1992	40.3039	3.88588	0	2.77052	0	474.701	1.93488	63.8005	1.56112	62.933	1.46915	13.2712	78.3999	8.12208	44.4409	0	4.52866	15.9496	0	12.0697	24.633	19.2878	0.552806
ENSMUSG00000005540	0	0	0	7.1236	1914	0	254.832	0	0	0	0	0	0	2844.93	1.17698	0	1318.99	2.82053	505.705	0	0	0	0	0	0	2536.43	15.2177	0	0	276.076	0	0	0	0	21.6228	132.956	0	0	0	404.58	323.639	0	283.482	0	2121.62	0	0	0	0
ENSMUSG00000005547	2.36962	0	0	0	70.3227	935.851	0	0	1775.64	0	263.221	0	0	0	0	0	0	0	0	955.262	0	78.9674	0	0	2.2998	0	0	0	0	193.115	0	230.466	3.26952	85.5497	41.9141	11.3846	9.10261	0	38.3095	1.66511	1397.97	0	0	49.2771	0	0	0.539938	0	0
ENSMUSG00000005553	0	0	0	0	0	0	0	0	0	0	26.7609	29.7951	0	0	0	0	0	0	0	3.68101	0	0	0	0	0	1.29306	0	0.452283	0	0	0	0	0	0	173.666	0.392084	0	0	0	0	0	0	23.5546	0	0	394.609	0.297526	0	0
ENSMUSG00000005566	23.6865	0	0	6.90825	146.966	0	0	0	0	0	0	0.74912	0	0	536.784	0	0.448971	0.781505	0	8.5608	0	8.67419	0	0	693.194	3.60866	3.24344	5.04892	0	0	0	0	128.214	0	41.7318	97.7511	12.2485	5.04455	0	77.1042	0.256943	0	220.806	121.576	0	23.7506	0.276778	0	22.8247
ENSMUSG00000005575	69.8063	9.42278	0	0	0	26.6476	0	0	62.3603	45.1311	0	0	0	28.9481	0	0	0	0	0	0	0	5.11273	0	7.14022	0	0	0	0	0	0	3.59252	0	0	0	73.0618	52.8866	2.06271	2.37868	14.2984	41.7572	3.18038	0	0	37.0402	0	5.89433	0	0	0
ENSMUSG00000005580	3.30821	0	0	0	0	0	0	0	0	0	0	1.74876	0	0	0	0	0	0	0	0	0	0	0	0	0	0	0	0	0	0	0	0	0	0	79.7362	0	0	0	2.39702	0	0	0	0	0	0	0	0	12.4984	0
ENSMUSG00000005583	0	0	0	0	0	0	0	0	0	0	0	0	0	0	0	0	0	0	0	0	0	0	0	0	0	0	0	0	0	0	0	0	0	0	0.247178	0	0	0	49.7556	0	0	0	1.00833	0	0	0	0	0	0
ENSMUSG00000005609	13.1363	0	0	0	0	0	1.17929	0	0	0	79.6905	0	17.3517	0.337227	0	11.9517	67.698	0	0	41.2645	12.5699	19.6548	47.6608	0	0	0	3.60783	0	0	0.370755	2.76213	0	10.0982	0	0	4.50801	51.1823	22.2373	0.237953	0	0	0	36.6649	0	0.995278	0.772482	87.2309	16.8507	5.69625
ENSMUSG00000005610	89.2815	351.775	110.123	17.6824	227.527	0	53.6192	124.49	3.41926	154.201	125.907	119.579	7.14615	3.77765	142.624	43.158	379.911	129.84	0	0	303.282	142.466	137.986	23.0204	193.944	147.928	166.416	409.824	623.456	83.309	51.9555	131.341	18.7682	208.134	137.968	298.242	211.147	196.244	198.664	185.373	23.3324	253.695	127.528	215.925	94.2216	225.328	187.882	181.462	207.338
ENSMUSG00000005611	0	0	0	0	0	0	0	0	0	0	0	0	0	0	0	0	0	0	0	0	0	0	0	0	0	0	0	0	0	0	340.823	0	0.248195	0	0	0	3.45498	0.199211	0	0	0	0	0	0.121649	0	0	0	0	0
ENSMUSG00000005615	0	67.4488	165.894	2.0819	0.974941	0	0	0	0	0	0	1.5803	89.2606	0	0	0	0	0	0	0	0	0	0	0	0	0	0	0	0	18.5626	0	32.9656	0.294632	0	0	15.9018	56.5993	0	0.270765	6.40216	41.1945	0	0	0	0	0	118.138	62.5133	34.2604
ENSMUSG00000005621	0	0.323048	17.2827	0	0	0	0	0	0	0	0	0	169.474	2.38188	0	0	0	36.6696	0	0	0	997.012	0	0	0	0	0	3.44338	0	0	0	0	0	0.412529	0	0	0.318229	2.38534	0	0	0.280377	0	0	0	0	0	0	0	2.87382
ENSMUSG00000005625	43.7341	340.235	3.40444	171.977	0	1634.99	60.463	0	4.83713	142.529	522.734	0	41.2803	0.785902	0	23.9538	108.628	0	0	115.893	297.447	362.277	0	0	23.7695	426.161	17.7502	57.5646	0	0	0.585191	0	163.529	143.736	131.508	3.67705	240.239	133.192	20.5182	402.788	2.96033	225.091	173.321	0	0	146.421	39.4622	0	162.461
ENSMUSG00000005628	0	0	0	0	0	0	0	0	0	0	0	0	0	0	0	0	0	0	0	0	0	0	0	0	0	0	0	0	0	0	0	0	0	0	0	0	0	0	0	0	0	0	0	0	0	0	0	0	0
ENSMUSG00000005640	0	0	0	0	0	0	98.5931	0	0	0	0	0	0	0	0	0	0	323.01	0	0	0	0	0	0	0	0	0	0	0	0	0	0	0.29654	0	0	0	0	0	0	1.00681	0	0	0	0	0	51.9018	0	0	0
ENSMUSG00000005649	0	0	0	0	0	0	0	0	0	0	0	0	0	0	0	0	0	0	0	0	0	0	0	0	0	0	0	299.074	0	0	0	0	0	0	0	0	0	0	0	0	0	0	0	0	0	0	0	0	0
ENSMUSG00000005656	123.57	32.2901	36.6917	128.341	0	0	0	0	0	86.3109	26.1086	0	150.918	0	0	505.458	0.941721	1.63922	0	0	55.7924	0	0	0	24.7276	29.0153	1002.78	130.612	12.0276	0	350.292	0	0.878854	193.483	95.3328	62.7343	11.0106	105.105	0.807659	38.1938	287.255	369.947	275.058	0	0	188.78	1697.52	404.279	140.863
ENSMUSG00000005667	0	0	0	0	0	0	0	0	0	0	0	1.11295	8.69072	0	0	262.048	0	0	416.343	0	0	201.896	32.9119	0	0	0	0	794.486	105.638	172.028	0	0	0	16.8497	0	48.2281	0	0	0	0	0	0	0	0	0	30.9522	0	0	0.652117
ENSMUSG00000005672	0	0	0	0	0	45.8707	0	0	0	135.106	3.79839	0	0.405696	0.756924	0	0.268263	0	11.382	0	0	0	260.687	23.3302	0	6.54087	51.306	0	0	1433.27	21.6367	0.845421	0	0	9.96324	2.00591	86.007	45.3054	10.4957	0.26705	0.394645	0.178199	0.376374	190.778	0.142428	0	0	7.10235	852.299	0
ENSMUSG00000005674	0	0	0	0	0	0	0	0	0	2.51965	0	0	0	0	0	0	0	0	0	0	0	0	0	0	0	0	0	0	0	0	0	0	0	117.954	0	15.8794	0	0	0	28.5583	0	0	0	0	0	0	0	0	14.863
ENSMUSG00000005677	0	0	0	0	0	0	0	0	0	0	0	0	0	0	0	0	0	0	0	0	0	0	0	0	0	0	0	0	0	0	0	0	0	0	0	0	0	0	191.559	0	0	0	0	0	0	0	0	0	0
ENSMUSG00000005681	0	0	0	0	0	964.647	0	0	0	129.445	0	0	0	0	0	0	0	0	0	0	0	0	0	91.2273	0	0	0	0	0	0	0	0	0	0	0	43.9485	4.39239	0	0	0	0	0	0	1325.4	0	6.27576	0	0	0
ENSMUSG00000005682	0	0.538075	0.429649	0	1.25997	179.557	0	0	9.15685	0	0	13.6155	0	61.4932	0	0.351515	0	0	0	0	0	2.6276	2.98248	0	0	0	123.206	150.649	0	0	9.60082	0	0	0	3.00391	18.8935	232.161	0.611241	27.2942	0	0	0	0	0	0	69.6736	0	0	0
ENSMUSG00000005683	532.388	0.846688	0	29.6361	0	0	275.617	0	0	4.46907	359.552	23.5671	476.803	19.5086	716.296	100.669	596.439	1.11754	801.474	0	6.71235	372.119	0	0	0	270.057	102.965	351.97	155.798	0	0	61.6756	139.006	289.765	428.366	298.864	40.8688	171.685	71.0306	51.2638	336.928	19.401	389.505	99.8478	66.7892	151.344	0	879.738	0.627674
ENSMUSG00000005686	0	1.28159	0	0	0	0	0	0	0	0	0	0	0	0	0	0.27908	0	0	0	0	0	0	0	0	0	0	0.936055	0	0	0.432867	17.5902	0	0	0	0.298113	0	0	0	0	0	0	13.3127	6.32381	0	0	21.3448	0	0	0
ENSMUSG00000005687	24.0576	0	99.2987	0	0	0.771235	142.392	0	0	48.4621	5.50386	15.8718	0	61.8309	0	88.3672	25.6423	1.43982	258.151	0	171.52	0	221.452	0	0	0	165.524	0	0.52823	90.0852	106.678	43.1857	1.5439	105.173	18.6504	108.863	37.6105	32.2189	2.48295	120.039	1.42015	131.978	98.1305	159.668	13.8471	3.07069	0	0	1.21303
ENSMUSG00000005696	0	0	0	0	0	0	0	0	0	0	0	0	0	0	0	0	0	0	0	0	0	0	0	0	0	0	0	0	0	0	0	0	0	0	0	0	0	0	0	0	0	0	0	0	0	0	0	0	0
ENSMUSG00000005698	0	0	0.393402	0	113.061	0	277.885	0	0	0.43342	40.6013	45.5039	170.363	25.4283	1.62816	0	91.1555	659.393	0	0	0	0	19.7988	0	0	0	0	0	0	0	0.338111	1.56037	0	42.7821	6.87623	64.3425	147.541	17.9096	0.64081	0	0	0.451571	0	0.683538	150.096	55.1279	0.690921	128.678	10.2267
ENSMUSG00000005699	0	0	0	0	0	0	0	0	0	0	0	0	0	0	0	0	2.53935	0	0	0	0	0	0	0	146.692	0	0	105.897	0	0	0	0	0	0	0	0	0	0	0	0	0	0	0	0	0	0	0	0	0
ENSMUSG00000005705	0	0	0	0	0	0	0	0	0	0	3.05538	0	0	0	0	0	0	0	0	0	0	0	0	0	0	0	0	0	0	0	0	0	0	0	0	0	0	0	0	0	0	0	0	0	0	0	0	0	0
ENSMUSG00000005716	0	0	49.5891	0	0	0	0	0	0	0	0	0	0	0	0	15.0263	0	0	0	1822.45	0	0	0	0	0	0	0	0	0	0	0	0	0	0	0	0	0	0	0	0	0	0	0	0	0	48.5602	0	0	0
ENSMUSG00000005718	0	0	0	0	0	0	0	0	0	0	0	0	0	0	0	0	0	0	0	0	0	0	0	0	0	6.90649	0	0	0	0	0	0	0	0	0	3.49035	0	0	1.47389	0	0	0	0	0	0	0	0	0	0
ENSMUSG00000005732	35.3821	17.2468	26.3953	74.2622	642.806	0	0	0	0	87.2408	246.55	165.474	109.335	108.619	460.711	9.38921	6.53891	0	680.243	20.7802	91.1526	0	0	0	0	0	89.7526	5.10651	0	0	62.1385	0	159.679	1.83533	24.0709	385.134	165.648	76.7353	11.2161	224.454	15.5924	313.52	41.7327	96.2103	207.199	132.497	1.34369	58.9356	30.8984
ENSMUSG00000005763	0	267.781	45.5392	0	0	0	0	0	0	0.391966	0	0	0	0	0	0	0	0	0	0	0	0	0	0	0	0	0	0	0	120.995	0	0	0	0	0	0	0	0	0	0	0	0	0	0	0	0	0	0	0
ENSMUSG00000005774	29.9362	0	2.4347	5.08222	0	0	0	0	44.4766	60.928	0	0	0	10.4379	0	11.3825	0	0	0	0	0	0	9.05404	0	0	0.442466	0	0.61906	0	33.9856	0	93.8098	0	0	9.1191	25.2232	6.00727	0	1.1331	0.209312	0	0	0	8.61169	0	0	0	0.274798	0
ENSMUSG00000005779	117.127	262.972	156.105	28.8367	0	0	0	0	88.3265	476.38	162.942	949.983	63.2425	1.59452	0	90.4186	819.924	66.2224	0	30.0172	237.739	337.942	0	196.648	1188.43	14.0592	318.435	72.5345	174.255	0	237.459	0	363.617	689.3	1064.85	167.325	28.9726	92.3707	15.7517	553.679	313.074	294.944	11.8202	279.033	10.9807	668.416	156.086	212.832	716.95
ENSMUSG00000005800	407.516	0	0	0	0	0	0	0	0	0	10.6708	0	0	0	0	0	0	0	0	0	0	0	0	0	0	0	0	0	0	0	0	0	0	0	0	0	0	0	0	0	0	0	0	0	0	0	0	0	0
ENSMUSG00000005802	0	0	0	0	0	0	0	0	0	0	0	0	0	0	0	0	0	0	0	0	0	0	0	0	0	0	0	0	0	0	0	0	0	0	6.70564	99.5545	47.7594	0	0	0	16.3007	0	33.0745	0	0	0	134.348	0	37.2368
ENSMUSG00000005803	0	0	0	0	0	0	0	0	0	0	0	0	0	0	0	0	0	0	0	0	0	0	0	0	0	0	0	0	0	0	0	0	2.90426	0	373.953	0	508.244	0	232.584	0	1.27213	0	0	0.203354	0	0	0	0	198.195
ENSMUSG00000005804	2.51973	111.769	0	0	0	0	0	0	0	0	61.4531	0.776979	18.2017	0	0.676484	0	0	0	0	0	0	0	0	0	0	0	0	3.92752	0	0	0	44.7342	25.6403	0	6.42828	0	0	45.6941	0.399376	0	7.72844	0	55.5936	0	0	163.361	0	0	10.0157
ENSMUSG00000005813	139.716	0	0.750073	0	0	0	0	0	0	0	229.865	0	216.237	12.9863	0	1.22734	1.42459	0	0	0	0	0	0	0	0	0	1218.51	0	0	0	156.65	74.3764	292.487	40.7849	167.813	0	26.8351	1.60064	3.05447	0	0.407641	91.2638	0.534825	31.2781	19.5895	0	1001.17	68.1502	0.696376
ENSMUSG00000005823	21.1026	643.468	0	217.171	0	0	92.0916	0	0	0	173.958	0	117.434	0	0	857.16	257.396	15.0855	0	0	30.2029	0	1012.03	0	0	747.666	0	0	0	0	162.361	0	267.712	0	0.797577	142.926	1.12588	0	0.743278	167.508	81.3405	7.33291	78.087	238.248	0	36.1942	14.9595	109.597	0
ENSMUSG00000005824	0	0	0	0	0	0	0	0	0	0	95.3133	0	0	0	0	0	0	0	0	0	0	0	0	0	0	0	0	0	0	0	0	0	20.9639	0	0	0	0	0	0	0	0	0	0	0	0	0	0	0	0
ENSMUSG00000005846	191.442	190.876	0	31.8148	0	0	0	0	0	22.3889	63.3118	1.34165	232.58	4.88665	183.395	0	0	8.39789	0	0	0	0	0	301.33	0	0	0	343.613	0	0	0	0	42.7735	0	0	163.311	292.489	0	211.024	11.7199	0	75.8112	0	78.7098	0	147.758	0.991401	0.668983	1.57224
ENSMUSG00000005864	0	0	0	0	0	0	0	0	0	0	0	0	0	0	0	0	0	0	0	0	0	0	0	0	0	0	0	0	0	0	0	0	0	0	0	0	0	0	0	6.69163	282.011	0	0	0	0	0	0	0	0
ENSMUSG00000005871	0.935482	0.151999	0	1.77344	0	0	0	0	6.89781	0	0	0	0.750845	0	30.3058	0.198596	27.2006	0	71.9409	0	0	0	15.3758	0	13.0135	0	0	0	0	0	0	0	0	10.4814	44.8677	4.86898	0.149731	0.0863335	3.16317	24.4682	8.44295	0	10.3848	67.1653	0	0.320899	0.568421	0	0
ENSMUSG00000005873	417.555	0	196.875	0	0	0	71.9995	12.689	9.38677	3.63929	13.2192	1.0468	0	0.762547	236.966	237.285	0	0	0	1354.17	413.234	12.1211	144.46	3.76173	627.647	57.15	30.8196	0	4.80773	0.838362	0.567802	0	145.789	5.28277	397.811	59.1232	24.4511	666.377	14.5278	175.331	34.1093	2.27502	531.364	16.3574	8.25202	57.6431	0	617.483	73.6031
ENSMUSG00000005881	46.3198	145.63	68.5088	7.52663	729.609	1195.62	0	0	0	79.4502	236.379	454.202	0	22.8901	764.795	59.7377	59.9221	356.123	0	0	265.511	0	1282.77	0	0	30.962	0	0	1307.61	619.996	79.0232	0	272.419	0	32.2998	98.752	723.961	0.641212	257.692	484.972	402.207	726.372	0	774.506	1.02359	46.8729	241.695	765.609	916.404
ENSMUSG00000005882	0	76.8564	0	0	0	0	0	0	0	25.0931	38.6442	0	0	0	0	0	0	0.5229	0	0	5.23454	0	0	0	0	0	0	74.0389	0	0	26.372	0	6.72838	0	0.27646	2.92857	0	23.1769	0	18.085	0	0	140.522	0	0	3.34555	0	23.7431	0
ENSMUSG00000005883	0	0	0	0	0	0	0	0	0	0	2.56758	0	0	0	0	0	114.838	0	0	0	0	0	0	0	0	2.48124	0	0	0	0	0	0	0	0	25.5688	0	0	0	0	0	0	0	0	0.211808	70.8728	0	0	0	0
ENSMUSG00000005886	4.10949	0	0	0	0.390887	0.236037	0	0	21.3058	1.61536	0.561487	19.6415	0	1.38464	0.367765	0.218104	1.26578	0	0	0	50.2884	0.815171	0	0	0.664735	0.169565	0	0	13.7416	0	0.343674	0.528682	0	27.7117	17.5899	17.5843	7.72863	10.6192	99.0056	34.2513	58.2416	0	6.17767	0	0	0	0	0.737168	0.618747
ENSMUSG00000005892	0	0	0	0	0	0	0	0	0	0	0	0	0	0	0	0	0	0	0	0	0	0	0	0	0	0	0	0	0	0	0	0	0	0	0	0	0	0	0	0	0	0	0	0	0	0	0	0	0
ENSMUSG00000005893	0	23.8083	0	0	0	0	0	0	0	65.8257	0	0	0	79.8137	0	0	78.9581	0.345324	0	0	11.7535	0	0.362544	70.1815	0	0	12.3254	0	0	0.265103	0	0	2.40686	0	56.4156	0	9.79361	0	0	26.7783	0.227071	14.6277	19.0667	10.2542	0	1.1047	0	0	1.74558
ENSMUSG00000005897	0	0	0	0	0	0	0	0	0	18.2889	0	0	0	0	0	165.014	59.5098	0	0	0	8.24074	0	0	0	0	0	0	0	0	0	0.356678	0	0	0	0	0	0	0	118.3	0	0	320.597	0	0	0	0	0	0	0.385297
ENSMUSG00000005899	0	0	0	5.81256	0	0.37931	71.7605	0	0	0	4.51153	2.03637	60.9557	2.71958	2.36398	0	0	0.354068	0	0	0	0	0	0	0	0	0.293894	0	0	0	24.6685	0	3.60678	0	0.187197	7.10575	160.929	0.30473	2.44234	2.83587	0	0.24587	12.8293	0.0930427	0.486451	0.943894	0.125397	0.169232	2.18751
ENSMUSG00000005907	0	0	0	0	0	0	0	0	0	0	4.68254	0	0	0	0	0.404197	97.8193	91.8723	146.419	0	30.2478	0	0	0	0	0	0.338927	0	0	0	0	0	0	0	0	0	0	0.175712	8.65093	27.3525	0	0	0	0	0	14.1509	0	0	0
ENSMUSG00000005936	3.3653	0	0	0	0	0	0	0	0	9.13954	13.3344	0	0	0	0	0	0.414624	0	0	0	7.22484	0	0	0	0	0	0	48.181	0	0	0	0	0	158.504	14.1183	0.673679	197.682	0	0	40.2009	0	0	7.16035	0	0	10.7744	0	1.72478	4.05358
ENSMUSG00000005947	0	0	0	0	0	0	0	0	0	0.459817	0	0	0	0	0	0	0	0	0	0	0	0	0	0	0	0	0	0	0	0	0	0	0	0	0	0	0	0	0	0	0	19.642	0	0	0	220.699	0	0	0
ENSMUSG00000005949	0	0	0	0	0	0	0	0	0	0	2.3751	12.5073	0	0	0	0	0	0	0	0	0	3.44819	0	0	0	0	0	37.1307	0	0	77.0485	0	0	0	0	3.04487	3.4779	0	0	0	0	0	0	0	25.6093	0	0.330077	0	0
ENSMUSG00000005950	4.10206	625.852	0	0	0	0	0	0	0	0	0	0	0	0	0	0	0	0	473.188	0	0	0	0	0	0	0	0	0	0	0	0	0	2.82995	0	0	0	0	0	0	0	0	3.66536	0	0	0	0	0	0	0
ENSMUSG00000005951	0	0	0	0	0	0	0	0	0	0	0	0	0	0	0	284.027	0	0	0	0	0	0	0	0	0	0	0	0	0	0	0	66.0532	0	0	0	0	0	0	0	0	0	0	232.463	0	0	0	0	0	0
ENSMUSG00000005952	0	0	0	0	0	0	0	0	0	0	0	0	0	0	0	0	0	0	0	0	0	0	0	0	0	0	0	0	0	0	0	0	0	0	0	0	0	0	0	0	0	0	0	0	0	0	0	0	0
ENSMUSG00000005958	0	11.8027	0	0	0	0	0	0	0	0	11.5258	0	0	0	0	0	0	0	0	0	0	0	256.936	0	0	0	12.9308	0	0	0	0	0	0	36.9506	0	0	0.750108	0	0	0	0	0	0	0	0	1.07174	0.177976	0	0
ENSMUSG00000005968	138.683	0	0	2224.05	0	0	19.8069	15.7083	0	6.75786	72.3488	295.46	0	0	0.846202	0	5.82496	0	363.582	86.633	0	0	0	0	0	0	0	0	0	0	0	4.86584	0	0	0	0	0	0	153.868	18.4567	51.6704	0	0	0	0	1.08119	0	0	0
ENSMUSG00000005973	0	47.1994	0	0	0	0	0	0	0	0	0.630004	0	0	0	3.30114	0	0	0	0	0	0	0	0	0	0	0	0	0	0	0	0	42.7101	0	0	0	0	90.7765	0	0	0	0	4.80678	0	0	0	2.63617	0.350217	0	9.44182
ENSMUSG00000005980	279.628	0	0	0	0	3.29457	0	0	0	0	0	0	0	0	0	0	0	0	0	0	0	0	0	0	0	0	0	0	0	0	0	0	0	0	0	0	0	0	0	0	0	0	0	0	0	14.7571	0	0	0
ENSMUSG00000005981	889.659	26.9874	0	0	0	0	0	0	0	446.991	165.9	352.041	0	0.85768	0	0	0	0	880.905	0	0	0	15.4746	0	0	0	0	18.516	0	0	70.2503	1485.44	1.31708	99.8227	0	385.237	0	0	0.605195	9.39073	70.6717	686.624	166.369	0	0	102.163	0	263.013	0
ENSMUSG00000005982	1.30471	1.90791	0	0	0	0	49.1938	0	0	163.926	3.20876	0	6.28317	0	0	24.0972	0	0	0	0	0	0	0	0	805.343	0	1.39352	0	1.23184	0	0	0	0.450048	0	0	20.3721	0	0	0	132.325	30.0821	0.582905	0.36209	0	19.029	0	7.72951	0	8.95781
ENSMUSG00000005983	0	0	0	0	0	0	0	0	0	8.48575	0	0	0	0	0	0	0	0	0	0	0	0	0	0	0	0	0	0.527266	0	0	0	0	117.618	0	0	1.37126	0	0	0	0	0	0	0	0	0	0	0	0	0
ENSMUSG00000005986	0	0	0	0	0	0	0	0	0	19.6942	0	0	0	0	0	0	0	0	0	0	0	0	0	0	0	0	0	0	0	0	0	0	0	0	0	0	0	0	0	0	0	0	0	0	0	0	0	0	0
ENSMUSG00000006005	14.7423	0.456256	489.46	65.021	32.5858	22.9027	82.349	27.9894	0	70.8429	36.6404	12.1224	66.9386	9.04086	102.027	0.149032	0.864919	2.40885	215.946	0	0.60285	1.11403	0.316121	0	10.447	6.25671	15.9957	0	32.6983	0	14.4032	31.0677	36.0002	80.4035	18.3076	75.0439	4.04505	0	47.9197	24.8841	21.8784	47.0458	14.5471	27.8521	0	27.7736	6.50503	47.349	0.169118
ENSMUSG00000006007	0	0	0	0	0	0	0	0	0	0	0	0	0	0	0	0	0	0	0	0	0	0	0	0	0	0	0	0	0	0	0	0	0	0	0	0	0	0	0	0	0	0	0	0	0	0	0	0	0
ENSMUSG00000006010	18.0419	0	0	8.79504	484.63	0	0	8.9917	0	2.0631	14.7906	38.5727	22.5903	0	0	62.4318	0	3.0954	0	0	0	0	0	0	0	33.351	0	0	0	0	0	337.948	186.288	0.748694	2.45483	19.5032	51.4019	0	8.00698	0	29.7678	37.0788	0	0	0	31.3573	0	110.222	1.73855
ENSMUSG00000006014	0	0	21.889	0	73.3611	0	0	0	0	0	0	0	0	187.166	0	0	0	0	0	0	0	0	0	6.35891	0	0	0	0	0	0	0	0	0	0.714408	0.390403	0.344631	0	0.31776	0	22.5816	0.485549	0	0.318521	246.821	0	0	0	0	0
ENSMUSG00000006019	0	0	0	0	0	0	0	0	0	12.8329	0	0	67.4272	0	0	0	0	158.845	0	0	0	0	0	0	0	0	0	0	0	84.4637	0	0	3.31807	0	0	4.17217	0	0	0	3.00415	9.94764	0	0	0	0	1.0999	0	1.97202	13.9039
ENSMUSG00000006021	0	177.737	113.308	0	0	0	0	0	0	0	0	0	0	0	0	0	0	0	0	0	0	3223.31	0	0	0	0	0	0	0	0	0.491834	0	0.507162	0	0	0.882982	0	0	3.72863	0	0	0	0	3.23151	0	0	0	0	2.12519
ENSMUSG00000006024	484.605	65.1417	142.915	0	0	96.5816	134.533	0	0	33.9387	433.438	72.8154	2.49933	1.74866	0.696675	0.413165	715.993	65.9461	0	0	1.67129	0	0	0	0	0	339.518	95.7255	0	34.6054	151.041	0	364.754	216.443	83.8551	157.787	33.0195	0	1.64518	45.8898	154.791	258.534	138.271	6.80018	0	309.325	719.883	486.764	0
ENSMUSG00000006050	0	209.738	89.1278	1.50037	12.6471	0	0	4.60177	819.555	7.127	13.6251	113.889	79.1502	277.926	85.2762	12.3493	0	3.56437	0	0	0	0	0	0	0	0	131.165	0.639657	0	0	1.85325	0	124.853	0	197.244	67.0968	239.418	0	0	92.1335	143.752	198.837	0	194.199	0.816177	91.8537	32.4006	0.567881	617.935
ENSMUSG00000006056	0	0	0	0	0	0	0	0	0	0	0	0	0	1.36139	0	1.92997	1.12007	1.94966	0	0	0	0	0	0	0	0	0	0	0	0	0	0	0	0	0	0	0	0	0	0	0	0	0	467.252	0	0	0	0	0
ENSMUSG00000006057	82.5036	108.217	55.2718	41.4374	60.4978	0	0	0	0	39.4526	59.4374	0	2.40799	21.1157	1.07395	26.7501	0	47.612	0	0	81.155	16.6632	98.6215	201.683	125.205	62.3904	108.948	94.5656	22.1885	0	9.70141	3.08771	59.6776	0	21.771	32.7315	0	15.505	33.9204	27.4061	53.9423	49.147	57.4504	78.1129	11.0496	91.5932	0.227869	15.6838	10.1184
ENSMUSG00000006058	0	51.8779	0.714208	1.49085	2.09447	934.646	0	54.8705	40.5907	0	6.76931	3.39496	0	198.671	78.8229	50.8364	0	0	0	0	2.36366	17.4715	0	0	0	0	0	1.27119	0	0	0.613828	0	118.996	83.3805	0.624178	9.91796	0	0	14.5421	18.4816	0.388149	0	9.67579	76.0076	0	0	3.76303	1.69282	0
ENSMUSG00000006095	727.294	466.599	433.567	0	0	0	2012.27	0	414.45	232.262	152.199	0	59.0583	0	0	514.182	47.8462	1913.34	0	0	0	291.915	0	0	0	0	127.344	488.499	849.095	0	232.466	78.8843	329.015	687.02	272.307	335.511	0	0.943142	0	294.429	314.173	0	390.451	366.871	4.51671	18.6967	24.0625	243.031	199.417
ENSMUSG00000006127	0	0	0	0	0	0	0	17.0959	0	0	16.5213	0	0	0	0	0.273087	1.90186	0	0	0	2.20933	0	1.73778	0	10.82	0	0	0	0	0	0	149.603	0.295815	622.957	0	63.6051	4.11787	33.9528	76.6622	119.116	81.0871	0	0	0	169.422	7.3544	16.805	0	0
ENSMUSG00000006134	0	0	0	0	0	0	0	0	0	0	0	0	74.71	0	0	0	249.104	0	0	0	0	0	0	0	0	0	0	0	0	0	0	0	0	0	0	9.16399	0	0	35.8757	7.14836	0	0	82.2266	0	0.562007	0	810.422	1.1731	0
ENSMUSG00000006143	0	0	0	1179.23	0	0	0	0	0	0	0	0	0	0	0	0	0	0	0	0	0	0	0	0	0	0	0	0	0	0	0	0	0	0	0	0	0	0	0	0	0	0	0	0	0	0	0	0	0
ENSMUSG00000006154	0	0	0	0	0	0	0	0	0	0	0	0	0	0	0	0	0	0	0	0	0	0	0	0	0	0	0	0	0	0	0	0	0	0	0	0	0	0	0	0	0	23.0408	0.275241	0	0	0	0	0	0
ENSMUSG00000006169	14.4976	297.494	1.65154	4.5966	0	428.943	51.1078	1.76227	19.5546	29.1127	86.3837	0	0	3.1771	180.752	2.4772	4.44369	0	0	0	5.46575	1.68339	87.4165	0	0	1.40065	0.755339	164.123	0.667702	4.89017	7.57025	9.82591	41.4703	22.8907	0.962236	110.637	122.927	0.783191	32.2822	0.165648	2.84228	77.0935	29.2437	3.70652	69.0755	48.2757	3.0617	12.3959	38.8438
ENSMUSG00000006179	0	0	0	0	0	0	0	0	0	0	0	0	0	0	0	0	0	0	0	0	0	0	0	0	2693.9	0	150.271	3.48095	0	0	3.36174	0	0	0	31.4495	0	0	15.5811	122.968	0	0	0	0	7.13604	0	0	637.044	1.23614	0
ENSMUSG00000006191	0	14.9664	0	0	0	0	0	0	3.7143	2.1395	20.2938	0	35.8566	0	66.1515	17.8435	5.67431	0	88.5448	0	2.96625	0	0	0	0	0	0	11.1669	0	25.7806	1.66902	0	0	0	2.74157	129.42	0.368578	7.43814	30.9025	1.52824	0.568289	0	20.5571	0	47.3254	21.4596	0	111.767	15.533
ENSMUSG00000006200	153.203	0	0	0	0	0	0	0	0	0	0	0	0	0	0	0	0	0	0	0	0	0	0	0	0	0	0	0	0	0	0	0	0	0	1.65438	0	0	0	0	0	0	0	0	0	0	0	0	0	0
ENSMUSG00000006204	0	0	0	0	0	0	0	0	0	0	0	0	0	0	0	0	0	0	0	0	0	3.71672	0	0	0	0	0	0	0	0	0	0	0	0	0	0.468856	0	0	0	0	0	0	0	0	77.9805	0	0	0	0
ENSMUSG00000006205	0	0	0	0	0	0	0	0	0	0	62.9435	0	0	0	0	0	1.2613	0	0	4.80999	0	0	0	0	0	0	0	0	0	0	0	5.26809	0.588548	0	0	0	269.544	0	1.08174	169.851	23.0986	0	0	0	0	38.0436	438.542	0	14.7973
ENSMUSG00000006215	0	0	0	0	0	0	0	0	0	0	5.19343	0	12.8135	7.39968	0	0	0	0	0	0	0	6.03189	1.71163	0	0	0	361.32	0	0	0	0	121.272	0	0	13.3605	167.019	0	0	0	22.5547	5.36021	0	0	0	0	0	83.4345	0	0
ENSMUSG00000006216	0	0	0	0	0	0	0	0	0	0	0	0	0	0	0	0	0	0	0	0	0	0	0	0	0	17.5114	0	0	0	0	0	0	0	0	0	0	0	0	0	0	0	12.4743	0	0	0	97.6928	0	0	0
ENSMUSG00000006218	0	0	0	0	0	0	26.927	0	0	0	0	0	0	0	0	0	0	0	0	0	0	0	0	0	0	0	0	0	0	0	0	0	0	0	0	0	0	0	0	0	0	0	0	0	0	0	0	0	0
ENSMUSG00000006219	0	0	0	0	0	0	0	0	1314.99	0	0	0	0	0	0	0.701926	0	0	0	0	0	0	0	0	0	0	0	0	0	0	0	0	0	0	0	6.94984	0	0	9.08377	0	3.497	0	0	0.186336	0	0	0	0	0
ENSMUSG00000006221	0	0	0	0	0	0	0	0	0	0	0	0	0	0	0	0	0	0	0	0	0	0	0	0	0	0	0	0	0	0	0	0	0	0	0	0	0	0	0	0	0	0	0	0	0	0	0	0	0
ENSMUSG00000006235	0	0	0	0	0	0	0	0	0	0	0	0	0	0	0	0	0	0	0	0	0	0	0	0	0	0	0	0	0	0	0	0	0	0	0	0	0	0	0	0	0	0	0	0	0	0	0	0	0
ENSMUSG00000006241	0	0	0	0	0	0	0	0	0	0	0	0	0	0	0	0	0	0	0	0	0	0	0	0	0	0	0	0	0	0	0	0	0	0	0	0	0	0	0	0	0	0	0	21.5016	0	0	0	0	0
ENSMUSG00000006262	14.1608	0	0	0	0	0	0	0	0	0	49.7523	0	10.6081	0.20196	0	44.5208	75.6031	3.18152	103.714	0	0.579071	0	17.3082	0	0	6.23251	32.17	0	0	0	0	0	0.155068	10.6334	0	2.4298	9.92961	0	0	26.6403	0.190185	179.757	0.998091	27.9696	0.198685	12.3367	0.717035	0	0
ENSMUSG00000006269	0	0	0	0	0	0	0	0	0	0	31.3628	0	0	0	0	0	0	0	0	0	0	0	0	0	0	0	0	0	0	0	0	0	0	0	0	0	0	0	0	0	0	0	0	0	0	13.9983	4.64919	0	0
ENSMUSG00000006273	31.4826	0	27.3906	0	1.05691	0	33.4585	2.30739	0	91.3247	103.616	123.348	0.891843	158.075	147.666	112.932	0	437.87	213.626	0	31.0114	0	0.625448	0	0	0	0.494495	256.907	0.437122	0.457346	52.9671	134.372	342.399	1.15275	276.23	0.556087	152.06	0	58.9992	0	9.20576	302.823	0.770934	61.6808	0	0.635265	0.632964	0.85423	2.00761
ENSMUSG00000006276	0	0	0	0	0	0	0	0	183.783	0	69.8729	417.621	66.2763	1.40516	148.633	0.498008	0	66.4078	0	0	4.02898	3.72264	1.05635	0	0	0	2.50553	43.3362	1.47656	1.54487	0	0	0	336.82	0	21.1321	0	1.73195	0	0	0	91.5305	47.7426	0	0	45.5996	0	0	0.565126
ENSMUSG00000006281	0	0.586296	92.9283	0	0	5.38864	0	0	243.616	153.959	0	0	120.192	1.35089	0	0	0	131.168	0	0	10.0707	366.474	0	0	0	0	0	54.3693	0	0	0	0	0	0	0.818278	4.51463	146.698	0	0	0	180.515	54.5435	0	2.03354	0	3.09447	6.16652	2.95899	0
ENSMUSG00000006288	0	1.30062	0	2.16784	0	400.916	29.3432	0	0	37.7577	144.368	0	0	0	0	0.84967	0	65.2338	0	0	72.1769	6.35134	0	0	1450.18	0	0	3.69688	0	0	0.892568	12.3575	0.920385	9.96523	79.8703	74.5122	8.96849	8.12608	0	114.371	1.12882	60.7966	3.70252	0	1.17927	83.291	26.7511	0	27.9613
ENSMUSG00000006289	0	37.8605	90.3063	19.417	0	0	0	4.96278	0	0.427007	52.6537	0	0	0	0	3.48807	0	0	0	0	1.28269	0	0	0	20.2954	216.451	63.8142	0	0	21.6407	0	0	15.8005	0	50.1311	78.0418	0	0	0	24.7238	0	37.8155	0	20.8761	0	2.04951	0	26.947	0
ENSMUSG00000006299	179.485	3.94687	0	0	0	11.1617	0	0	26.1205	9.259	1042.15	0	36.394	36.376	65.2157	749.461	101.756	0	622.684	0	0	19.2739	0	0	125.736	0	92.2477	73.8558	0	23.9956	915.507	170.835	22.3441	30.2406	0.91809	175.057	174.96	221.189	450.894	402.074	96.4856	38.587	202.243	54.3018	19.086	196.279	4.91997	12.4497	36.0864
ENSMUSG00000006301	0	0	0	0	0	0	84.1286	0	280.044	0	3.02207	0	0	0	0	0	0	0.998628	0	0	0	0	7.33898	0	0	0	0	0	0	0	0	0	15.5268	0	0	0.699117	0	0.107434	0	0	1.14915	1.90702	3.12306	0	0	0	0.0884187	0.119327	0.280443
ENSMUSG00000006304	205.36	133.469	175.847	40.0434	3.12535	1.88725	4.30171	13.6463	0	28.1796	222.225	221.213	51.4264	664.258	69.1013	42.7246	107.279	0	0	192.976	10.5811	13.0355	46.2375	0	0	17.6249	568.819	284.53	0	0	572.47	278.989	458.082	74.9929	100.591	16.4439	85.4606	0	232.62	0	445.401	166.372	1091.98	128.232	7.26098	166.25	540.929	17.6822	83.1132
ENSMUSG00000006307	0	7.73525	0	0	0	0	0	0	0	4.60972	0	45.7762	0	0.229972	0	15.6489	0	0	0	0	0	6.09254	0	0	0	0	0	0	49.2978	0	0	0	0.176577	0.31864	115.098	4.45765	5.40764	0	0	0.479611	0.216564	0	9.51844	0	0	18.789	11.6642	45.9655	0
ENSMUSG00000006310	0	0	0	0	0	0	0	0	0	0	0	0	0	0	0	0	0	0	0	0	18.7919	0	0	0	0	0	0	0	0	0	0	0	0	0	0	0	13.0094	0	0	3.90526	29.5367	0	0	0	0	0	0	0	0
ENSMUSG00000006311	0	0	0	0	0	0	0	0	0	1173.81	0	2.89069	0	0	0	0	0	0	0	0	0	0	0	0	0	0	0	0	0	0	0	0	0	0	14.3495	0	0	0	0	0	0	0	0	0	0	0	0	0	0
ENSMUSG00000006313	0	0	0	0	0	0	0	9.35833	0	0	10.7756	0	0	0	0	694.82	0	0	0	0	0	0	0	0	0	0	0	0	0	20.404	0	0	1904.29	0	0	0	0	1.03976	0	0	0	0	0	0	0	0	0	0	0
ENSMUSG00000006315	345.213	195.858	28.635	0	0	0	0	0	0	1375.97	649.514	1141.27	57.2326	927.979	33.426	131.555	0	0	0	0	0	0	0	0	186.745	2037.14	247.823	1303.56	0	0	1374.4	0	958.485	102.157	134.752	667.838	0	0	73.5528	823.174	0	508.205	435.052	619.047	1253.1	110.654	0	0	114.52
ENSMUSG00000006333	270.308	663.54	743.278	603.547	865.671	434.273	51.9373	838.338	75.28	750.507	691.092	43.1749	891.553	850.924	357.111	790.791	342.139	281.509	897.296	849.736	32.5644	13.8869	412.452	1790.7	617.168	536.325	1301.26	766.545	145.048	430.304	333.718	51.0364	382.353	312.303	232.183	927.289	384.715	664.93	567.756	702.378	145.619	682.023	855.416	558.598	298.238	370.896	190.98	233.82	650.013
ENSMUSG00000006335	0	0	0	0	0	0	0	0	0	0	23.5496	0	0	0	0	0	0	0	0	0	0	0	0	0	0	0	0	0	0	0	0	0	0	0	0	27.1098	545.834	0	0	0	0	0	0	0.693817	0	46.4547	0	612.05	0
ENSMUSG00000006342	0	160.364	0	2.45222	70.6244	0	116.174	0	0	19.414	133.614	3.72281	0.726763	19.6613	0	17.3004	541.066	8.73845	0	0	0	542.431	0	0	0	0	0	0	0.712421	25.343	0	0	52.5768	103.331	0	221.593	0	0.835644	0	0	298.156	209.013	0	76.2885	0	0	2.40708	0	0
ENSMUSG00000006344	0	30.0968	0	0	52.8568	0	0	0	0	29.0225	48.6704	0	0	0	0	0.75622	183.012	147.44	0	0	0	0	24.863	0	0	112.293	0	32.4915	2.24214	0	0	0	159.326	178.863	309.789	37.7936	295.338	5.25989	71.516	29.2027	89.1641	225.458	0	211.188	1027	0	79.273	198.268	0
ENSMUSG00000006345	0	0	22.9813	0	0	0	0	0	0	0	0	136.773	0	0	0	0	0	0	0	0	0	0	0	0	0	0	0	0	0	0	0	0	0	0	0	0	0	0	0	0	0.304625	0	0	0	0	0	0	0	0
ENSMUSG00000006356	150.409	0	1.33051	0	0	0	0	0	0	19.056	2306.34	0	0	0	0	0	0	0	0	0	0	0	334.802	0	3466.96	0	0	0	0	0	2.28701	606.884	0	2.12781	698.834	48.2435	221.591	165.624	526.641	575.694	13.0156	748.345	924.973	0.577939	0	0	0	64.1227	1167.32
ENSMUSG00000006360	121.426	26.9037	464.02	986.538	0	0	2341.2	110.029	4822.61	643.761	941.139	3812.33	0	178.529	663.848	1729.45	8.16017	134.939	0	2007.18	0	6963.13	1453.96	14201.3	0	1421.08	1031.63	221.767	52.1108	0	1406.89	3936.56	0	0	3777.41	755.741	90.1081	455.374	3.49925	2135.7	3105.55	177.544	5336.66	1870.02	160.998	355.941	1851.23	2349.01	4826.57
ENSMUSG00000006362	91.5575	12.0348	136.939	405.368	2.34843	0	3.23237	0	12.8004	99.2556	46.8058	231.57	149.616	0	0	0	326.245	0	0	0	109.986	4.89751	0.69487	0	0	3.56558	40.6542	0	0	0	0	771.841	20.5816	0	101.13	6.487	0	0	0	86.9869	40.2574	398.022	165.876	0	0.454666	0.705776	4.21932	149	0.371741
ENSMUSG00000006369	0	0	0	0	0	0	0	0	0	0	0	0	0	0	0	0	0	332.103	0	0	0	0	0	0	0	0	0	0	0	0	0	0	0	0	0	48.2894	2.69999	4.98172	0	0	0	0	102.994	0	0	0	0	0	1001.72
ENSMUSG00000006373	39.6786	3.86823	817.489	1143.35	21.1353	614.425	83.1155	26.3666	318.172	2.26863	613.698	6.52545	22.93	642.911	650.526	1039.46	72.3518	0	0	11.1857	1407.25	81.856	16.0808	252.083	0	1122.47	200.597	230.897	8.74125	2038.18	4401.38	273.607	133.218	441.279	509.285	523.446	74.9403	388.888	373.15	711.295	945.072	423.091	620.335	502.235	0	54.444	137.425	751.621	116.617
ENSMUSG00000006378	2.55114	590.681	0	0	0	0	0	0	0	170.111	131.758	0	0	16.0454	0	93.424	0	0.820672	0	0	29.5755	0	0	0	0	382.741	211.853	376.881	0	0	322.158	0	420.197	0	0	184.234	0.612494	0	0.404354	146.998	0	21.6557	0.354004	0.215658	0	5.68827	0	0	0
ENSMUSG00000006386	0	111.794	0	0	0	0	0	0	0	0	0	0	46.1877	0	0	0	0	0	0	0	0	0	0	0	0	0	0	0	0	0	52.3096	0	0	0	0	2.81731	0	0	0	0	0	0	0	0	0	0	139.199	0	191.746
ENSMUSG00000006390	175.694	0	300.187	0	0	0	0	0	0	0	391.472	0	0	0	0.967576	0	484.215	1861.93	0	0	13.927	0	0	0	0	846.733	0	53.0545	0	0	109.709	2.78188	0	0	0	28.1369	0	0	0	0	0	62.7959	5.50108	0	0	42.0333	0	0	83.3484
ENSMUSG00000006392	306.093	0	265.671	146.288	0	0	0	0	0	155.823	118.757	6.05686	0	17.6486	0	0	203.284	0	0	2457.19	0	0	32.0634	0	0	0	0	0	0	252.243	19.712	5.05393	5.64622	7.13217	241.09	118.945	0	0.453186	60.1904	0	0	263.269	18.1709	24.6299	0	154.972	0	0	62.6979
ENSMUSG00000006395	0	0	0	0	17.7674	0	0	0	0	0	0	0	0	0	0	0	3.28771	0	0	0	0	0	0	0	0	0	4.75019	43.9044	0	0	0	0	0	159.181	0	0	0	120.671	0	0	0	0	86.4	0	0	0	0	37.6102	0
ENSMUSG00000006398	0	0	0	0	0	0	0	0	0	0	0	0	0	0	0	0	0	0	0	0	0	0	0	0	0	0	0	0	0	0	0	0	1.81416	0	0	0	135.108	0	0	0	0	0	0	0	0	0	0	59.8403	0
ENSMUSG00000006403	0	0	0	0	0	0	0	0	0	3.94133	0	0	0	0	0	0	0	0	0	0	0	0	0	0	0	0	0	0	0	3.53088	0	0	0	0	0	2.45326	0	0	0	0	0	0	0	15.1942	0.451358	0	0	0	0
ENSMUSG00000006411	6.55662	0	15.3118	0	0	0	0	0	0	0	15.5876	183.578	0	0	0	3.34061	0	0	0	0	0	0	0.885746	0	0	7.14218	0	0	0	0	0	0	0	2.44874	0	1.57504	0	0	22.0315	0	0.554766	0	0	0.221703	0	0	0	0	0
ENSMUSG00000006412	5.07198	8.65309	0	10.302	26.0516	6.99168	3.98414	0	0	268.604	0	6.25594	1.22128	15.9501	0	1.61512	57.1781	6.52639	0	57.1934	133.933	0	0	0	0	16.3237	0	155.479	0	0	1.69666	0	6.99816	36.3068	126.807	20.5604	1.21771	0	9.64688	1.18801	0	0	133.019	25.7253	0	30.4473	0	3.89923	87.9741
ENSMUSG00000006418	98.0687	32.82	6.83648	0	0	0	0	0	0	240.393	108.594	0	0	7.89086	0	683.307	0	0.941718	0	39.2001	11.3126	0	0.988678	0	0	23.9165	208.707	9.12598	0	0	0	0	41.4014	2.73331	58.2533	50.105	2.81134	0.810495	0	179.651	216.732	8.50127	17.8736	5.69174	0	33.6406	458.59	0	284.56
ENSMUSG00000006423	0	0	0	0	0	0	0	0	0	23.5497	0	0	0	12.1874	131.454	0	0	0	0	1249.75	0	0	0	0	0	0	0	0	3.12356	0	0	1.02147	3.19531	0	0	3.37761	13.9794	0	0	0	0	0	0	79.4254	203.242	0.226972	0	0	0
ENSMUSG00000006435	0	0	0	0	0	0	0	0	0	0	0	0	0	0	8.37147	0	0	0	0	0	0	0	0	0	1.08082	0	0	0	0	0	0	0	18.4386	0	0	0	105.343	0	0	0	0	0	17.6165	0	0	38.2009	0	2.73963	0
ENSMUSG00000006442	0	1.49746	0	0	0	0	0	0	0	86.9443	143.551	0	1.47943	0	133.613	0	0	0	0	0	0	0	0	0	0	0	159.137	0	0	0	0	0	0	0	0	131.912	0	0	0	0	0	0	0	0	0	1.05381	0	0	34.4133
ENSMUSG00000006445	3.67838	0	0	0	0	0	363.244	0	0	0	40.9247	11.6666	0	14.6365	0	25.4348	5.04992	0	0	0	0	0	0	0	0	0.520376	0.561252	0	0	0	0	0	0	0	0.357493	18.3036	0	1.16389	0	1.47701	0	0	0	1.59916	0	0	0.478944	0	0
ENSMUSG00000006456	49.6247	22.6583	0	0	0	0	0	0	0	0	3.60472	0.774793	0	0	0	0	32.0407	0	0	0	0	0	0	0	0	0	26.1658	0	0	0	0	0	8.2338	0	0	56.5865	0	0	0	12.6535	0	0	0	0	0	0	61.2605	0	12.2575
ENSMUSG00000006457	317.41	1.65476	341.559	1.37906	0	0	63.9995	4.22968	0	27.6586	0	598.77	258.305	49.5656	981.585	9.72922	84.069	104.837	0	0	0	0	833.514	0	0	952.22	11.784	90.5422	0	68.7457	144.789	0	532.217	837.847	23.6724	357.797	12.2255	204.425	0	32.2037	0.71809	921.383	202.559	383.969	0.750184	1.74676	11.2161	45.9328	0
ENSMUSG00000006462	0	0	0	0	0	0	0	0	0	0	0	0	0	0	0	0	0	0	0	0	0	0	0	0	0	0	0	0	0	0	0	0	0	0	0	0	0	0	0	0	0	0	0	0	0	0	0	0	0
ENSMUSG00000006463	4.21143	0	0	0	0	0	0	0	0	0	178.839	3.11671	0.811253	0	0	2.14574	0	83.4538	0	0	0	0	0	0	1.63494	0	0	212.978	0.795243	18.3048	0	0	418.378	3.14575	0	45.0195	33.9732	0.932792	0	1.57831	0	0	145.864	159.207	0	0.57786	0	135.205	0
ENSMUSG00000006464	0	0	0	0	0	0	0	0	0	0	0	0	0	0	0	0	0	0	0	0	0	0	0	0	0	0	0	0	0	0	0	0	0	0	0	0	0	0	0	0	0	0	0	0	0	0	0	0	0
ENSMUSG00000006471	0	0	0	0	0	0	0	4.19561	0	18.4109	0	0	0.405418	0	0	0	0	0	0	0	0	0	0	0	0	0	0	53.3629	0	0	0	0	0	0	33.218	0	18.1906	0	0	1.38031	0	0	0	0	0	0.866345	12.6604	0	0
ENSMUSG00000006476	174.075	0	0	0	0	0	0	0	0	0	16.0389	0	1.93269	0	0	0	0	15.4922	0	0	0	162.4	0	0	0	0	0	0	0	0	0	0	0	0	1.36513	30.7296	0	0	2.22634	0	0	12.551	0	0	0	0	86.1873	0	0
ENSMUSG00000006494	0	236.396	0	0	0	0	0	0	0	90.9832	0	0	92.143	0	0	0	0	0	0	0	0	0	0	0	0	0	0	0	57.5336	0	0	0	18.5148	0	12.4584	0	0	0	0	0	0	27.0838	0	0.106762	0	0	0	0	0
ENSMUSG00000006498	150.786	0	170.622	0	0	60.0001	0	0	0	14.665	1.27436	0	61.3862	26.5376	0	0	50.9451	0.666752	0	1.46075	0	0	0	0	0	0.51313	0	254.864	0	0	0	0	0	2.58031	11.2805	54.1463	57.7238	108.457	120.237	90.0566	0.219214	91.2117	3.1637	0	0	0	0.236138	422.575	0
ENSMUSG00000006517	15.342	0	0	0	0	0	0	0	0	269.134	29.7279	0	0	1.25316	0	113.698	88.6683	0	0	0	0	0	35.799	0	0	0	169.821	0	0	381.637	0	0	3.84879	0	19.9258	0.837604	0	0	0.884252	0	86.7372	0	0	0	0	19.1373	0	611.602	0
ENSMUSG00000006519	3564.27	5963.97	8152.21	1474.25	1065.16	1951.93	7859.81	0	1128.9	4260.09	1761.14	4708.02	599.205	3106.42	2867.27	6578.9	1228.79	3185.42	1495.1	2530.27	2253.86	1326.62	3208.57	718.104	0	6773.68	6374.81	1533.13	2052.77	2394.21	4834.27	110.05	3212.26	10165.3	2043.46	3971.66	1039.33	4006.47	2565.83	2219.21	3232.38	3083.49	8.99253	4200.7	3626.02	1280.45	3672.4	1042.25	152.215
ENSMUSG00000006522	0	0	0	0	0	0	0	0	0	0	0	0	0	0	0	0	0	257.212	0	0	0	0	0	0	0	0	0	0	0	0	0	0	0	0	0	0	0	0	0	0	0	0	0	0	0	0	0	88.8811	0
ENSMUSG00000006526	0	0	0	0	0	0	0	0	0	0	0	0	0	27.1909	0	0	0	0	0	0	0	0	0	0	0	0	0	0	0	0	0	1.86876	2.92287	0	0	0	0.58125	0	0	0	0	0	0	60.9878	0	0	0	0	0
ENSMUSG00000006527	0	0	6.64713	0	0	0	0	0	0	0	1.40004	62.1405	0	0	0	0	36.4011	0	0	0	0	0	0	0	0	0	0	43.183	0	0	175.195	0	0.196365	0	0.19364	8.54688	0	0	0	0.533359	0	0	0	0	0	0.781106	23.3483	0	0
ENSMUSG00000006529	0	0	0	0	0	0	0	0	0	0	0	0	0	0	0	0	0	0	0	0	0	0	0	0	0	0	0	0	0	0	0	0	0.514555	0	0	0.447926	0	0	0	0	0	0	0	97.6019	0	0	4.07881	0	0
ENSMUSG00000006538	0	0	0	0	0	0	0	0	0	0	2.47257	0	0	0	0	0	0	0	0	0	0	0	0	0	0	0	0	0	0	0	0	0	0	0	0	0	0	0	0	0	0	0	0	0	0	0	0	0	0
ENSMUSG00000006542	0	0	46.7978	0	0	0	0	0	0	0	0	0	0	0	0	0	0	0	0	0	0	0	0	0	0	0	0	0	0	0	0	0	0	28.5579	0	2.37523	0	0	0	0	0	0	0	0	0	0	0	0	0
ENSMUSG00000006546	0	26.1138	0	0	0	0	0	0	0	0	0	0	0	0	0	0	0	0	0	0	0	0	0	0	0	0	0	0	0	0	0	0	0	0	214.473	0	0	0	0	0	0	0	13.7242	0	0	935.819	0	0	0
ENSMUSG00000006567	0	0	0	0	0	0	0	0	0	0	0	0	0	0	0	0	0	0	0	0	0	0	0	0	0	0	0	0	0	0	0	0	0	0	0	0	0	0	0	0	0	72.536	0	0	0	0	0	0	0
ENSMUSG00000006570	0	0	0	0	0	0	0	0	0	0	0	0	0	0	0	0	0	0	0	0	0	0	0	0	0	0	0	0	0	0	0	0	0	0	0	0	0	0	0	0	0	0	0	0	0	0	0	0	0
ENSMUSG00000006574	0	0	0	0	0	0	0	0	0	0	0	0	0	0	0	0	18.1898	0	0	0	0	0	0	0	0	0	0	0	0	0	0	0	0	0	0	0	0	0	0	0	0	0	0	0	0	0	0	0	0
ENSMUSG00000006575	0	0	0	0	0	0	0	0	0	0	0	0	0	0	0	0	0	0	0	0	0	0	0	0	0	0	0	0	0	0	0	0	0	0	2.84074	0	0	0	0	0	0	0	0	0	0	0	0	0	0
ENSMUSG00000006576	0	0	0	0.464123	0	0	0	0	0	64.1799	0	0	0	0	0	0	0	0	0	0	0	0	0	0	0	0	0	0	0	0	201.413	0	16.7492	0	0.194316	8.40517	1.92011	0	0	6.95785	3.74594	0	105.586	0.772647	0	0	0.260331	0	0.206426
ENSMUSG00000006585	0	0	0	0	0	0	0	0	0	0	0	0	0	0	1.20494	0	0	0	0	0	0	0	0	0	0	0	0	0	0	0	0	0	0	0	0	0	0	16.1536	0	0	0	0	0.622781	0	0	10.0071	0	0	0
ENSMUSG00000006586	0	0	0	0	49.313	7.23172	0	0	0.853289	0	0	0	129.293	0	0.9942	0	0	0	0	0	0	0	0	0	0	0	0	8.97883	0	180.465	0	0	0	64.1576	0	6.30113	0	0	0	0	0	0	61.4918	0	0	0	0	0	33.2308
ENSMUSG00000006587	0	0	0	0	0	0	0	0	0	0	17.74	0	0	0	0	0	0	0	0	0	0	0	0	0	0	0	0	0	0	0	0	0	0	0	0	0	0	0	0	0	0	0	0	0	0	0	0	0	0
ENSMUSG00000006589	0	0	379.738	0	0	0	0	0	1858.6	0	141.828	0	0	397.532	0	1.80628	0	0	1308.64	0	0	0	0	0	0	0	0	0	0	0	0	376.544	0	1122.79	0	0	2.72369	0	0	415.859	0	0	214.093	438.266	463.789	33.0782	0	101.169	30.7459
ENSMUSG00000006599	0	0	0	0	31.9427	0	0	0	0	0	5.39811	0	0.792766	100.579	0	3.14526	4.25921	57.1923	379.787	0	0	0	0	0	7.9884	0	0.87912	31.3612	0	0	133.264	0	3.97487	277.69	73.9148	21.2553	0	4.10191	0	0	0	2.94187	98.2247	2.22654	0	1.12938	6.37666	27.3359	0
ENSMUSG00000006611	0	0	0	0	0	0	4.32098	0	0	0	6.76426	0	0	0	0	0	0	43.3538	0	0	0	0	0	0	0	0	0	63.3533	0	0.679233	0	0	0	0	0	0	0	0	0	0	135.848	0	0	0	0	0	0	0	0
ENSMUSG00000006638	0	0	0	0	0	0	0	0	0	0	0	0	0	0	0	0	0	0	0	0	0	0	0	0	0	0	0	0	0	0	0	0	0	0	0	0	0	0	0	0	0	0	0	0	0	0	0	0	0
ENSMUSG00000006641	0	0	10.0603	0	0	0	0	0	0	0	0	0	0	0	0	0	0	0	0	0	0	0	0	0	0	0	0	0	0	0	5.76423	0	66.2318	0	0.418673	35.1107	5.91008	0	0	0	0	0	0	0	0	0	0	0	0
ENSMUSG00000006642	0	0	0	0	0	0	0	0	0	0	0	0	0	0	0	0	0	0	0	0	0	0	0	0	0	0	0	0	0	0	0	0	0	0	0	0	0	0	0	0	0	0	0	0	0	0	0	0	0
ENSMUSG00000006649	0	0	0.362109	0	0	4.48865	0	0	0	0	0	0	0	0	0	0	0	0	0	0	0	0	0	0	0	0	0	0	0	0	0	0	0	0.579103	0	0	0.446726	0	0	0	0	0	0	0	154.193	0	0	0	0.336186
ENSMUSG00000006651	35.9531	0	6.39711	0	0	0	0	0	0	0	0	179.917	0	0.922966	0	0.654221	0	0	0	0	0	0	727.158	0	0	0	0	2.84649	0	7.10311	2.749	0	0	0	329.153	28.9946	25.6489	0	663.636	0.481216	0	0	0	40.6392	0	0.704743	0	0	0
ENSMUSG00000006673	17.5332	86.889	33.5527	0	0	26.1834	0	0	0	20.6758	35.9339	93.7126	1552.92	0	0	13.9581	936.442	0	0	0	13.1745	0	1.97383	0	0	14.469	0	23.2803	7.58722	0	1.46629	4.51125	0.503995	0.909478	205.262	30.7113	0	0	4.63167	34.9078	30.5974	96.611	57.1745	4.44645	0	67.6622	148.817	4.04375	64.4133
ENSMUSG00000006675	0	0	0	0	0	0	0	0	0	0	0	0	0	0	0	0	0	0	0	0	0	0	0	0	0	0	0	0	0	0	59.9184	0	0	0	0	0	0	0	0	1.27137	0	0	0	0	0	0	0	0	0
ENSMUSG00000006676	2.35621	0.459408	0	0	0	0	0	0	0	0	5.79478	6.97492	0	22.8641	11.1334	1.50062	0.348357	4.2446	0	0	25.4946	0	20.3715	0	0	7.93324	0	30.6868	19.5765	0	3.15276	0	5.85183	0.586659	18.5943	14.7162	31.6788	6.7844	244.689	42.1647	0	4.63181	0.523127	5.89571	0.416545	13.9019	67.0029	17.6793	0
ENSMUSG00000006678	0	0	0.216945	0	0	0	0	0	0	0	0	0	0	0.250404	0.598573	0	5.56249	0	0	0	0	0	0	0	0	0	0	0	0	0	0	0	10.5746	0	0	7.53159	46.0341	23.7651	0.17669	1.04445	0	0.249023	0	0	0	31.7391	5.71521	0	2.41697
ENSMUSG00000006699	67.0751	432.709	22.5616	126.485	646.512	721.435	88.465	4.12701	16.0281	1122.81	467.733	235.941	235.285	165.176	50.6891	706.177	66.7244	5.32773	0	2460.51	206.935	307.498	145.428	1.83521	877.628	984.047	474.068	254.133	6.2547	466.266	151.247	5.11356	81.6937	87.6269	224.78	649.487	652.105	421.851	334.429	497.709	270.804	250.097	1041.07	635.334	11.7116	252.813	212.462	523.044	1344.76
ENSMUSG00000006705	8.91445	1.3905	0	0	0	0	0	0	0	0	0	19.3518	0	27.8735	0	0	0	0	0	0	0	0	0	0	0	0	0	0	0	0	0	0	0	0	0.727754	1.71315	0.342438	3.55404	0	0	0.452559	0	0	0	23.9545	0	0	73.0281	110.555
ENSMUSG00000006711	0	0	0	0	0	0	0	0	0	0	0	0	0	0	0	0	0	0	0	0	0	0	0	0	0	0	0	0	0	0	0	0	0	0	0	0	0	0	0	0	0	0	0	0	0	0	0	0	0
ENSMUSG00000006715	0	6.5377	0	0	0	0	0	0	139.072	119.34	24.7392	0	0	0	3.60083	0	2.47869	0	0	0	0	0	0	0	0	0	0	0	0	0	10.0949	0	0	0	0	39.2668	0	0	0	0	41.8467	0	0	281.179	0	164.478	0	0	36.3494
ENSMUSG00000006717	0	528.037	0	5.53536	46.6592	0	0	0	0	195.743	178.729	491.601	88.5874	0	230.471	13.0173	453.28	0	0	355.322	0	0	0	0	185.145	0	0	129.794	0	0	0	0	862.491	1268.02	1232.91	139.114	0	0	0	52.6621	272.379	0	0	312.157	0	84.1352	0	2.0951	546.551
ENSMUSG00000006720	0	10.9055	0	0	0	0	0	0	0	0	0	0	0	0	0	0	0	0	0	0	0	0	0	0	0	0	0	0	0	0	0	0	0	2.61116	0	0	4.69997	0	0	0	0	556.624	0.388064	0	0	0	0	0	0
ENSMUSG00000006724	0	0	0	0	0	0	0	0	0	0	0	0	0	0	0	0	0	0	0	0	0	0	0	0	0	0	0	0	0	0	0	70.7078	0	0	0	0	0	0	0	0	0	0	0	0	0	0	0.434845	0	0
ENSMUSG00000006728	0	106.861	0	0	0	37.5149	0	0	0	8.42829	211.947	0	509.673	0	0	30.3316	0.55883	0.972732	0	0	0	0	0	0	0	0	457.805	0	0	91.1046	0	0	0.521523	10.3522	1.02858	170.247	260.627	85.8117	37.3835	354.844	0.639628	348.548	87.276	49.5897	225.189	49.7888	0.344504	0	0.546341
ENSMUSG00000006731	316.693	0	133.696	0	54.3918	0	15.5968	0	0	0.851424	0	0	125.261	0	0	8.21954	280.345	0	0	0	56.2673	0	5.3646	0	0	99.2951	177.078	0	0	0	0	0	9.58853	1.23592	122.922	40.5422	347.991	517.838	6.92354	316.249	11.76	0	2.75519	1.34276	0	2.7244	18.5493	0	0
ENSMUSG00000006732	85.3343	0.823678	0	0	1.92875	0	0	0	0	0	6.23373	0	22.7854	9.86878	0	0	0	0	0	0	0	0	0	0	0	0	413.302	0	0	0	0	0	0	0	0	92.8548	0	0	0	165.048	0	9.05939	5.15857	0	0	0	0	0	23.814
ENSMUSG00000006736	98.8276	20.5327	0	0	0	0	0	1413.01	0	464.08	450.247	0	176.329	0	0	45.4002	0	0	0	0	0	0	0	0	0	0	275.134	526.384	454.302	27.207	0	0	128.535	0	188.475	274.377	0	0	399.563	86.5218	479.099	1130.61	378.586	327.598	0	256.757	0.738319	24.9103	49.1772
ENSMUSG00000006740	91.0039	37.8835	22.2348	63.1435	63.6888	90.1943	21.9152	4.9658	11.9388	57.5385	165.817	147.478	47.3442	63.2649	42.801	47.1705	239.875	181.205	0	3.74522	1.71129	4.74353	0.897364	0	18.696	0	87.9752	14.4954	317.344	33.4651	25.9982	63.5797	16.7266	19.8469	103.938	162.96	54.8612	434.946	75.1736	38.1195	110.02	80.1287	10.1392	157.115	58.7162	99.3479	32.8447	135.226	9.60141
ENSMUSG00000006763	0.908772	0	2.35809	0	86.4406	0	0	0	0	0	0	0	0	0.272177	0	0	0	0	0	0	0	0	0	0	0	0	0	0	187.905	0	0.405332	0	0.208982	0	9.68591	0.909608	6.69097	0	0	0.141908	0	32.7517	0	0	0	4.57214	0	0	34.3716
ENSMUSG00000006764	0	0	0	0	0	0	0	0	0	0	0	0	19.7203	0	0	0	0	0	0	0	0	0	0	0	0	0	0	0	0	0	0	0	0	0	0	0	0	0	0	0	0	0	0	0	0	0	0	0	0
ENSMUSG00000006777	331.143	0	0	0	0	0	4763.51	0	0	0	0	0	0	0	0	0	0	0	0	0	0	0	0	90.4306	0	0	0	0	0	0	0	0	0	0	0	0	0	0	0	0	0	0	0	0	0	0	0	0	0
ENSMUSG00000006782	134.313	374.397	130.3	1117.57	459.151	21.3992	16.9657	296.01	153.034	2078.64	229.624	0	313.335	171.014	7.24818	632.746	0	792.924	0	1253.89	483.388	48.1979	24.6183	0	0	350.231	227.799	136.998	0	0	87.6021	0	458.646	305.851	563.862	126.87	15.5562	840.15	0.427911	535.613	1.42769	293.101	22.103	403.496	0	87.9796	27.0672	220.42	157.068
ENSMUSG00000006784	0	0	0	0	0	0	0	0	68.4988	0	0	0	0	0	0	0	0	0	0	0	0	0	0	0	0	0	0	0	0	0	0	0	0	0	0	0.239958	0	0	0	0	0	0	0	0	0	0.274124	0	0	0
ENSMUSG00000006800	0	25.1049	0	0	0	0	0	0	0	0	0	2.0828	0	0	0	0	0	0	0	0	0	0	0	0	0	0	10.8214	0	0	0	0	0	0	0	0.287199	1.01411	0.810833	16.8307	43.6264	75.5456	0.178597	0	0	0	0	0	0	0	316.082
ENSMUSG00000006818	106.62	40.0742	30.999	538.534	21.9935	0.885387	2.01812	0	0	105.762	120.578	191.717	169.503	199.675	31.7286	0	183.748	343.81	592.722	1113.56	0	0	0	4.27031	0	68.0568	320.366	345.281	73.3762	0	125.476	45.6115	4.87414	4.79759	48.9392	137.705	4.93455	1.06695	1.62884	96.8853	11.9559	351.234	24.9552	214.14	387.198	44.0649	0	213.312	0
ENSMUSG00000006850	0	0	0	0	0	0	0	0	0	0	0	0	0	376.506	0	0	0.999251	0	0	0	0	0	0	0	0	0	0	0	0	0	0	0	0	0	0	0	0	0	0	0	0	0	0	0	0	0	0	0	0
ENSMUSG00000006906	30.7441	18.8713	0	0	0	0	0	0	0	0	0	0	0	0	0	84.1224	61.4472	0	0	0	0	0	0	0	0	453.296	77.8353	24.4535	0	659.14	64.7536	0	38.4919	7.08777	17.0423	23.2502	0	0	3.60957	8.00131	0	13.2268	44.8735	0	0	217.173	0	0	26.3338
ENSMUSG00000006920	3.30122	0.965497	0	0	0	0	0	0	0	0.566243	2.70631	0	0	0	0	0	47.3433	0	0	0	541.751	0	0	0	0	0	0	8.4617	0	0	0	0	0	1.64391	1.12293	0	3.17031	2.92475	0.209297	0	36.5911	0.884934	0.549705	0	0	0	0.451327	0	0
ENSMUSG00000006930	0	0	0	0	0	0	0	0	0	20.6951	0	0	0	0	0	0	0	0	0	0	0	0	0	0	0	0	0	0	0	0	1.74532	0	0	10.5549	2.66212	0.783336	0	0.722257	0	0	0	0	156.381	0.220525	0	28.6358	12.78	0	0
ENSMUSG00000006931	0	0	0	0	0	0	0	0	0	0	2.77341	0	0	0	0	0	0	0	0	0	0	0	0	0	0	0	0	0	0	0	0	0	0	0	1.53436	0	0	0	0	0	0	0	0	0	0	0	0	147.034	10.5949
ENSMUSG00000006932	1.92674	10.8005	271.848	43.8313	0	0	0	0	0	174.33	191.912	101.595	45.0019	154.94	3.10368	16.8726	11.7506	26.6518	0	0	0	0	0	0	281.43	711.211	13.8908	0	0	0	0	0	84.0735	0	374.229	231.421	3.70067	2.40049	50.0834	16.0211	0.20378	51.6486	101.329	1.62875	1.27733	115.002	100.098	140.421	9.39923
ENSMUSG00000006941	0	0	0	0	0	0	0	0	0	128.637	39.5233	0	2.57973	21.659	0	1.70583	0	0	0	0	0	0	322.031	0	0	0	0	111.33	0	89.958	0	8.26981	0	0	40.0876	90.0776	15.4332	1.48311	69.6225	5.01892	0	461.903	613.991	101.435	0	279.309	0	0	7.74291
ENSMUSG00000006948	0	0	0	0	0	0	0	0	0	0	0	0	0	0	0	0	107.148	5.10979	0	0	0	0	0	0	0	0	0	0	0	0	0	0	0	0	0	0	0	0	701.166	0	0	0	0	0	1149.58	247.92	0	0	0
ENSMUSG00000006958	0	0	0	0	0	0	0	0	0	0	0	0	0	17.7664	0	0	0	0	0	0	0	0	0	0	0	0	0	0	0	0	0	0	0	0	0	0	0	0	0	0	0	0	0	0	0	0	0	0	0.304053
ENSMUSG00000006998	319.331	480.31	16.0985	0.988359	18.0509	0	0	0	0	411.06	237.351	117.787	1.17168	1.09302	171.791	25.9545	334.531	12.5227	280.655	0	0	0	13.9688	0	0	0	0	24.018	0	16.8237	8.13877	0	245.478	12.8728	75.7253	91.6865	136.686	66.3502	0.385628	73.2296	211.778	253.813	376.772	104.686	1.61295	232.434	10.256	4.11496	0
ENSMUSG00000007029	211.099	21.7753	610.947	715.219	94.9811	1.20746	0	0	0	43.9464	178.084	28.6306	16.4513	299.462	14.5802	17.5726	365.847	0.563553	0	0	54.1584	0	624.197	0	1472.41	1052.61	1.87111	55.8263	0.413504	56.6753	9.08341	64.908	311.209	250.262	3.27749	109.417	0	7.7604	172.988	2.25686	122.288	1.9567	2.67403	183.93	25.1635	26.141	131.329	29.6295	3.16523
ENSMUSG00000007030	0	0	0	0	0	0	0	0	0	0	0	0	19.197	0	0	0	0	0	0	0	0	0	2.30791	0	0	0	0	0	0.537661	0	0	0	0	0	0	0	0	0	0	0	0	0	0.316083	0	0	0	0	0	0
ENSMUSG00000007033	0	0	0.77375	0	0	0	0	0	0	0	0	0	0	0	0	0	0	0	0	0	0	0	0	0	0	0	0	0	0	0	0	0	0	0	0	0	0	0	0	0	0	0	0	0	0	0	0	0	0
ENSMUSG00000007034	0	0	0	0	0	0	0	0	0	0	0	0	0.760158	0	0	0	0	0	0	0	0	0	0	0	0	0	0	0	0	0	0	0	0	0	0	0	0	0	0	0	0	0	0	0	0	0	0	0	0
ENSMUSG00000007035	0	0	0	0	0	0	0	0	0	0	0	0	92.467	0	0	0	10.514	0	0	0	0	0	0	0	0	0	0	0	0	7.46394	0	0	0	0	0	0	0	0	1.97252	0	0	0	0	0	0	0	0	0	0.32122
ENSMUSG00000007036	46.5288	0	0	0	0	0	527.267	3.80146	6.32733	8.50419	268.257	63.9757	0	0	0	0	1.69159	0	0	0	0	72.6261	0	0	0	5.28747	0	0	0	0	0	0	80.5117	0	0	73.293	0	0	147.496	5.71721	116.17	0	124.049	15.7331	243.398	0	0	0	3.30757
ENSMUSG00000007038	92.1123	0	0	1.06911	0	0	0	0	0	0	0	370.057	212.924	0	0	0	0	0	0	0	0	0	0.88883	0	0	1.3031	0	3.64637	0	0	0	0	0.907811	0	6.26652	0	0	0	0.417136	1.84932	0	0	38.7105	0	0	0	0	1.21395	8.5591
ENSMUSG00000007039	0	0	0	0	0	0	0	0	0	0	26.5432	0	0	0	0	0	0	0	0	0	0	0	0	0	0	0	0	0	0	0	0	109.491	0	0	0	0.925939	0	0	0	28.8911	0	0	0.855787	0	0	0	0	0	121.457
ENSMUSG00000007041	0	31.9435	0	0	15.5833	0	0	0	0	2.34177	172.361	0	0	0	1.46615	286.937	28.259	0	0	0	182.896	0	46.109	0	0	0	128.321	0	0	0	0	0	152.583	32.2933	369.665	138.565	142.913	343.972	0	177.161	0.577585	0	94.724	0	0	71.1857	0	2.51901	353.236
ENSMUSG00000007050	10.9091	0	0	0	119.182	0	14.6902	0	0	36.0872	19.8028	0	95.315	0	0	0	0	0	359.545	0	0	3.70965	0	0	0	0	98.2071	0	0	0	2.0853	0	0.537573	0.970071	7.42161	38.841	0	36.2439	0	17.1566	0.329656	0	0	7.90449	0	0.534594	0	0	14.642
ENSMUSG00000007080	0	0	0	0	0.502409	0	0.691512	0	0	0	0	0	914.661	0	0	0	0.162692	0.283191	0	0	0	0	0	0	0	0	0	0	0	0	0	0	56.9365	0.273984	0	0	0.211354	2.55916	0	0	0	0	0	0	0	1.50989	0.300885	0	0
ENSMUSG00000007097	0	0	0	0	0	0	64.8606	0	0	0.31059	0	0	0	0	0	0	73.3537	0	0	1.02093	0	0	0	0	0	0	0	1.00353	0	1.43098	2.18062	0	0	0	0.246376	9.1346	1.39116	0	0.459206	0	1.68532	0	3.81924	0	0	35.0325	0	15.8139	0
ENSMUSG00000007107	0	0	0	0	0	0	0	0	0	0	0	1.74607	0	118.29	0	0	0	0	0	0	0	0	0	0	0	0	0	0	0	0	0	0	0	0	0	0	0	0	0	0	0	0	0	0	0	0	0	0	0
ENSMUSG00000007122	0	0	0	0	0	0	0	0	0	0	0	0	0	18.0979	0	0	0	0	0	0	0	0	0	0	0	0	0	0	0	0	0	0	0	0	0	0	0	0	0	0	0	0	0	0	0	0	0	0	0
ENSMUSG00000007207	0	0	0	0	0	0	0	0	0	0	0	0	0	0	0	0	0	0	0	0	0	0	0	0	0	0	0	0	0	0	0	0	12.0758	0	0	0	0	0	0	0	0	0	0	0	0	0.632048	0	0	0
ENSMUSG00000007209	0	0	0	0	0	0	0	0	0	0	1.46542	0	0	0	0	0	0	0	0	0	0	119.141	0	0	0	0	0	0	0	0	0	0	0	0	0	0	0	0	0	0	0	0	0	0	0	0	0	0	0
ENSMUSG00000007216	0	0	0	0	0	0	0	0	0	0	0	0	0	0	0	0	0	0	0	0	0	0	0	0	0	0	0	0	0	0	0	0	0	0	0	0	0	0	0	0	0	82.2384	3.33889	0	0	0	0	5.91943	0
ENSMUSG00000007279	0	0	0	0	0	0	0	2.94744	0	0	0	0	0	0	0	0	0	0	0	0	0	0	0	0	0	0	0	0	0	0	0	0	0	220.876	0	0	0	0	0	0	0	0	0	0	0	0	0	0	0
ENSMUSG00000007338	0	0	0	0	0	0	0	0	0	0	33.909	0	509.665	0	96.498	0.908387	0	36.7062	0	0	0	0	0	0	0	0	27.4212	5.92853	0	0	0	0	53.1354	0	0	0.856574	0	0	0	23.3859	0	0	0	175.553	0	249.527	0	0	0
ENSMUSG00000007379	0	0	0	0	0	0	0	1.78488	0	0	0	0	0	0.321786	0	0	0	0	0	0	0	0	0	0	20.1599	0	0	0	0	0	3.35448	0	0	0	0.243646	0	0	0	0	17.2806	0	0	0	0	0	0	0	0	0
ENSMUSG00000007411	0	30.3898	15.2368	7.06788	8.27463	0	0	0	0	0	32.0923	0	0	0	0	7.84891	0.535903	250.93	0	0	9.33812	20.7075	22.5248	0	0	12.2043	46.4574	1.50663	0	74.4767	0	0	28.0071	6.31749	0	1.74146	48.0375	28.5008	0.459613	3.39607	12.5744	53.7647	11.6691	0	372.946	7.46033	0.33037	0	7.33496
ENSMUSG00000007415	23.8168	92.2945	0	650.169	0	0	0	0	0	227.749	74.6823	0	158.281	0	8.31247	0	38.7336	0	0	255.138	0	0	94.915	353.645	0	0.589633	94.7566	187.679	0	2.3527	4.78027	0	6.16156	19.2726	119.496	105.844	37.1676	0	0	153.97	112.346	11.7047	110.053	0	248.419	6.94441	0	0.366197	79.6088
ENSMUSG00000007440	0	0	0	0	0	0	0	0	0	0	0	0	0	0	0	0	0.073597	0	0	0	0.256486	0	0	0	0	0	0	0	0	2.36033	0	0	0	0	0.338655	0	0	0	0	0	0	0	0	0	0	0	0	0	0
ENSMUSG00000007457	0	0	0	0	0	0	0	0	0	0	0	0	0	0	0	0	0	0	0	0	0	0	0	0	0	0	0	0	0	0	0	0	0	0	0	0	0	0	0	0	0	0	0	0	0	0	0	0	0
ENSMUSG00000007458	580.16	660.335	66.0237	1.91415	0	66.5777	9.25333	0	63.516	526.858	387.73	55.2128	292.723	20.6392	28.4634	206.315	289.544	0.757891	271.771	0	294.373	0	3.97842	0	0	0.58327	18.8726	0	3.89269	59.3464	229.735	20.0042	448.191	12.4653	6.41122	296.419	28.8476	292.875	209.489	71.7393	194.609	10.5258	39.2307	97.1903	20.3046	168.908	23.3521	444.113	261.364
ENSMUSG00000007476	0	0	44.3811	0.926415	0	180.76	0	0	0	0	28.5105	0	0	0	0	25.054	0	0	0	0	0	0	0	0	0	26.5355	0	0	50.5988	0	51.4936	0	64.8981	0	0	44.1685	0	99.4437	0	38.4598	27.014	36.1697	57.9104	0	0	23.8597	0	92.5694	70.8706
ENSMUSG00000007480	0	0	0	0	0	0	0	0	0	0	0	0	0	0	0	0	0	0	0	0	0	3421.3	0	0	0	0	0	0	0	0	0	0	0	0	0	0	0	0	0	0	0	0	0	0	0	0	0	0	0
ENSMUSG00000007564	33.4758	615.103	0	0	0	0	0	18.1344	0	217.82	272.045	59.2424	4.90646	34.6551	87.5296	697.536	0.537967	37.4567	335.788	0	498.702	0	0	8.06404	53.6783	182.328	0	0.504145	227.427	0	1.46064	451.635	0.502053	22.6494	203.481	126.743	222.942	901.838	0.461383	71.2512	423.635	0	101.387	289.629	18.6548	83.8776	291.845	4.47574	137.797
ENSMUSG00000007570	0	0	0	0	0	0	0	0	0	0	0	0	0	0	0	0	0	0	0	0	0	0	0	0	0	0	0.824158	0	0	0	0	0	0	0	0	0	0	0	0	0	0	0	0	0	0.682071	0	0	0	0
ENSMUSG00000007589	0	0	0	0	35.5275	0	0	0	0	288.784	0	0	95.3876	0	0	630.743	0	0	0	0	0	0	0	0	0	0	31.7334	301.877	0	0	0	52.4199	5.85632	0	0	2.549	0	0	0.896986	182.928	0	0	0	0	0	43.679	0	1.74028	1.0225
ENSMUSG00000007591	0	0	0	0	0	0	0	0	0	0	0	0	0	0	0	0	0	0	0	0	0	0	0	0	0	0	0	0	0	0	0	0	0	0	0	0	0	0	0	0	0	0	0	0	0	0	0	0	0
ENSMUSG00000007603	0	0	0	0	0	0	0	0	0	0	0	0	0	0	0	0	0	0	0	0	0	0	0	0	0	0	157.193	6.64932	0	0	0	0	523.117	0	0	46.7549	0	0	1.35229	13.4893	0	0.952947	42.0287	0	171.571	3.65836	0	0	0
ENSMUSG00000007610	0	0	0	0	0	130.024	0	0	0	0	0	0	0	0	0	0	0	0	0	0	0	0	0	0	0	0	0	0	0	0	0	0	0	14.5822	47.8126	0	0	0	0	0	0	0	0	0	0	10.9967	42.423	0	0.891095
ENSMUSG00000007613	0	0	0	0	0	0	0	0	226.586	0	0	0	0	0	38.3491	0	12.5044	0	0	0	0	12.5267	0	0	0	0	0	0	0	0	0	0	0.259325	0	0.255727	2.03171	55.9536	37.674	30.9813	4.40231	0	40.3055	0	0.127104	4.984	14.9575	8.73644	0.231185	1.62999
ENSMUSG00000007617	0.935482	0	0.182054	0	0	0	0	0	0	0	0	0	0	0.420265	0	0	0	0	0	0	0	0	0	0	0	0	0	0	0	0	0	0	0	0	0	0	0	0	18.5342	0	0	0	14.4089	0	0	0	0	0	0
ENSMUSG00000007646	0	0	0	0	0	0	0	0	0	0	0	0	0	0	0	0	0	0	0	0	0	0	0	0	0	0	0	0	0	0	0	0	0.386503	0	0	0	0	0	0	0	0	0.500601	0	0	0	0	0	0	0
ENSMUSG00000007653	0	0	0	0	0	0	0	0	0	0	0	0	0	0	0	0	0	0	0	0	0	0	0	0	0	0	0	0	0	0	0	0	0	0	0	0	0	0	0	0	0	0	0	0	0	0	0	0	0
ENSMUSG00000007655	0	0	0	0	0	0	0	0	0	0	0	0	0	51.2616	0	0	0	0	0	0	0	0	0	0	0	0	0	0	0	0	0	0	0	0	0	0	0	0	0	0	0.301706	0	0	0	18.9114	0	0	0	1.03081
ENSMUSG00000007656	58.9625	2.89824	11.5711	0	0	4.09811	24.9095	2.46938	58.9121	141.505	28.4334	102.061	3.34059	62.7719	21.816	5.049	38.0929	93.722	0	23.7457	33.1885	2.35885	34.1372	0	1377.25	45.1414	24.8729	7.89474	5.61371	25.941	58.6745	1.52984	4.44373	1.85051	49.5513	25.5904	54.2452	15.0899	29.8428	35.5134	10.6905	9.29743	34.9274	21.4452	102.486	63.5672	648.273	0	201.606
ENSMUSG00000007659	3.2134	562.321	693.733	16.5349	36.6783	0	1.68279	0	0	91.8632	127.764	43.5986	2.06333	0.481206	361.766	76.0632	214.583	0	0	0	2.75949	2.54967	3.61754	0	0	3.18217	1.14404	0	893.491	0	0	687.898	0	50.0054	462.728	52.7482	0	0	9.84689	220.784	592.495	0	0.297267	0	97.0479	2.20459	0	0	0
ENSMUSG00000007670	9.23349	12.0022	8.14609	11.0027	43.5623	0.848552	3.86831	18.4071	11.9146	8.97474	9.08343	11.3889	23.1225	15.4864	0	5.48857	31.3983	2.37625	0	0	19.0301	55.68	29.1053	8.1853	7.16914	6.09583	26.2987	9.38164	22.085	6.08075	15.6497	51.3163	12.3154	32.9523	41.0402	78.7417	18.3258	1.36342	87.8102	49.3109	5.2084	151.259	43.3922	11.6561	50.0589	21.5381	5.89101	74.5817	28.0273
ENSMUSG00000007682	0	0	0	0	0	0	0	0	0	0	0	0	0	0	0	0	0	0	0	0	0	0	0	0	0	0	0	0	0	0	0	0	0	0	0	0	0	0	0	0	0	0	0	0	0	0	0	0	0
ENSMUSG00000007721	420.585	475.733	27.2834	43.8089	12.3093	0	355.791	2485.76	37.274	60.1175	17.6816	162.945	31.1607	0	17.3718	504.816	39.8603	34.6916	0	0	0	0	0	131.45	0	0	0	3.73543	0	428.783	144.3	0	0	26.8511	56.8591	433.925	95.7985	0	0	170.504	11.4059	0	7.48226	260.727	0	46.2415	7.37185	19.8977	0
ENSMUSG00000007739	35.6636	48.4472	15.929	381.904	0	0	0	0	0	20.5578	181.171	2.16337	148.097	138.156	1.88356	358.945	468.928	306.938	0	0	0	0	927.24	0	0	1.15793	265.389	4.86024	0.551995	0	468.597	0	3.22672	2.91137	23.4669	402.374	5.05318	1131.45	4.81866	18.0764	54.1675	756.969	18.4971	272.22	83.2031	305.241	490.24	45.6657	422.956
ENSMUSG00000007777	155.045	249.52	0	0	0	0	0	0	0	0	123.069	3.03551	0	0	118.93	324.447	0	0	0	0	0	0	0	0	0	31.6824	0	20.4588	16.265	0	83.972	0	98.4739	0	334.854	35.4714	524.684	647.3	312.058	88.7728	54.1402	233.098	0	0	0	67.5367	170.473	0	24.9007
ENSMUSG00000007783	0	0	0	0	0	0	0	0	0	0	0	0	0	0	0	0	0	0	0	0	0	0	0	0	0	0	0	0	0	0	191.209	0	112.234	71.1594	0	1.58434	0	5.84323	0	0	0	0	0	0	0	0.603308	0	0	0
ENSMUSG00000007812	8.16164	174.517	0	0	0	0	0	0	0	124.127	12.0435	0	0	0.488882	0	0	0	7.00134	0	0	0	0	0	308.699	96.11	105.07	5.23032	0.376936	13.3567	0	0	21.8397	0	0	0.740329	6.20855	0	0	11.3838	0	53.6342	96.2645	0	0	69.7385	0	1.2398	10.3738	0
ENSMUSG00000007815	314.234	40.5454	117.81	315.375	661.961	259.583	36.2995	155.456	35.1386	180.324	24.6241	410.385	357.179	91.345	126.546	335.51	74.2994	1.48655	0	1752.16	0	5.49991	1.56068	376.366	0	49.1939	278.864	68.0275	199.607	21.6831	844.023	841.809	56.5873	199.913	667.269	310.823	269.599	0.639704	147.953	294.412	283.473	121.81	289.198	882.845	2.04236	124.436	434.871	311.207	492.609
ENSMUSG00000007817	3.72643	0	4.42755	0	16.5659	0	0	0.977457	0	1.00923	0	39.6732	0	0	0	0	38.4208	0	0	0	21.2214	21.4753	0	0	0	181.791	0.209478	0	0	6.00598	0	119.295	0	0	5.07028	9.77615	165.748	0.217202	43.5206	12.2198	14.8522	1.40199	53.342	0	0	12.6482	2.23447	50.1792	0
ENSMUSG00000007827	0	0	0	0	0	0	0	203.869	0	0	18.3558	0	0	0	0	0	0	0	0	2.42776	0	0	0	0	0	0	0	7.75573	21.5469	0	0	0	0	0	0	0	0	0	0	0.201716	0	0	0	0	3.42554	0.295414	0	0	0
ENSMUSG00000007833	0	0	0	0	0	0	0	0	0	0	14.6409	0	0	0	7.67166	0.284356	0	0	0	0	0	0	0	0	0	38.4666	0.953752	0	0	0	0	0	0	0	0	0	3.00145	0	108.982	0	0	0	0	0.150972	0	0.306315	0	95.8347	0.32268
ENSMUSG00000007836	122.897	0	154.211	0	0	1.26427	37.4625	0	0	151.021	41.3526	20.3622	150.17	4.12026	24.623	0	0	0	0	0	0	0	0	0	1091.29	0	74.4475	378.038	0	0	0	0	2.53089	4.56709	71.7536	277.599	199.936	19.2981	216.887	89.366	0	300.759	273.875	0	0	72.3598	63.9476	0	23.8619
ENSMUSG00000007837	21.143	0	0	0	0	0	0	0	0	0	0	0	11.3133	3.16616	0	0	0	0	0	0	0	0	119.01	0	0	0	0	0	0	0	0	0	0	2.9246	0	0.705414	0	0	0.7447	0	0	0	0	375.73	21.8038	20.1463	0	0	0
ENSMUSG00000007850	0.420422	241.001	0	75.8303	704.46	0	54.1609	2.09529	934.651	16.9466	264.008	66.3759	10.9332	111.814	220.328	0.535516	87.643	0	0	0	0	4.00302	6.81548	0	9.79284	0.416336	193.985	5.24252	185.372	26.9949	0	1535.64	4.0606	9.42108	13.4429	161.591	65.0039	33.2902	24.5223	45.2987	9.07102	264.468	298.93	5.40208	1.11487	21.0558	0.383188	397.163	89.0265
ENSMUSG00000007867	0	0	0	0	0	0	0	0	122.682	244.617	189.658	0	0	0	0	113.029	0	0	0	0	0	0	513.755	0	0	0	0	0	0	0	0	0	161.791	0	0	51.3878	6.087	0	100.462	394.911	0	110.44	0	275.404	308.146	0	480.935	0	691.701
ENSMUSG00000007872	115.194	0	178.277	0	0	0	0	0	0	0	24.733	427.944	0	72.6979	103.089	0	0	0	0	0	0	0	0	36.4705	0	108.643	0	0	0	0	0	546.209	298.015	344.862	1323.86	0.823574	254.177	121.497	193.885	357.832	0	0	1039.77	9.27414	0	197.576	1306.78	0.843419	65.4126
ENSMUSG00000007877	0	0	0	0	0	0	0	0	0	0	0	0	0	0	0	0	0	0	0	0	0	0	0	0	0	0	0	0	0	0	0	0	0	0	0	0	0	0	0	0	0	0	0	0	0	0	0	0	0
ENSMUSG00000007880	23.7564	4.17294	31.9878	0	0	0	8.06965	47.9986	1.77536	0	15.6153	5.27961	158.518	0.192298	0.229837	0.272611	17.4033	0	0	0.603344	0	0	2.89125	0	0	0.211941	6.6291	3.11356	0	0	2.00462	0	0	3.9966	0.145602	57.0677	105.234	21.5687	69.4728	17.7461	0.0905434	0.382474	7.48396	6.51315	0.567541	1.46832	146.397	0.131628	0.309352
ENSMUSG00000007888	0	0	0	0	0	0	0	0	0	0	0	0	0	0	0	0	0	0	0	0	0	0	0	0	0	0	0	0	0	0	0	0	0	0	0	0	0	0	0	0	0	0	0	0	0	0	0	0	0
ENSMUSG00000007891	249.608	0	0	277.262	0	0	3.06363	4.85935	248.036	0	83.1296	2.40527	261.072	0.876066	0	0.620977	86.4933	0	0	0	0	208.883	0	0	0	1362.4	0	1954.11	0	0.963168	0	0	0.67266	0	1.98998	57.3847	0	0	6.18169	95.4636	493.344	11.326	623.456	0	0	181.281	1.77736	20.3887	1162.7
ENSMUSG00000007892	888.168	561.12	1741.99	596.633	215.214	1409.01	2556.83	2497.6	164.638	1148.96	1919.94	563.047	831.549	1382.04	538.179	1820.21	539.19	1596.16	0	1720.5	830.885	6850.33	1179.73	2826.08	279.307	850.055	3153.25	890.273	459.101	813.642	952.734	582.161	643.541	2575.85	671.745	3224.19	352.616	1931.49	764.428	2305.82	157.436	1303.48	1019.01	657.688	1399.11	602.53	603.739	448.592	1269.44
ENSMUSG00000007908	0	0	0	0	0	0	0	0	0	0	0	0	0	0	0	0	0	0	0	0	0	0	0	0	0	0	0	0	0	0	0	0	0	0	0	0	0	0	0	0	0	0	0	0	0	0	0	0	0
ENSMUSG00000007944	0	0	0	0	0	0	0	0	0	0	0	0	0	0	0	0	0	0	0	0	0	0	0	0	0	0	0	0	0	0	0	0	0	0	0	0	0	0	0	0	0	0	0	0	0	0	0	0	0
ENSMUSG00000007950	0	0	0	0	0	0	0	0	0	0	0	0	0	0	0	0	0	0	0	0	0	0	0	0	0	0	0	0	0	0	0	0	0	0	0	0	0	0	0	0	0	0	0	0	0	0	0	0	0
ENSMUSG00000007987	0	741.197	138.516	0	0	0	0	0	0	0	167.975	0	0	0	0	0	0	0	0	3883.81	0	0	0	0	0	112.134	0	0	0	0	0	0	0	20.1383	163.241	1.61912	0	0	0	0	0	0	0	0	131.072	94.3327	0	0	356.571
ENSMUSG00000007989	0	0	0	0	0	0	0	0	0	0	0	0	0	0	0	0	0	0	0	0	1.49693	0	0	0	1.12786	0	0	4.02528	0	0	0	0	0	0	0	0	0	0	0	0	0	194.179	0	0	0	1.19591	0	0	0
ENSMUSG00000008028	0	0	0	0	0	0	0	0	0	0	0	0	0	0	0	0	0	0	0	0	0	0	0	0	0	5.9565	0	0	0	0	0	0	0	60.7373	0	0	0	0.370071	0	70.1311	0	0	0.370957	0	0	0	0	0.411038	0
ENSMUSG00000008035	0	0	0	0	0	0	0	0	0	0	0	0	0	0	0	0	0	0	0	0	29.7345	0	1.55921	0	0	9.14375	0	0	13.0767	0	0	39.2	0	0	51.8237	0	0	0	0	0	0	1.03131	0	0	0	0	0	0	8.34145
ENSMUSG00000008036	1.84254	77.2398	0	125.748	0	0	28.947	0	15.2843	20.5428	114.798	13.6359	152.62	49.6657	9.89352	0	2.72414	0	0	0	0	0	57.2499	0	454.216	14.5971	0	0	0	0	0	0	19.0671	22.9382	42.6192	161.555	414.058	77.54	0	138.105	130.177	181.103	0	265.411	1.62868	39.187	0	302.566	31.9591
ENSMUSG00000008090	0	0	0	0	0	0	0	0	0	0	25.0171	0	0	0	0	0	0	0	0	0	0	0	0	0	0	0	0	0	0	0	0	0	0	0	0	0	0	0	0.586283	0	0	0	0	0	0	12.6886	0	0	0
ENSMUSG00000008129	0	0	0	0	0	0	0	0	0	0	0	0	0	0	0	0	0	0	0	0	0	0	0	0	0	0	0	0	0	0	0	0	0	0	0.694482	0	0	0	0	0	0	0	0	0	0	0	0	0	0
ENSMUSG00000008136	0	0	0	0	0	0	0	0	0	0	0	0	0	0	0	0	0	0	0	0	0	0	0	0	0	0	0	0	0	0	0	0	1.08409	0	0	0	18.1091	0	0	0	0	0	0	0	1.38902	0	0	0	0
ENSMUSG00000008140	67.3598	0.820855	0	0	0	0	0	0	0	0	0	0	76.2316	0	0	0	0	0	0	0	0	0	2.27494	0	0	0	0.899312	0	0	0	1.12665	0	4.06617	15.7233	0.572823	24.2719	0	0	1.06765	4.33886	0	0.752361	0.467353	92.246	0	6.35428	2.30228	0	18.8642
ENSMUSG00000008153	0	0	0	0	0	0	0	0	0	0	0	0	0	0	0	0	0	97.9675	0	0	0	0	0	0	0	0	0	0	0	0	0	0	0	0	0.336337	0	0	0	0	0	0	0	0	0	0	0	0	0	0
ENSMUSG00000008167	125.601	0	0	2.35944	0	0	0	0	0	0	3.57108	0	0	0	0	0	0	0	0	0	0	0	0	0	305.806	17.974	0	0	0	0	0	0	0	0	55.3188	12.6443	0	0	153.737	0	0	0	0	0	0	0	0	0	51.4206
ENSMUSG00000008193	153.074	1371.74	247.744	0	379.057	0	0	30.1707	124.348	65.2695	0	45.8683	0	30.3048	124.451	132.189	0	0	399.044	0	6.68399	300.555	33.881	103.498	0	13.7027	1355.98	0	0	0	2.89299	1602.13	214.787	538.321	8.23695	459.126	265.771	223.636	49.3468	0	98.4195	1363.92	477.624	7.0183	344.002	85.4387	149.37	310.623	36.2513
ENSMUSG00000008200	0	2.54611	0.290435	0	0	0	0	0	690.172	0	13.7638	1.38057	9.7025	0	0	0	161.623	0	0	0	60.5549	1.77621	0	0	0	36.5778	0.398495	0	0	0	0	29.9512	14.4141	0	0.761472	59.6013	91.3674	3.92529	2.36544	17.8277	2.20979	5.66745	97.539	0.756949	100.917	7.42309	13.0921	74.3464	7.01072
ENSMUSG00000008206	0	0	0	0	0	0	0	0	0	181.671	8.41506	0	0	0	0	0	0	0	0	0	0	0	0.63032	0	0	0	0	0	0	0	0	0	0	0	0	7.00523	0	0	0	0	0	0	0	0	163.735	9.9233	3.61474	0	0
ENSMUSG00000008226	0	0	0	0	0	0	0	0	0	122.492	0	0	0.491301	0	0	0	0	103.05	0	0	0	0	0	0	0	0	0	0	0	0	0	0	0	0	0	1.22535	0	0	0	0	29.9962	0	0	0	0	0	0	0.31372	0
ENSMUSG00000008301	0	60.3186	0	0	0	159.919	0	0	238.292	190.459	15.3978	286.182	15.9623	0	150.687	206.173	257.277	0	0	3550.76	0	0	38.8071	2.44859	0	0	27.1416	0	92.8407	0	0	0	0	0	0	0	21.221	4.89433	0	36.2308	0.467421	0.987241	303.562	25.778	0	191.017	0.503505	114.838	16.7685
ENSMUSG00000008305	0	0	0	0	0	0	0	0	0	0	8.32118	0	0	0	0.302791	0	0	0	0	0	0	14.7653	0	498.645	1.09459	0	0	0	0	65.1746	31.1251	0	0	0.351012	0	32.1724	0	0	68.6433	0.264169	0	0.755816	0	0.381356	0	0	0	21.1559	5.29808
ENSMUSG00000008307	0	0	0	0	0	0	0	0	0	0	0	0	0	0	0	0	0	0	0	0	0	0	0	0	0	0	0	0	0	0	0	0	0	0	0	0	0	0	0	0	0	0	0	0	0	0	0	0	0
ENSMUSG00000008318	559.534	620.698	225.654	0	0	1.03255	0	0	0	0	0	535.857	315.992	0	0	107.813	95.7931	0	0	0	0	0	138.63	0	0	215.111	852.031	0	0	0	4.5102	18.5018	0	30.7725	3.56708	2.24919	2.15802	0	0	75.7935	117.249	81.6547	0	28.3671	0	13.3611	0.682703	159.395	11.9095
ENSMUSG00000008333	0	143.314	17.3995	0	0	1083.15	0	0	61.8042	2.94914	7.75234	1.06036	0.828006	0.772423	0.92321	2.19005	133.456	0	0	4.84703	0	0	224.142	0	0	0	0	0	0.811666	0	17.2546	5.30866	0.59308	0	1.75456	40.2701	0.825591	443.658	54.5036	6.84634	24.3675	59.9166	4.29451	113.369	3.0396	139.781	25.8569	3.17234	71.4498
ENSMUSG00000008348	693.619	441.973	300.041	150.369	5.81426	1.17032	581.53	4.23114	234.75	477.64	287.443	931.974	407.216	38.9033	358.307	167.076	499.567	344.116	0	3058.71	857.375	0	409.446	54.564	11.5356	76.5066	202.21	289.953	290.968	1.6773	24.4239	723.478	499.602	471.386	367.915	250.85	207.906	159.835	544.712	414.021	1043.39	20.4823	554.638	175.401	42.0248	257.445	312.226	126.881	940.605
ENSMUSG00000008373	0	0	0	0	0	0	4.25663	0	2.49727	0	99.2124	18.3805	26.0961	0	0	37.9629	2.33673	0	0	0	0	0	21.3514	0	0	0	288.422	0	0.426352	0	0	0	21.4958	0	0.307211	31.1872	25.5863	0	0	19.462	17.3848	0	0	26.2632	0	0	0	0	0
ENSMUSG00000008384	568.341	0	7.11286	0	0	0	0	0	0	0	29.9627	0	0	0	0	13.9664	0	0	0	118.491	0	0	0	0	0	0	165.908	0	641.847	176.912	182.172	0	0	2.27505	28.5947	165.72	207.089	0	0	0	238.122	130.633	0	0	0	1.25375	961.059	1.12393	40.9426
ENSMUSG00000008393	0	0	0	0	0	0	0	0	0	0	0	0	0	40.2788	0	0	0	0	0	0	0	0	0	0	0	109.276	23.0194	0	0	10.2193	0	0	0	0	0	0	2.48373	226.748	139.921	0.403857	0	0	18.1833	0	0	2.3658	1326.34	0	69.1582
ENSMUSG00000008398	0	21.5762	7.1435	0.877142	0	0	0	0	0	65.7389	0	0	3.6394	0	0	0	0	0	0	0	0	2.56985	0	0	0	0	17.2964	0	12.2317	1.06647	0	58.334	7.82044	2.68806	76.7523	3.56598	0	8.3693	0	0	0	12.5408	0	0.182527	15.7459	0.370339	0	0	55.0074
ENSMUSG00000008429	0	314.138	8.36124	417.425	0	23.4434	0	0	0	0	2.93512	0	0	0	0	2.8503	14.5569	0	0	0	0	0	12.0919	0	27.7987	0	0	3.72045	0.845091	0	0	0	0	1.11431	8.52512	0	1.71918	0	310.979	5.87035	0	231.141	0.496818	101.391	882.971	111.763	0.815811	0.550497	2.58755
ENSMUSG00000008435	0	0	0	0	0	0	0	0	0	0	69.9151	0	0	0	0	0	0	0	0	0	0	0	0	0	0	0	58.0744	392.413	237.695	118.46	0	0	0	0	54.7262	6.03875	0	0	0	77.9853	25.0513	232.608	185.214	0	0	134.394	0	0	14.8034
ENSMUSG00000008450	8.74504	13.3971	1.945	0	0	0	0	535.453	0	2.14285	15.3624	1.54092	37.3011	1.12249	0	15.9129	0	0	0	0	0	0	0	0	0	0	24.018	247.521	9.43613	0	24.2387	0	1.72373	0	0	27.7598	11.9975	0.691765	0	3.51146	0.528523	48.0007	26.35	16.0524	0	146.563	0.569325	144.449	5.41728
ENSMUSG00000008461	11.4238	0	150.435	0	0	0	0	0	0	0	150.622	4.69681	0	0	0	124.291	30.9644	0	439.258	0	0	0	51.4419	0	0	6.59909	77.2753	583.65	0	94.0396	0	0	76.1837	20.1474	0	0	0	18.4498	7.84619	261.781	408.381	54.4406	0	159.984	0	16.3279	0	316.164	0
ENSMUSG00000008475	118.705	1748.48	168.008	263.027	406.475	8.92545	37.2979	5.37816	0	1404.9	569.723	288.835	13.5118	924.03	973.459	345.013	512.144	2.77716	995.857	3.04217	3211.02	5.13744	225.962	16.741	0	50.2263	2.30518	482.935	21.3961	3.19801	1196.31	193.25	451.898	1061.32	696.707	195.719	98.4524	71.1078	132.729	754.757	229.638	239.134	835.571	247.398	1046.41	189.53	218.35	67.6966	62.3923
ENSMUSG00000008489	0	0	0	0	0	0	0	0	0	0	0	0	0	0	0	0	0	0	0	0	0	0	0	0	0	0	0	0	0	0	0	0	0	0	0	0	0	0	0	0	0	0	0	0	0	0	0	0	0
ENSMUSG00000008496	0	0	0	0	0	0	0	0	0	0	0	0	0	0	0	0	0	0	0	0	0	0	0	0	0	0	0	0	0	0	0	0	0	0	0	0	0	0	2.00731	0	0	0	0	0	0	0	0	0	0
ENSMUSG00000008540	0	35.6845	0	0	0	0	0	0	0	0	0	0	0	0	0	0	0	1045.62	0	0	0	0	0	0	288.938	0	0	0	0	0	0	0	111.11	508.851	3.32026	0	1.17174	58.7784	51.8282	0	28.3901	0	0	0	0	0	0	0	485.871
ENSMUSG00000008575	0	4.96272	0	0	0	0	0	0	3.63246	0	0	0	97.5853	0	98.2249	0	0.242781	0.422599	0	0	0	0	25.5112	0	565.455	0	38.0594	0	0	0	0	0	18.1259	0	0.111715	39.5456	9.46198	0.0909281	35.6055	57.0024	0.0694709	28.1721	7.47396	0	38.9006	27.7141	0	13.5332	292.422
ENSMUSG00000008590	0	0	0	0	0	0	0	0	0	0	0	0	0	0	0	0	0	0	0	0	0	0	0	0	0	0	0	0	0	0	0	0	0	0	0	0	0.978313	0	0	0	0	0	0	0	0	39.1382	0	0	0
ENSMUSG00000008601	579.894	0	274.277	0	0	0	0	0	0	177.529	487.427	0	162.609	0	0	363.712	847.587	34.0032	0	0	0	0	0	0	0	170.097	0	335.619	0	217.533	434.132	0	0	34.7254	0	80.2313	0	2.43875	26.0614	152.678	0	0	139.342	195.587	0	148.058	0	0.902907	0
ENSMUSG00000008604	0	0	0	5.91784	0	0	0	0	2.01404	0	0	0	0	0	0	0.927783	0	0	0	0	0	0	0	0	0	0	38.8982	0	0	0	0	474.526	0	0	0	0	0	7.66317	0	0	0	0.650841	0	51.7215	0	37.4787	0	0	113.705
ENSMUSG00000008658	15.9756	0	115.61	0	0	0	7.43654	0	0	0	0.485062	0	10.8279	0	0	15.4502	0	0	0	0	0	0	0	0	1.14851	0	47.3975	0	0	0	20.1889	0	0	0	0	41.5749	2.27291	0	23.6332	0	0	0	0	0	0	56.0192	0	0.363904	39.3413
ENSMUSG00000008668	215.932	282.603	329.274	262.755	126.048	364.261	105.334	132.677	0	269.751	493.876	100.941	299.144	607.737	94.2382	322.77	127.554	137.023	0	105.625	2.54015	23.4701	105.228	0	333.015	103.499	867.762	452.182	71.6811	333.106	110.823	0	187.061	223.402	89.2143	416.867	266.077	246.232	193.161	297	111.374	420.25	467.922	141.362	143.806	166.407	130.756	258.33	190.261
ENSMUSG00000008682	394.796	23.3262	9.31289	7.77593	393.274	32.9832	0	0	0	11.2862	30.4035	0	5.76136	7.52444	322.475	12.9528	1.76877	1.53941	0	0	0	11.3909	3.23235	2.65135	6.9666	7.10834	10.2223	364.664	20.3316	67.3622	9.60478	0	98.2158	10.4256	26.8585	52.4484	5.74455	5.2996	13.6527	127.781	5.06126	53.4495	45.1545	26.6989	11.6324	54.9916	16.3559	8.09362	11.24
ENSMUSG00000008683	31.3779	36.3256	67.7818	17.2081	289.209	1.62203	113.381	0	5.42265	66.2672	44.6943	33.8647	92.9321	131.098	12.2151	40.4675	28.7046	29.7771	0	0	54.5649	0	48.2176	41.7239	35.0214	13.206	131.961	65.4836	29.6254	44.9444	44.3475	56.918	27.0589	66.8956	83.5195	71.6075	12.4301	19.981	56.6966	52.3663	1.16153	26.9861	42.6702	18.1696	3.81369	33.3671	68.6375	4.10086	46.4884
ENSMUSG00000008690	30.4234	0	313.798	0	1.33561	0	47.7964	0	0	45.6609	28.2983	46.9065	375.861	37.3234	0	0	0	336.518	0	0	0	0	378.591	0	0	42.2947	1.24978	0	0	0	193.757	0	0	26.9494	43.7831	282.144	0	46.6512	0	0.82224	0	42.3453	9.74227	0	693.51	5.21809	0	0	0
ENSMUSG00000008730	0	0	0	17.1885	0.652647	0	10.7796	0	0	166.974	179.061	0	51.4922	2.31187	117.896	22.7599	3.38147	0	0	0	0	0	134.79	0	0	0	16.7945	45.3545	1.34963	0.282414	9.18105	0	0	355.915	141.205	37.7726	19.4935	50.1832	171.105	14.5983	37.8571	0	418.295	0.0966708	0.25271	48.2505	135.628	437.116	221.289
ENSMUSG00000008734	0	0	0	0	0	0	0	0	0	0	0	0	0	0	0	0	0	0	0	0	0	0	0	0	0	0	0	0	0	0	0	0	0	0	0	0	0	0	0	0	0	0.485003	0	0	0	2.23431	0	0	121.606
ENSMUSG00000008763	14.794	0	0	0	0	0	0	0	0	0	0	3.42138	0	39.0464	0	0	10.2527	59.0916	0	0	0	0	6.66182	0	0	0	2.30431	0	0	0	0	0	0	0	0	34.9829	42.918	0.170663	0	5.0534	0	64.4428	78.3507	0	159.102	17.9732	0	0	335.678
ENSMUSG00000008813	0	0	0	0	0	0	0	0	0	0	0	0	0	0	0	0	0	0	0	0	0	0	0	0	0	0	0	0	0	0	0	0	0	0	0	29.8587	0	0	0	0	0	0	0	24.6572	0	0	0	0	0
ENSMUSG00000008822	0	13.8808	2.77092	0	0	0	0	0	0	0	8.75432	0	89.139	20.7888	118.501	9.06807	0	0	0	0	0	0	0	0	0	0	0	168.916	0	0	0	0	0	0	0	109.023	30.7658	0	1.12838	0	0	0	167.939	0	0	0	0	0	0
ENSMUSG00000008843	0	94.2513	69.8833	0	0	0	0	57.3603	3163.35	0	0	1479.23	0	283.349	0	0	435.617	0	0	0	0	1260.24	1026.19	0	0	3713.32	0	0	0	36.3819	36.9608	234.539	3960.55	68.776	0	150.682	0	1.27461	1.45939	394.672	874.499	0	0	1293.62	1941.11	336.376	124.832	0	0
ENSMUSG00000008845	0	0	0	0	0	0	0	0	0	0	0	0	0	0	0	0	0	0	0	0	0	0	0	0	0	0	0	0	0	0	0	0	0	0	0	0	0	0	0	0	0	0	0	0	0	7.12729	0	0	0
ENSMUSG00000008855	0	0	0	0	0	0	0	0	0	0	0	0	0	0	0	0	0.206793	0	0	0	0	0	3.40114	0	0	0	0	9.88336	0	0	0	1.72743	0	0	0	0	0	0	0	0	0	0	0.15527	0	0	0	0	0	0.808684
ENSMUSG00000008859	23.7924	13.3817	47.0148	46.0957	0	0	227.148	0	0	144.405	27.0066	22.5741	0	0	0	5.24522	0	29.4375	0	15.4783	0	152.477	21.0157	0	0	75.2145	87.9644	3.16969	0	0	11.6323	0	6.94438	14.8099	135.716	181.905	172.246	0	1.7405	97.3113	0	0	1.01585	0.309426	0.808879	0	7.92345	0.562803	2.6454
ENSMUSG00000008892	10.356	3.36533	21.4975	0	0	0	309.125	0	0	128.783	28.2993	0	79.7958	921.185	363.297	331.975	290.91	197.664	0	0	0	0	0	0	0	806.758	186.193	346.754	27.7033	976.967	135.106	266.459	169.086	212.726	275.943	335.845	0	135.714	235.271	0	339.543	231.339	91.0123	377.022	94.5917	176.438	0.786572	349.245	67.36
ENSMUSG00000008932	0	0	0	0	0	0	0	0	56.5944	0	0	0	0	0	0	0	0	0	0	0	0	0	0	0	0	0	0	0	0	0	0	0	0	0	0	0	0	0	44.9539	0	0	0	0	0	0	0	0	0	0
ENSMUSG00000008958	16.1986	79.617	0	0	0	0	72.1042	0	0	94.9309	0.55331	0	34.4538	0	0	0	14.4692	0	0	401.473	6.95522	0	0	0	0	66.8381	7.92972	0	0	10.0009	0.451557	25.0071	0	0	0	28.3736	0.648176	0	8.98613	0	0	0	0	0	0	11.5763	1.23033	0	237.065
ENSMUSG00000008976	3.45505	0	176.502	0	0	0	0	0	0	0	0	0	43.2607	0	0.927593	0	36.715	0	199.276	0	0	0	0	0	0	0	0	0	0	0	0	0	0	21.5063	0	16.0808	0.414755	0	0	0	0	0	0	0	0	0	0	0	2.18488
ENSMUSG00000008999	0	0	0	0	0	0	0	0	0	0	0	0	0	0	0	0	797.815	0.786366	0	0	0	0	0	0	1666.66	0	0	245.126	0	0	0	0	0	5.32562	14.1357	0	24.6494	0.338395	0	0	0.258541	4.36852	0	0	0	0	0	0	0
ENSMUSG00000009013	198.94	172.668	213.018	751.551	258.691	0	0	16.7337	0	53.2725	260.116	258.838	701.761	910.329	111.778	168.934	36.6106	29.163	0	293.429	6.48754	131.874	3.40192	100.456	138.495	142.975	302.136	137.817	443.022	250.416	170.162	0	773.091	1.045	491.683	327.166	223.296	75.2979	211.809	181.672	251.424	217.514	349.902	479.964	160.268	61.0438	214.601	820.33	172.896
ENSMUSG00000009030	5.89309	0	0	0	0	0	0	0	0	3.36938	0	0	0	0	0	0	0	0.84255	0	0	0	0	0	0	0	0	0	11.7938	121.789	0	0	0	1.35518	50.5399	0	16.5158	1015.55	0	488.613	280.362	0.554026	1.75524	118.845	0	386.051	94.3371	0	28.5924	34.0721
ENSMUSG00000009035	0	0	0	0	0	0	274.172	0	0	117.16	0	2.64657	0	0	22.2745	0	0	0	0	0	0	0	0	0	0	13.4573	25.2093	0	0	0	0	0	4.44085	113.972	1.45975	163.223	0	1.58417	0	0	0	9.58636	1.58797	0.241846	0	0	0	6.15838	379.927
ENSMUSG00000009070	0	0	0	0	0	0	0	0	0	0	0	0	0	0	0	0	0	0	0	0	0	0	0	0	0	0	0	0	0	0	0	0	0	0	44.9352	0	0	0	0	0	0	0	0	0	0	0	0	0	0
ENSMUSG00000009073	6.11778	0	0.280137	0	0	0	0	0	0	0	0	0	0	0	66.0852	0	32.4554	0	0	0	95.4921	0	0	0	20.956	0	1.53746	45.6223	0	1.77745	1.92612	1.11112	6.45497	5.37611	2.44824	0.21612	49.7663	85.8849	29.8885	31.6938	0	1.92935	0.199746	0.24337	0.3181	80.9807	19.1879	1.99195	14.8247
ENSMUSG00000009076	0	13.4303	0	0	283.04	0	0	0	331.948	173.847	6.45351	0	0	0	0	0	139.665	0	0	0	0	0	0	0	15.2804	17.5402	0	23.1773	40.8786	0	0	0	0	0	0	0	0	0	0	74.6776	199.822	49.2386	0	0	1.73961	0	0	169.454	0
ENSMUSG00000009079	60.2904	25.132	8.4155	33.1063	205.975	53.3049	0	0	0	15.3337	12.612	13.8471	48.0571	125.527	8.03741	5.82585	0.307371	1.60508	191.855	56.2639	258.156	27.7128	2.24683	0	0	16.4702	196.292	0	5.8886	101.863	58.6963	1.2838	79.4578	7.24688	20.6496	85.1502	165.713	37.9891	8.43564	30.7758	4.57355	0	27.6946	21.9329	56.968	63.3281	1.3264	230.919	5.40902
ENSMUSG00000009090	0	6.76257	30.4706	0	0	353.803	0	0	69.8725	113.884	456.56	0	0.477227	0	0	1.26225	1.83139	43.9919	0	0	5.10592	0	113.791	0	0	94.6988	0	0.343249	0	18.5992	0.331494	0	0	1.85051	2.0225	52.6687	62.8102	7.1334	20.1046	21.3545	3.14427	0	595.416	0	0	1.69966	471.019	177.355	0
ENSMUSG00000009092	0	0	0	2.98727	0	2022.31	0	0	0	0	19.5924	0	0	0	0	0	0	0	0	0	0	0	0	0	0	0	0	0	5.20718	0	0	0	0	0	6.25346	0	0	0	0	0	0	0	0	16.784	0	0	0	0	0
ENSMUSG00000009093	9.9337	0	0	0	0	0	0	0	0	0	0	0	0	0	0	0	0	0	0	0	0	0	0	0	0	0	0	0	0	0	0	0	0	0	0	0	0	0	0	0	0	0	0	0	0	0	29.4253	0	0
ENSMUSG00000009097	0	0	0	0	0	0	0	0	0	0	0	0	0	0	0	0	0	0	0	0	0	0	0	0	0	0	0	0	0	0	0	0	0	0	0	0	0	0	0	0	0	0	0	0	0	0	0	0	0
ENSMUSG00000009108	0	0	22.3432	0	0	0	0	0	0	0	0	0	0	385.363	0	0	0	0	0	0	0	0	0	0	0	0	0	0	0	0	0	0	0	0	0	0	0	0	0	0	0	0	0	0	0	8.43927	0	0	0
ENSMUSG00000009112	0	0	0	0	0	0	0	0	0	0	0	0	70.6306	0	0	0	0	0	0	0	0	0	0	0	0	0	0	0	0	0	0	0	1.222	0	27.4752	1.70203	0	0	0	2.65533	0	0	17.1072	0	0	12.8815	0	0	0
ENSMUSG00000009114	0	0	0	0	0	0	0	0	0	0	0	0	0	0	0	0	0	0	0	0	0	0	0	0	0	0	0	0	0	0	0	0	226.586	0	0	0	0	0	0	0	0	0	0	0	0	0	0	0	0
ENSMUSG00000009145	0	0	0	0	0	0	0	0	355.849	0	0	0	0	0	0	0	0	0	0	0	82.3842	0	0	0	0	0	0	0	0	0	0	0	0	0	0	0	1.49807	0	0	0	5.60949	0	0	0	0	0	0	0	0
ENSMUSG00000009185	0	0	0	0	0	0	0	0	0	0	1410.63	0	0	0	0	0	0	0	0	0	0	0	0	0	0	0	0	0	0	0	0	0	0	0	0	0	0	0	0	0	195.208	42.9479	0	0	0	0	9451.56	0	3.4737
ENSMUSG00000009207	0	0	0.62659	0	0	109.849	0	0	0	0	3.07941	0	0	64.1263	0	80.6557	0	0	0	0	0	0	0	0	0	33.7442	0	63.7547	6.07978	0	0.179508	0	0.185103	37.0768	0.182535	3.70608	0.25767	0	0	0	0	12.4668	0	0	0	1.47262	0	0	0
ENSMUSG00000009210	0	0	118.187	3.12284	0	0	0	0	0	0	0	0	0	0	0	111.382	0	0	0	0	0	0	0	0	0	0	0	0	0	0	0	0	0	0	0	0	0	0	160.834	0	0	0	0	0	0	0	0	0	34.7234
ENSMUSG00000009214	0	0	0	0	0	0	0	8.10106	0	0	0	0	0	0	0	0	0	0	0	0	0	0	0	0	0	0	0	361.468	0	0	0	0	0	0	25.4343	0	730.561	0	0	0	0	0	0	0.549635	0	0	4876.44	0	0
ENSMUSG00000009216	0	0	0	0	0	0	0	0	0	0	0	0	0	0	0	0	0	0	0	0	0	0	0	0	0	0	0	0	0	0	0	0	0	0	0	0	0	0	0	0	0	0	0	0	0	0	0	0	0
ENSMUSG00000009246	97.1234	0	0	0	0	0	0	0	0	0	0	0	0	0	0	0	0	0	0	0	0	0	0	0	0	0	0	0	0	0	0	0	0	0	0	0	0	0	0	0	0	0	116.553	0	5.42928	0	0	290.874	0
ENSMUSG00000009248	0	0	0	0	0	0	0	0	0	0	0	0	0	0	0	0	0	0	0	0	0	0	0	0	0	0	0	0	0	0	0	0	0	0	501.692	0	0	0	0	0	0	0	284.155	0	0	0	0	0	0
ENSMUSG00000009281	0	0	0	0	0	0	0	0	0	0	71.0979	0	0	0	0	0	0	0	0	0	0	0	0	0	0	0	0	0	0	0	60.3441	0	0	0	0	0	0	0	0	0	1219.59	0	0	0	0	0	1.58092	0	1100.64
ENSMUSG00000009291	279.592	0	0	0	0	651.252	0	0	0	98.3735	29.3855	5.3055	0	78.5846	184.771	17.8066	710.675	19.372	992.369	0	1.84691	68.2592	4.84239	0	0	0	0	11.4227	0	232.991	0.479632	0	120.677	0	188.259	101.607	0.688474	0.396968	100.902	0	242.633	0	296.051	436.097	1.26739	21.6409	1.96023	0	149.735
ENSMUSG00000009292	0.199311	0	0	0	0	0	0	0	0	0	0	0	0	0	1.71232	0.126937	0	0	0	0	1.02694	0	0.269253	0	0	0	0	0.138074	0	0	0	0	6.60007	7.4438	0	8.01967	0	0	0	4.10824	0	0	0.110628	0	2.46648	2.05109	35.4235	0.245162	0
ENSMUSG00000009293	0	71.9019	0	0	0	75.2073	0	0	0	0	161.51	0	0	0	0	3.86074	0	0	0	0	26.0284	0	0	0	0	0	4.3164	0	0	0	0	0	0.697009	6.2889	44.6771	85.5524	0	0	0	0.473298	0	46.9441	15.702	0	0	0	0	0	12.413
ENSMUSG00000009350	0	0	128.989	202.813	0	1282.5	0	0	0	0	0	0	0	0	0	0	421.563	0	0	0	0	0	0	0	0	0	0	0.99386	910.234	0	0	0	0	0	0	0	0	0	0	0	0	0	0	0	103.352	0.492126	0	0	0
ENSMUSG00000009356	4.70069	379.596	527.536	1107.55	599.141	0	2.46165	3.90453	2.16629	702.813	2.56905	1608.94	425.584	671.546	543.508	395.177	913.321	1.0081	0	2599.53	0	0	1.05837	0	0	70.6008	1278.59	0	0	487.566	484.841	19.3516	757.764	175.56	86.3444	550.016	1.50476	125.806	47.1869	363.711	36.4588	744.146	437.463	664.664	966.057	146.736	494.845	1565.01	0
ENSMUSG00000009376	0	0	0	0	0	0	0	0	0	0	9.70169	0	0	0	0	0	0	1.64626	0	0	3.29601	0	0	0	0	0	0	0	0	23.0647	0	0	0	0	0	0	0	0	0	0	0	0	0	0	0	0	0	0	0
ENSMUSG00000009378	0	0	0	0	0	0	0	0	0	0	0	0	0	0	0	0	0	162.272	0	0	0	0	0	0	0	0	0	200.348	18.3179	0	0	0	0	0	0	0	0	0	0	0	0.256499	0	0	0	0	0	0	0	0
ENSMUSG00000009394	0.870035	45.378	44.0226	5.65497	4.96536	0	0	91.0573	0	5.59624	0	0	0	0	0	0	0	0	0	0	0	0	377.286	0.964085	0	0	0	0	276.004	0	0.873123	0	8.70323	0	181.712	0	0.835534	0.24088	0	1.42652	0	0	0	0	0	0.298449	0	0	0
ENSMUSG00000009406	0	0	0	0	0	0	0	0	0	0	0	0	6.59435	0	0	0	2.36192	0	0	0	0	0	0	0	0	0	0	1.58101	0	0	0	0	0	11.3647	0	0	0	0	0	0	0	0	170.757	0	0	3.75776	0	0	0
ENSMUSG00000009418	0	0	0	0	0	0	5.4364	0	0	0	0	0	0	0.172731	0.20645	0	10.3743	0.247371	0	0	0.495265	0	0	0	0	0	0	0	0	0	0	0	0	0	0	0.808167	0.369241	0.319351	0	0.540351	0	0	149.921	0	0.169931	57.3726	0	17.3805	26.6759
ENSMUSG00000009470	16.0324	0	0	0	14.3783	30.3882	0	12.8414	0	0.736598	14.5514	0.706245	40.8102	0	257.335	0	7.83059	3.3155	0	0	0	19.0814	57.2403	0	0	0	0	0	0.540606	0	6.51234	0	32.194	128.309	0.194769	71.3526	1.09976	44.8634	0	62.2302	0.726711	2.55815	8.58101	0.193612	0	76.6017	0	1.93685	30.6223
ENSMUSG00000009471	0	0	0	0	0	0	0	0	0	0	0	0	0	0	0	0	0	0	0	0	0	0	0	0	0	0	0	0	0	0	0	0	0	0	0	0	0	0	0	0	0	0	0	0	0	0	0	0	0
ENSMUSG00000009487	0	0	0	0	32.3807	0.337123	0	0	0	0	0	0	0	0	0	0	0	0	0	0	0	0	0	0	0	0	0	0	0	0	0	0	0	0	0.166377	0	0	0	0	0	0	0	0	0	0	0	0	0	0
ENSMUSG00000009535	5.01998	0.326261	91.181	326.284	0	0	0	0	0	45.6358	68.5888	217.951	0.322334	46.0066	1.43759	0.852564	0	234.694	0	0	2.58653	0	0	0	0	0.331413	58.2636	0	0	116.699	0	578.65	1.61616	0	0	10.4512	0	0	5.5166	1.88133	0	119.914	0	0	194.946	47.9866	0	435.53	0
ENSMUSG00000009545	0	2.37151	99.1	0	0	0	2.5478	0	0	0	136.271	0	0	0	0	0	0	0	0	0	0	0	14.2404	0	0	958.762	0	0	0	0	0	70.1009	0	1.00946	139.014	27.2701	0	0.448997	0	0	0.343043	0	0.450072	0	0	0	0	0	0
ENSMUSG00000009549	8.22128	122.226	4.79984	16.6987	32.8437	121.829	4804.73	0	1210.5	380.743	470.096	53.237	728.49	55.4011	540.766	204.202	433.018	58.1832	0	0	42.3599	0	0	27.33	19.9476	101.767	15.3666	536.787	34.9295	249.728	133.383	0	116.27	378.69	27.9652	601.117	463.847	171.851	100.336	476.603	69.5616	424.235	431.226	279.381	1.81676	25.3814	589.15	5.05628	470.874
ENSMUSG00000009551	0	0	30.7299	0	0	0	0	0	0	0	0	0	0	18.5058	0	0	0	0	0	0	0	0	0	0	0	79.8848	0	33.2926	0	1.69547	0	0	0	2.13673	0	63.9073	0	0	0	3.21618	0	0	0	0	0	0	0	0	0
ENSMUSG00000009555	0	0	0	0	53.5031	0	0	0	0	0	6.98675	138.628	0	0	0	0	0	0	0	0	105.664	0	0	0	0	0	0	0	0	0	0	14.8017	3.67476	0	0	0	0	67.2484	0	19.2139	0.225347	0	206.663	68.803	0	18.272	21.6042	14.0868	0.384962
ENSMUSG00000009563	0	0	0	0	0	0	0	0	0	0	3.30081	0	4.65366	0	0	0	0	0	0	0	0	0	0	0	0	0	0	523.277	0	20.6825	0	0	0	0	0	92.8538	0	0	0.510547	12.8262	0	0.719553	4.46973	82.233	0	18.7841	0	0	0
ENSMUSG00000009566	0	0	0	1.05192	0	0	0	6.45266	0	0	47.7634	325.781	0	0	0	0	0	0	0	0	0	0	0	0	0	0	0	0	0	0	0	0	0	554.474	0	9.71943	0	0	0	0	0	0	0	0	0	0	0	0	0
ENSMUSG00000009569	41.8003	35.1574	0	0.887874	0	0	0.858429	1.36159	0	3.98323	64.2795	22.5776	158.672	0	0	0	0	0.351547	0	0	0	0	1.10723	0	0	17.3151	7.87864	0	0	0	0	0	3.01567	0	103.341	8.0396	31.2221	0	0	54.9057	5.89465	48.0916	34.1196	0	183.053	1.12461	4.10864	1.51224	0
ENSMUSG00000009575	4.36351	0	48.828	0	0	0	0	91.0645	0	0	156.501	0	0.262671	0.490076	0	6.60018	32.0549	0	125.837	0	1.40518	36.3534	1.47369	0	0	1.89048	116.804	300.396	0	0	0.547374	0	0	269.235	152.138	124.966	9.16666	49.6828	315.376	141.939	0	151.329	165.754	0	0.241065	243.045	51.2046	0	182.907
ENSMUSG00000009580	0	0	0	0	0	0	0	0	0	0	0	0	0	0	385.291	0	0	0	0	0	0	0	0	0	0	0	0	0	0	752.904	0	0	0	0	0	0	0	0	0	0	0	0	0	0	0	0	60.1945	0	0
ENSMUSG00000009585	77.9268	927.779	1083.73	108.255	364.084	194.806	312.091	2352.36	0	665.205	517.689	1308.79	1292.67	392.169	68.943	398.582	429.509	487.855	0	0	381.752	478.631	112.364	0	734.363	92.7633	0	353.836	621.38	1105.62	458.415	2278.89	519.22	172.411	298.86	507.516	525.796	859.872	388.332	906.019	216.937	55.5604	127.519	407.263	68.5251	419.39	293.301	359.575	4.96072
ENSMUSG00000009588	0	0	0	0	0	0	0	0	0	0	0	0	0	0	0	0	0	0	0	0	0	454.612	0	0	0	0	0	0	0	0	0	0	65.8787	0	0	0	0	0	0	0	0	0	0	0	0	0	0	0	0
ENSMUSG00000009614	8.1388	0	0	0	0	0	0	0	0	0	0.741345	0	0	0	0	0	0	0	0	0	0	0	0	0	0	0	0	0	0	0	0	0	0.311935	0	0	0	0	0.25037	70.2331	0	0	0	0	0	0	15.8205	0.41211	0	0
ENSMUSG00000009621	0	439.758	0	0	0	0	0	0	4.91058	191.604	0	0	0	0	0	42.9799	61.4403	0	0	0	0.915041	0	9.11671	0	0	0	0	0	0	0	0	0	0	31.3947	0.241637	0.426615	7.84532	0.590026	0	0	0.150264	0	0	0	0	5.8483	7.60763	0	0.256697
ENSMUSG00000009628	3.82889	0	0	0	0	0	0	0	0	0	0	0	0	0	0	0	0	0	0	0	0	0	0	0	0	0	0	0	0	0	0.853886	0	0	0	0	0	0	0	0	0	0	0	0	0.0863125	9.47655	0	0	0	0
ENSMUSG00000009630	1.34508	31.4712	0	0	0	0	0	0	0	0	41.9018	0	0	501.548	0	0	0	0	0	705.29	0	0	0	0	0	41.2921	0	0	0	0	520.142	0	86.299	0	131.771	0	0	0	0.852775	0	0	103.362	50.0213	0	550.486	53.5226	0	0	11.6652
ENSMUSG00000009633	0	0	0	0	0	0	0	0	0	0	0	0	0	0	0	0	0	0	0	0	0	0	0	0	0	0	0	0	0	0	0	0	0	54.4715	0	0	0	0	0	0	0	0	0	0	0	0	0	0	0
ENSMUSG00000009640	0	115.362	0	0	23.3975	0	0	0	0	0	0	2.29851	4.48713	0	0	0	0	0	0	0	0	0	0	0	0	0.9227	0	1.93644	0.879715	0	0	0	0	0	55.782	0	0	0	0	0	0	0	0.517173	0	0	0	0	0	0
ENSMUSG00000009646	0	0	0	0	0	0	0	0	0	0	0	0	0	0	0	0	0	0	0	0	0	0	0	0	0	0	0	0	0	0	0	0	0	0	0	0	0	0	0	0	0	0	0	70.9648	0	0	272.721	0	0
ENSMUSG00000009647	87.4652	0.690436	0	0	0	0	0	0	0	0	61.5428	0	0	38.8165	68.0698	132.609	0	0	0	0	0	0	0	0	0	104.499	0	0	0	0	0	0	0	0	111.058	15.737	0.340068	0.19608	0	106.831	0	216.426	0	0	0	0	0	0	0
ENSMUSG00000009654	64.3099	0	0	0	0	0	0	0	0	0	0	0	0	0	0	0	0	0	0	0	0	0	0	0	0	0	0	0	0	0	0	0	0	0	0	0	0	0	0	0	0	0	0	0	0	0	0	0	0
ENSMUSG00000009670	0	0	0	0	3.09431	0	0	0	0	0	0	0	0	361.104	19.6511	0	0	0	0	0	0	0	0	0	0	0	0	0	0	53.559	45.7961	0	0	0	0	0	0	0	0	2.53993	0	0	0	0	0	0	0	0	0
ENSMUSG00000009681	0	0	0	0	0	0	0	0	0	0	0	0	0	0	161.396	5.74297	0	0	0	0	0	0	13.7045	0	0	0.372072	0	0	0	95.0149	0	0	0	0	4.60098	8.12311	0.360825	0	0	5.63237	0	0	2.7111	0	0	51.8117	0	0	8.41776
ENSMUSG00000009687	65.1441	0	0	0	0	0	0	0	0	0	0	0	0	0	0	0	0	0	0	0	0	0	0	0	0	0	0	0	0	0	77.7436	0	125.918	0	0	0	0	0	0	0	61.5749	0	1.62876	0	0	0	0	0	684.576
ENSMUSG00000009731	0	0	0	0	0	0	0	0	0	0	0	0	0	0	0	0	0	2.39108	0	0	0	0	0	0	0	0	0	0	0	0	0	0	0	0	0	0	0	0	0	0.652878	0	0	0	0	0	0	0	0	0
ENSMUSG00000009733	0	0	0	0	0	0	0	0	0	0	0	0	0	61.7907	0	0	0	0	0	0	0	0	0	0	0	0	16.1433	1.04707	0	0	0	72.3341	0	0	0	1.36156	0	84.5299	0	0	0	0	21.8123	14.8212	0	0.518474	0	0	0
ENSMUSG00000009734	11.9902	0	0	0	0	0	0	0	0	0	0	0	0	0	0	0	0	0	0	0	0	0	0	0	0	0	0	24.9188	0	4.07146	0	0	0	0	0	0.225022	0	0	0	0	0	0	0	98.697	0	15.4237	0	0	0
ENSMUSG00000009739	0	0	0	0	0	0	0	0	0	0	0	0	0	0	0	0	0	0	0	0	0	0	0	0	0	0	0	0	0	0	0	0	0	0	0	0	13.1659	0	0	0	0	0	0	0	0	0	0	0	0
ENSMUSG00000009741	0	1.24386	0.496607	0	0	0	0	0	0	0	110.873	0.786867	317.668	275.135	543.279	0.812593	229.667	2544.74	0	0	0	0	0	0	0	0	0	2.65167	57.2204	0	0	0	0	0	9.98214	12.2599	0	0.35325	17.7962	97.4264	0	293.568	0	0	0	101.54	9.30321	78.4708	4.14949
ENSMUSG00000009772	7.5187	8.55155	118.521	0	0	0	3.93738	3.12263	0	0	0	0	0	0	0	268.954	3.70539	0	0	1.76632	8.07081	47.7258	2.53929	0	0	294.102	0.669208	0	0.591564	0	0.419188	0	9.94181	0	94.2026	0	0	0	1.58895	0	0.26507	0	0	0	0	3.009	0	1.15604	0
ENSMUSG00000009828	0	0.207778	0	119.48	0	0	0	0	0	0	0.524165	0	0	0	0	0	0	0	0	0	0	0	0	0	0	0	0	0	0	0	0	1.31611	0	11.9399	6.95976	0	2.66082	0.590078	0	0	10.0085	0	0	0	62.5462	62.2898	0	0	9.08787
ENSMUSG00000009863	163.448	210.676	411.591	7.12996	107.68	902.758	0	0	0	81.8485	191.547	899.766	399.375	0.985624	20.0265	163.48	15.4074	5.6461	0	0	2.82604	47.001	0	1606.96	61.7494	0	584.647	252.297	25.8925	125.7	413.19	20.3218	237.629	498.458	685.832	65.8786	83.2239	297.028	1.39095	227.137	0	230.344	524.24	176.56	0	323.612	400.926	51.2742	801.513
ENSMUSG00000009876	0	0	60.6579	0	0	0	0	0	0	58.8088	0	0	0	0	0	0	0	0	0	0	0	0	0	0	0	0	0	0	0	0	0	0	0	0	0	0	0	0	0	21.9021	0	0	0	0	0	831.828	0	0	0
ENSMUSG00000009894	0.926484	0	0	0	0	0	2.91108	0	0	98.5275	0	0	715.663	0.832445	0	349.314	23.9711	0	0	0	0	0	0	0	230.191	0	49.4774	1097.53	0	144.603	182.855	0	0	0	2.5212	200.305	0	0.513018	0.587389	273.433	0.391956	0	17.4844	1076.11	0	9.53437	0	0	0
ENSMUSG00000009900	0	0	0	0	0	0	0	0	0	0	0	0	0	0	0	0	0	0	0	0	0	0	0	0	0	0	0	0	0	0	0	0	0	0	0	0	0	0	0	0	0	0	0	0	0	0	0	0	0
ENSMUSG00000009905	0	83.2175	0	1.42995	0	0	0	4.38578	0	144.529	58.796	5.42716	46.6172	0.395344	0.472521	0	0	92.287	0	0	0	0	0	0	46.9744	0	18.7982	0	0.83086	0	1.76627	0	0	0	23.648	31.4453	0	0	0	0	0	6.68377	98.6672	0	0.388934	0	0	0	6.99594
ENSMUSG00000009907	7.3238	51.4072	0	212.783	27.4192	0	0	0	0.810035	0	3.60239	0	2.53942	2.89539	0	0	0	0	0	0	4.52828	0	45.5117	0	93.8256	0	0	0	31.2547	4.34081	85.4536	0	5.25467	15.6822	52.0171	2.63899	31.7909	0	339.516	20.9971	18.4664	106.277	1.95124	0	0	1.80885	60.3435	1.44138	23.5009
ENSMUSG00000009927	499.852	2015.81	912.579	286.323	533.598	817.927	790.936	0	785.527	841.953	1076.03	789.517	1970.77	1554.14	768.499	810.749	393.433	717.223	0	0	1361.85	719.031	92.3017	820.867	879.506	181.617	2669.38	1190.79	862.384	724.669	216.529	688.392	783.953	935.654	562.683	1341.12	459.31	1035.44	711.327	1116.9	491.393	1127.84	1247.5	559.34	349.654	606.911	1048.82	824.949	764.082
ENSMUSG00000009941	0	0	0	0	0	15.8211	0	0	0	0	0	0	0	0	0	0	0	0	0	0	0	0	0	0	0	0	0	0	0	29.2885	0	0	0	0	0	0	0	0	0	0	0	0	0	0	0	0	0	0	0
ENSMUSG00000009995	11.9051	0	34.931	2.97613	0	0	0	0	0	127.626	8.25818	16.3784	0	0	0	0.291619	100.53	0	0	0	1.17963	10.8993	0	0	476.392	0	0	318.474	41.9344	54.7302	0.306342	0	117.827	75.2446	0	0	32.9798	2.02835	0.2903	117.762	28.0884	0	142.579	7.58659	0	137.907	2.50401	0	0
ENSMUSG00000010021	0	0	0	0	0	0	0	0	0	0	0	0	0	0	0	0	0	0	0	0	0	0	0	0	0	0	0	0	0	0	0	0	12.9123	0	0	0	0	0	0	0	0.255427	0	0	0	0	0	0	0	0
ENSMUSG00000010025	0.437108	74.573	0	129.979	0	0	0	0	0	0.374875	12.5418	0	0	0	7.04114	0	19.0644	0	201.688	0	0	0	0	0	55.1497	0	0	12.718	18.5712	0	0	10.7968	107.353	51.1515	8.029	16.8004	22.6678	0.242038	212.278	132.894	7.76672	310.507	456.849	0	7.34109	128.05	0	6.18312	13.5838
ENSMUSG00000010044	0	0	0	0	0	0	0	0	0	0	0	0	0	0	0	0	0	0	0	0	0	0	0	0	0	0	0	0	0	0	0	0	0	0	0	0	0	0	0	0	0	0	0	0	0	0	0	0	0
ENSMUSG00000010045	0	0	0	0	0	0	0	0	0	0	0	0	89.1044	0	0	0	25.0203	0	0	0	0	0	1.52412	0	0	3.35173	42.1751	0	0	0	0	0	53.7049	98.3172	353.066	0	0	0	21.4584	318.169	0	0	0	15.641	0	0	0	0	0
ENSMUSG00000010047	0	0	0	0	0	0	0	0	0	0	175.503	14.403	0	0	129.582	0	0	0	0	8986.91	0	0	0	0	0	0	0	0	0	0	0	0	0	0	0	0	0	0	0	0	0	0	97.9421	122.403	0	0	0	0	0
ENSMUSG00000010048	4.96183	0	0	0	0	0	0	0	27.4397	0	0	0	149.344	1.11455	0	0	0	15.9616	0	0	0	5.90546	0	0	0	1.2284	0	8.59337	0	0	0	0	12.8366	1.54428	428.702	65.5565	0	0	0	0.581105	23.0906	0	0	1.25833	0	62.1252	0	0	0
ENSMUSG00000010051	0	0	0	0	0	0	0	0	0	0	0	85.02	0	0	0	0	0	0	0	0	0	0	0	0	0	0	0	0	0	0	0	0	42.1701	0	0	0	0	0	19.377	6.0926	0	0	0	0	0	0	0	0	0
ENSMUSG00000010054	0	0	0	0	0	0	0	0	0	0	40.0032	0	0	0	0	0	0	0	0	0	0	0	0	0	0	115.681	0	0	0	0	0.989294	0	0	0	50.2987	0	53.9621	0	30.9371	162.094	0	0	0	0	0	0	0.673866	47.2904	0
ENSMUSG00000010057	18.5558	0	0	0	0	0	0	0	0	0	0	0	0	0	0	0	43.6452	0	0	0	4.34582	0	0	0	0	0	0	0	0	0	0	0	825.103	10.5002	0	85.0974	0	0	0	0	0	3.01461	184.453	0	0	0	0.768745	0	0
ENSMUSG00000010064	0	0	0.542239	0	0	0	0	0	1.92607	0	0	0	0	30.0417	0	0	0	0	0	0	0	0	0	0	0	364.905	0	0	0	0	0	0	0	0	0	0	0	0	0	0	0	0	0	0	0	0	0	0	0
ENSMUSG00000010066	5.2741	0	0	53.3978	67.6086	0	0	0	0	1.7397	0	0	0	0	1.30704	14.211	0	0	0	1.1437	0	1.93142	0	0	0	0	0	0.281052	0	0	0.81428	0	26.8691	0	0	0	0	0	0	0	0	0	1.12592	6.036	6.09639	0	0.184885	0.249515	0
ENSMUSG00000010067	0	0	0	0	0	0	0	0	0	0	0	0	0	0	0	0	17.738	0	0	0	0	0	0	0	0	0	0	0	0	0	0	0	0	0	0	0	0	0.250693	0	0	0	101.944	0	0	0	70.8183	0	0	0
ENSMUSG00000010080	0	0	73.3371	0	0	0	0	0	1.66986	0	46.0425	0	0	0	0	0	4.01789	0	0	0	0	0	0	0	0	0	0	0	0	0	0	0	0	0	0	0	0	0	0	0	0	0	34.1906	0	0	0	0	0	0
ENSMUSG00000010095	313.033	2.42843	32.3181	0	0	0	0	0	0	61.9536	93.9358	0	331.89	0.746049	0	54.997	91.4571	1.06843	0	0	113.373	0	38.138	0	0	79.759	0	792.647	0	250.168	0	0	157.528	0	0	177.521	109.244	87.357	109.497	95.6878	2.81021	0	69.5921	557.316	0	0.569655	1.51358	592.889	2.40035
ENSMUSG00000010097	150.803	1.20505	0.962223	0	0.940595	0	0	0	17.0894	0	9.45778	124.003	18.6519	0.370208	65.4867	0	0	0	0	0	198.498	1.96155	31.1706	0	0	2.85618	0	14.5573	6.22427	0	0	1073.71	69.0734	0.512945	133.988	0	4.3526	17.3395	245.03	16.7927	42.8808	23.5626	122.125	5.43356	36.7848	171.02	339.862	36.9975	177.179
ENSMUSG00000010110	10.5721	0	4.60866	19.2403	0	0	232.528	0	1.16931	0	143.177	0	65.5757	145.525	7.26615	72.1792	1.56305	0	0	141.865	0	0	180.525	0	0	0	1.35501	0	0.79853	0	0	27.4194	7.00178	0	0	5.07927	104.371	0	9.91997	90.5335	0	0	61.2626	0	29.5302	1.74074	0.385431	181.278	0
ENSMUSG00000010122	0	0	0	0	0	0	0	0	0	0	0	0	0	0	0	0	0	0	0	0	0	0	0	0	0	0	0	0	0	0	0	0	0	0	0	0	0	0	0	0	0	0	0	0	0	0	0	0	0
ENSMUSG00000010136	0	0	50.8945	0	0	0	6.84763	0	0	198.12	80.3968	0	0	0	0	0	0	0	0	0	0	0	2.9441	0	0	0	0	0	0	0	0	0	1.50349	0	257.978	0	0	0	0	0	0.921984	0	29.0314	267.499	0	0	0	0	0
ENSMUSG00000010142	0	0	0	0	0	0	0	0	0	0	0	0	0	0	0	0	0	0	0	0	0	0	0	0	0	0	0	0	0	0	0	0	0	0	0	0	0	0	0	0	0	0	0	0	0	0	0	0	0
ENSMUSG00000010154	0	0	0	0	0	0	0	0	0	0	0	0	0	0	0	0	0	0	0	0	0	0	0	0	0	0	0	0	0	0	0	0	0	0	12.9084	0	0	0	0	0	0	0	0	0	0	36.1597	0	0	0
ENSMUSG00000010175	0	0	0	0	0	0	0	0	0	0	31.2076	0	0	0	0	0	0	0	0	0	0	1.40488	0	0	0	0	0	0	0	0	0	0	0	0	8.43191	7.62056	1.70038	0	2.80638	0	0	0	43.8971	0	0	0	0	41.3803	0
ENSMUSG00000010205	0	0	11.6717	0	0	0	0	0	0	0	22.8274	90.707	0	0	0.766747	228.725	1.58341	0	0	0	0	0	0	0	0	3.53523	19.0646	96.9452	0	0	0	44.0896	50.2418	0	0	34.3028	141.249	59.6982	136.252	31.4405	0	0.637976	2.77409	0	0	12.7358	0	0	12.3841
ENSMUSG00000010277	29.0333	0	0	0	0	138.153	0	0	0	14.8441	11.214	0.344333	25.0059	39.1296	14.3902	0	0	0.359219	0	0	0	0	0.754263	0	2.16753	0	29.8169	0	0.527149	77.2155	13.2608	0	0.192593	6.60328	10.6356	24.6452	67.5603	124.284	0	27.9866	29.0535	27.1897	163.939	5.66378	7.40293	7.66102	1.14499	20.0882	0.605272
ENSMUSG00000010290	0	0	0	1.15413	0	0	0	0	0	0	0	0	0	0	0	0	0	0	0	0	0	0	1.91903	0	0	0	10.6206	0	0	236.448	0	0	24.0101	37.1376	0	5.54519	19.781	0	579.998	140.746	0.300485	0	0	0.240167	0	0	156.015	0	0
ENSMUSG00000010307	0	0	0	0	0	0	0	0	0	0	0	0	0	209.468	1.4727	0	6.08254	0	0	0	0	0	0	0	5.32382	0	0	0	0	601.475	0	33.8734	0	0	0	0	0	0	0	0	0	0	0	0	0	0	837.438	0	0.991101
ENSMUSG00000010311	18.1227	0	0	0	0	0	0	0	0	0	0	0	0	0	14.3404	340.792	0	0	0	0	0	0	0	0	0	0	0	0	0	42.4	0	0	0	0	0	27.4955	0	0	0	0	0	0	0	0	0	0	0	0	0
ENSMUSG00000010342	0	0	0	0	0	0	0	0	0	0	6.42519	0.604196	0	0.44013	0	0	9.41496	0	0	0	0	0	0	0	0	74.7037	0	33.9347	0	0	0	0	105.437	0	0	26.4762	0	0	0	0	24.8682	0	0	0	0	72.2544	0	0	0
ENSMUSG00000010358	203.372	0	114.03	0	0	11.7628	58.0918	0	0	265.895	57.1287	452.574	145.197	302.846	1.52728	209.23	224.984	0	656.216	0	278.454	0	397.699	0	0	385.891	1.51899	425.618	0	0	70.41	17.5644	1242.12	350.56	0.967529	33.3097	110.629	0	12.6232	248.506	11.4316	169.014	770.44	721.817	1.25711	339.545	1.94434	1.74935	65.7811
ENSMUSG00000010362	0	0	0	0	0	0	0	0	0	0	1.27841	53.8567	0	0	0	0	0	2.00661	0	0	0	0	0	0	0	1.54428	0	0	0	0	0	0	0	0	0	0	0	0	0	0	0	1.39342	23.3703	0	0	0	0	0	445.174
ENSMUSG00000010376	927.14	503.465	180.431	0	0	1003.38	0	0	0	746.316	263.354	998.11	693.234	1713.57	218.345	743.274	715.434	130.812	0	22.9271	0	0	0	225.299	0	136.914	1520.12	0	103.661	433.828	584.92	0	1200.69	506.236	232.38	549.47	781.031	36.0268	613.586	672.446	565.987	261.612	336.303	687.499	0	499.375	353.948	7.5028	1545.83
ENSMUSG00000010392	3.43592	12.8403	0.891553	4.65259	0	0	0	0	9.50058	0	99.994	93.9416	0.551553	8.23245	0	0	0	0	0	0	29.5058	0	0	0	14.4503	0	0.611633	928.301	0.540669	0	0	0	0.395064	4.99036	30.3875	8.9416	33.5466	0	0	155.057	2.18039	1.53507	10.4891	6.00267	0	2.75012	0	3.52195	6.20796
ENSMUSG00000010406	47.6914	784.584	51.0468	0	0	0	1105.14	0	0	265.859	376.308	80.8831	86.1267	21.4254	236.873	18.9835	0	23.0127	0	0	2073.34	0	0	1783.58	0	129.877	503.01	123.895	0	47.1111	259.245	0	345.466	29.6861	64.8902	282.832	200.376	184.856	18.8977	181.525	50.4406	85.2286	420.231	98.7729	47.4255	77.7082	0	326.311	486.849
ENSMUSG00000010435	0	0	0	0	0	57.8376	0	0	0	0	0	0	0	2998.48	0	0	0	0	0	0	0	0	0	0	0	0	0	0	0	140.281	0	0	0	0	0	0	0	0	0	0	13.6541	0	0	0	0	6.64273	0	0	0
ENSMUSG00000010453	0	0	117.677	107.842	75.7525	0	56.2701	0	0	22.1348	129.972	0	80.1559	13.7245	78.6249	0	22.5835	0	0	0	20.3544	295.894	2.84624	0	0	12.5185	1.12515	0	0	125.395	0	110.588	75.9459	169.834	0	31.9488	6.07003	0.29166	0	15.2984	16.0441	0	1.16943	1.60294	9.31174	124.309	12.2419	0.323947	66.6171
ENSMUSG00000010461	0	0	0	0	0	0	0	0	0	0	0	0	0	0	0	0	0	0	0	0	0	0	0	0	0	0	0	21.1062	0	0	0.391989	0	0	6.56464	0	13.3709	0	0.32443	1.85731	6.86181	41.6424	60.2059	58.8625	0	33.1455	38.1867	0	0.360344	75.3724
ENSMUSG00000010476	0	0	0	0	0	0	0	0	0	0	0	0	0	0	0	0	0	0	0	0	0	0	0	0	0	0	0	2.71099	0	0	0	0	0	0	0	0	13.1535	0	0	0	0	0	0	0	0	0	0	0	0
ENSMUSG00000010492	0	0	0	0	0	0	0	0	0	0	1.59674	0	0	0	0	0	0	0	0	0	0	0	0	0	0	0	0	0	0	0	0	0	0	0	0	0	0	0	0	0	0	0	0	0	0	0	0	0	0
ENSMUSG00000010517	0	0.470142	15.767	0	0	0	0	0	0	4.54951	0	15.4654	0.464483	1.29991	0.51789	0	0	531.802	0	0	0	0	0	0	1.87217	0	0	0.334084	0	23.3428	160.353	0	15.3041	3.00183	24.2781	17.377	0.463128	0	0	10.1662	0	0	2.40907	0	0	0	0	5.63532	77.3736
ENSMUSG00000010529	0	0	0	0	0	0	0	0	0	0	0	0	0	0	0	0	0	0	0	0	0	0	0	0	11.791	0	0	0	0	0	0	37.5107	0	0	0	0	0	62.787	0	0	0	0	0	0	0	0	0	119.55	0
ENSMUSG00000010538	0	0	0	0	0	0	0	0	0	0	0	16.3459	0	0	0	0	0	0	0	0	608.852	0	0	0	0	0	0	3.06023	0	0	0	0	0	0	0	0	0	0	14.0033	0	0	1.97359	0	0	0	0	0	0	0
ENSMUSG00000010554	14.5763	98.4322	1.93726	0	0	0	0	0	0	102.752	3.20597	0	11.2999	63.4077	0	0	0	0	0	0	1.8318	0	0	0	0	0	0	2.09346	0	0	0	5.48847	0	0	2.29772	4.16341	0	0	0.788896	0	0	0.158836	0	0	0	4.87817	0	0	12.3331
ENSMUSG00000010592	0	0	0	0	0	0	0	0	0	0	0	0	0	1.50021	0.896537	0	0	1.07424	0	0	0	0	0	0	0	0	0	0	0	0	0.558538	0	0	0	0	0	0	0	0	0	0	0	0	0	0	0	0	0	0
ENSMUSG00000010601	0	0	0	0	0	0	0	0	0	0	0	0	0	0	0	0	0	0	0	0	0	0	0	0	0	0	0	0	0	0	0	0	0	0	0	0	0.779225	0	0	0	0	0.72502	0	0	0.717222	0	0	0	0
ENSMUSG00000010607	148.568	21.5715	0	61.637	0	0	0	0	17.4809	0	101.063	42.8878	0	14.2008	461.667	0	0	44.7419	0	0	0	0	25.6217	994.772	0	516.498	1060.12	17.5185	865.495	56.2059	310.879	683.191	19.6266	0	1068.79	49.3572	18.214	0	256.522	352.432	64.19	254.205	52.6358	7.48197	0	221.202	0	0	751.603
ENSMUSG00000010608	23.1437	55.4503	14.1482	64.1653	0.596985	8.832	8.6277	0	9.03872	18.6151	69.8892	11.7733	9.57126	0.352451	1.96585	1.24913	8.216	16.4885	120.665	0.737221	19.8745	46.6866	11.8349	97.0763	4.5685	1.6833	16.3397	6.25014	89.0092	18.5996	13.9093	145.338	24.536	6.67399	6.22682	50.4133	185.593	223.652	6.30029	41.4074	8.57415	57.1325	73.8824	115.131	299.118	81.0047	13.8243	191.072	33.547
ENSMUSG00000010609	0	0	0	0	0	0	0	0	1010.19	0	56.7477	0	1.23466	0	189.286	47.76	0.47381	0	0	0	0	0	0	0	0	1.26943	63.6655	0	0	0.633147	12.4356	102.906	0	0	0	10.008	0	0	0	0	0	0	177.879	4.768	0	2.19864	0	0	0
ENSMUSG00000010651	0	0	0	0	0	0	0	0	0	0	0	0	0	0	2.6887	0	1798.06	0	0	0	0	0	0	0	0	0	1.33705	0	0	2.47321	0	0	2.59087	0	173.735	0	1.2022	0	0	0	0	0	0	0	0	0	0	0	0
ENSMUSG00000010660	0	0	0	0	0	0	0	13.8522	0	0	0	0	0	0	0	0	13.6978	0	0	0	0	0	0	0	208.611	0	0	0	0	0	0	0	0	0	0	0	0	0	0	0.43402	0	0	0	0	0	0	0	0	0
ENSMUSG00000010663	0	0	0	0	0	0	0	0	0	0	0	0.876574	0	0	9.92157	0	0	0	0	0	0	0	0	0	0	64.0433	0	0	0	0	0	0	0	0	0	0	0	0	0	0	0	0	0	0	78.524	0	0	0	4.62256
ENSMUSG00000010721	0	0	0	0	0	0	0	0	0	0	11.0049	0	0	0	0	0	0	0	0	0	0	0	0	0	0	0	0	0	0	0	0	0	0	1.23792	0	0	85.4675	0	0	0	4.20679	0	96.5878	0	0	0	0.226577	1.22313	0.718648
ENSMUSG00000010751	0	0	0	0	0	0	0	0	0	0	0	0	0	0	0	0	0	0	0	0	0	0	0	0	0	0	0	0	0	0	0	0	0	0	0	0	0	0	0	0	0	0	0	0	0	33.803	0	0	0
ENSMUSG00000010755	0	74.326	0	0	0	0	337.704	0	0	0.454068	9.98283	0	0	0.475708	0.568573	3.70913	0.391386	0.681269	244.295	0	0	0	12.1591	0	0	0	0	0.366779	154.462	54.9155	6.73014	0	42.0046	0	0	20.9854	0	0.586338	0	0	0	0	0	0	0	109.697	0	4.55872	10.3312
ENSMUSG00000010760	0	0	0	0	0	0	0	0	0	0	0	0	0	0	0	0	0	0	0	0	0	0	0	0	0	0	0	0	0	0	0	0	0	0	0	0	0	0	0	0	0	0	0	0	0	0	0	0	0
ENSMUSG00000010796	0	0	0	0	0	0	0	0	0	0	0	0	0	0	0	0	0	0	0	0	0	0	0	0	0	0	0	0	0	0	0	0	0	0	0	0	0	0	0	0	0	0	0	59.5939	0	0	0	0	0
ENSMUSG00000010797	0	0	0	0	0	0	0	0	3.01168	0	0	0	0	0	0	0	0	0	0	0	0	0	0	0	0	0	0	0	0	124.808	0	0	0	0	0	0	0	0	0	0	0	0	0	0	0	0	0	0	8.65884
ENSMUSG00000010830	0	0	0	0	0	0	0	0	0	0	0	0	0	0	0	0	0	0	0	0	0	0	0	0	0	0	0	0	0	0	0	0	0	0	0	0	0	0	0	0	0	0	0	0	0	0	0	0	77.8315
ENSMUSG00000010911	0	0	93.6849	0	0	0	0	0	0	0	169.133	0	0	0	0	0	0	0	0	0	0	0	0	0	0	0	15.7398	0	0	0	0	0	0	76.4416	0	23.6003	0	0	0	321.014	0	0	0	11.627	0	15.1654	1.11929	0	0
ENSMUSG00000010914	0	31.0728	420.334	0	0	0	0	0	0	28.4072	0	230.484	0	0	0.671148	0.398026	0	0	0	0	0	0	0	0	0	0	78.7656	0	0	0	0	0	0	0	0.425171	26.648	0	0	0	197.913	0	0	105.454	0	0	105.047	0	280.204	0.45167
ENSMUSG00000010936	0	105.172	0	0	0	0	0	0	0	315.824	77.1352	184.087	80.4683	0	0	0	17.9885	0	374.268	0	0	0	0	0	0	8.83574	0	0	0	0	7.05476	515.913	1287.05	0	0	37.0217	119.961	92.5239	32.3981	100.315	14.7557	0	276.886	36.7526	0	1.66946	0	184.081	0
ENSMUSG00000011008	0	0	0	0	0	0	0	0	0	0	0	0	0	117.455	0	0	1.1044	0	0	0	0	0	0	0	0	0	0	0	0	0	0	0	0	0	0	0	0	0	0	0	0	0	0	0	0	0	0	0	0
ENSMUSG00000011034	0	0	0	0	0	0	0	0	0	0	0	0	0	0	0	0	0	0	0	0	0	0	0	0	0	0	0	0	0	0	0	0	0	0	0	0	0	0	0	0	0	0	0	0	0	0	0	0	0
ENSMUSG00000011096	0	0	0	0	0	0	0	3.82402	0	0	3.1451	0	0	0	0	0	0	0	0	0	0	0	0	0	0	0	0	0	0	0	0	0	0.529344	0	0.522	0	0	0	0	45.2902	0	0	0	7.52404	0	0	0	0	0
ENSMUSG00000011114	392.893	0	52.1637	1.14618	90.1739	796.354	84.2207	3.51542	89.7189	254.078	111.026	0	0	135.628	2.2725	0	86.5583	18.1528	0	0	650.56	0	29.54	0	0	0	126.569	817.027	0.665976	12.5422	226.992	8.71156	2.91975	0	129.566	78.792	4.74181	55.8534	69.3167	116.645	310.35	0.63028	171.094	221.578	6.23501	137.436	212.801	96.742	412.414
ENSMUSG00000011148	0	0	0	0	0	0	0	0	0	0	0	0	0	0	0	0	0	129.066	0	0	0	0	0	0	0	0	0	0	0	0	0	0	0	0	0	0	0	0	0	0	0	0	0	0	0	0	0	0	0
ENSMUSG00000011154	0	0	0	0	0	0	0	0	0	2.09594	0	0	0	0	0	0	0	0	0	0	0	0	0	0	0	0	0	5.07907	0	0	0	0	0	0	0	0	0	0	0	0	0	0	0	0	0	0	0	0	0
ENSMUSG00000011158	0	0	0	0	0	0	0	0	138.045	0	14.617	0	0	0	0	0	0.659034	0	0	0	4.59347	0	0	0	0	0	0	0	0	0	8.35029	0	0	0	12.7366	0	0	0	0	304.874	0.37716	0.796601	0	103.096	0	30.5815	0.406277	0	34.1482
ENSMUSG00000011171	0	0	0	0	0	0	0	0	0	0	0	0	0	0	0	0	0	0	0	0	0	0	0	0	0	0	0	0	0	0	0	0	0	0	0	0	0	0	0	0	0	0	0	0	0	0	0	0	0
ENSMUSG00000011179	74.2522	0	2.25199	0	0	110.332	6.05989	326.803	0	84.3562	96.4453	5.94707	1.85757	12.9965	0	0	0	1.24083	0	0	2.4843	0	95.0979	0	3.7436	63.0262	0	338.694	0.910455	0	0.645158	0	727.8	26.4109	126.615	157.521	358.391	135.093	67.251	0.903485	0	28.4346	4.8172	0	5.11433	31.0942	0	0.593076	168.655
ENSMUSG00000011254	0	76.2406	0.634141	3.97114	1.85966	217.854	2.55963	0	0	116.674	94.8312	0	0.784615	133.946	121.601	9.33876	0	0	0	0	39.8749	0	0	0	0	1.61342	0	0	0	333.957	0	0	0	0	0	188.353	0.782326	0	0	0	0	0	0.452162	0	0	0	0.371241	0	0.588743
ENSMUSG00000011256	0	21.5381	0	0	0	0	0	0	0	4.14475	0	0	0.664965	0	213.159	38.2541	13.2696	0	159.281	0	0	0	0	0	0	0	105.079	0	740.493	0	9.23805	1.06583	0	14.1817	3.52268	11.8168	0.663026	0.382294	0.218857	31.3723	0	0.308452	32.956	0.116725	7.32323	0	40.7444	7.85536	4.98963
ENSMUSG00000011257	0	1.78378	1.42434	0	55.6929	0	0	0	0	150.646	0	0	1.17488	7.67205	2.61993	0	6.31213	0	0	0	0	142.277	56.0279	0	0	0.603982	0	65.4906	0	0	0	5.64943	3.78691	1.51858	2.90451	6.95937	1.17145	7.09218	0.386682	18.0003	2.06422	5.44981	0.338532	2.06233	17.7909	7.11341	182.611	0.750218	0
ENSMUSG00000011263	0	0	0	0	0	0	0	0	0	0	0	0	0	0	0	0	0	0	0	0	0	0	0	0	0	0	0	0	0	0	0	0	0	0	0	0	0	0	0	0	0	0	0	0	0	0	0	0	0
ENSMUSG00000011267	0	0	476.11	0	0	0	0	0	0	209.266	0	0	0	0	0	123.708	0	0	0	0	0	0	0	0	0	0	0	0	0	0	75.1799	59.4778	0	549.58	0	0	0	0	0	0	0	0	0	0	0	0	0	0	0
ENSMUSG00000011305	0	0	0	0	0	0	0	0	0	0	0	0	0	0	0	0	0	0	0	0	0	0	0	0	0	0	0	0	0	0	0	0	0	0	0	0	0	0	0	0	0	0	0	0	0	1.6148	0	0	0
ENSMUSG00000011306	55.845	0	0	0	0	0	0	0	0	0	5.28245	0	0	0.964937	1.15331	0	0	1.3819	0	0	0	0	0	0	10.423	0	49.323	0	272.756	462.541	0	0	3.70448	85.5665	0	0	24.7526	0.59467	0	92.5703	84.0529	132.427	0	0.363139	0	0	0.489415	259.577	5.43307
ENSMUSG00000011350	0	0	0	0	0	0	0	0	0	0	0	0	0	0	0	0	0	0	0	0	0	0	0	0	0	37.2935	0	0	0	287.147	0	0	142.894	0	0	48.0601	0	0	0	0	38.8347	0	0	0	0	0	0	0	0
ENSMUSG00000011382	0	29.9467	12.4759	2.1702	28.9643	17.4901	0	33.2809	0	0	0	39.5359	588.509	18.0001	40.1594	23.3913	42.4538	70.4604	0	0	3.44073	0	0.902122	0	0	87.952	11.4118	0	0	0.659658	3.57415	111.339	25.3381	4.1567	43.1587	0	8.33694	0	82.9812	54.1195	0	20.2876	35.9535	237.092	0	48.1047	20.9981	0.410702	0
ENSMUSG00000011427	0	0	0	0	0	0	0	0	0	0	0	0.669489	12.0241	0	0	0	0	0.698432	0	0	0	0	0	0	0	0	0	0	0	0	0	0	0	218.936	0	6.51943	0	0	0	0	0	61.5953	0	0	0	184.33	0	106.157	0
ENSMUSG00000011486	0	0	0	0	0	0	0	0	0	0	0	0	0	165.801	0	0	0	0	0	0	0	0	0	0	0	0	0	0	0	0	0	0	137.489	0	2067.63	0	0	0	0	0	0	0	0	0	0	0	0	0	0
ENSMUSG00000011589	15.4561	0	0	0	0	0	0	0	0	0	0	0	0	0	0	0	0	0	0	0	0	0	0	0	0	0	0	0	0	0	0	0	0	0	0	0	0	0	0	0	0	0	0	0	0	0	0	0	0
ENSMUSG00000011632	663.637	0	2048.68	0	7.42634	0	0	0	0	0	525.375	0	0	0	0	484.811	0	0	0	0	0	0	0	0	0	1233.84	0	254.66	0	0	102.293	0	0	0	0	9.76835	0	0	0	0	0	0	0	0	0	0	0	0	0
ENSMUSG00000011658	0	0	0	0	0	29.0997	0	0	0	13.473	0	0	0	0	11.0713	0	0	0	0	0	0	0	0	0	0	0	0	0	0	0	0	0	0.677365	0	0	0	0	0	0	0	0	0	0	0	0	0	0	0	0
ENSMUSG00000011752	0	1.30772	61.608	0	0	1.84911	0	0	0	57.5211	23.093	0	9.04385	9.64199	0	28.1922	38.6728	0	0	0	0	0	14.497	549.971	0	0	73.0683	4.64633	173.508	0	11.6668	0	0	15.0295	284.723	129.699	21.8996	0	59.5312	0	0	0	17.1246	90.2618	0	33.1302	0	4.12497	95.9755
ENSMUSG00000011831	0	0	0	0	0	0.420065	0	0	0	175.361	0.499626	0	16.436	0	4.58146	0.194075	0	0	140.606	0	0	0	0	0	0	0	0	0	0	0	0	0	0	0	63.0224	0.183005	0.585289	0	0	0.142753	24.3654	0.272287	49.2197	0	102.356	0.418124	0	1.68673	0.660693
ENSMUSG00000011832	0	0	0	0	0	0	0	0	0	0	0	0	0	0	0	0	0	0	0	0	239.768	0	0	0	0	0	0	0	0	0	0	0	20.2759	0	46.4581	0	0	0	0	4.58939	0	0	0	0	0	0	0	0	0.416486
ENSMUSG00000011837	0	0	0	0	0	89.5101	0	0	0	0	0	0	0	0	0	0	1.20003	0	0	0	0	0	0	111.527	0	0	45.0797	0	0	0	0	0	4.47966	0	1.10438	0	0	0	214.072	0	0	0	0	0	0	0	0	0	0
ENSMUSG00000011877	0	0	0	0	0	0	3.19027	5.06023	0	0	14.9826	0	0	0	0	0	0	0	0	586.778	0	0	0	0	0	34.1861	20.0624	0	0	0	0	0	1.0507	2.52804	150.238	1.21953	0	121.721	0	0	1.07387	5.4435	5.63567	0	0	0.348293	0	16.8604	0
ENSMUSG00000011884	602.494	203.057	240.488	1247.04	0	0	346.992	0	3.8653	774.473	559.24	1.72421	1.34639	2.51202	0	29.3796	0	0	0	0	424.955	26.6199	0	142.509	0	5.53725	40.3124	0	0	0	3.74096	4.31612	157.195	0	0	10.9136	91.2877	10.0627	2.65879	69.4151	160.859	0	225.789	133.768	0	1.91809	168.18	0	42.4317
ENSMUSG00000011958	0	0	0	0	50.3078	0	0	0	1.96565	41.4578	100.238	0	204.723	43.4336	0	238.145	0	0	0	0	0	0	121.964	0	0	0	13.6669	0	0	0	0	0	0	0	0.483625	12.3808	0	0	0	33.3021	0	0	0	0.721128	718.86	17.5576	0	43.2839	70.3859
ENSMUSG00000011960	0	0	0	0	157.975	0	0	0	0	0	0.219886	1.985	5.16679	3.85596	0.576086	3.58732	1.18967	0	0	0	0	0	5.43519	417.887	0	0	127.197	0	195.502	16.1624	34.8132	6.62524	55.6976	11.3531	121.528	6.92649	17.5158	0.148521	0.170052	58.6791	3.17726	13.6611	62.8262	0	0	10.1209	7.82294	0.329925	1.93847
ENSMUSG00000012017	0	0	0	0	0	0	0	0	0	0	4.87824	0	0	0	0	0	0	0	0	0	0	0	0	0	0	0	0	0	0	0	0	0	0	0	0	0	0	0	0	0	0	0	0	0	0	0	0	0	0
ENSMUSG00000012076	146.448	0.933138	0	0	0	315.35	0	0	0	0	0	0	3.68763	0	0	0	0	0	0	0	0	0	0	0	0	0	0	0	0	0	0	0	0.660339	0	0	0	3.67687	481.781	0	0	0	1.71055	0.531281	0.323655	166.677	0.65668	1.3086	0	20.7529
ENSMUSG00000012114	18.1504	0.707784	0	0	0	0	0	0	0	0	88.6818	0	0	0	0	0	0.536695	0	0	0	0	0	0	0	19.7294	0	0.775434	1.0059	0	0	25.7436	0	74.629	0	13.3358	1.30803	2.09168	0.402013	0	12.2439	0	617.586	74.1476	0	16.6854	12.4523	162.782	0	1.0494
ENSMUSG00000012117	0	0	291.035	0	0	375.794	0	74.4017	0	109.663	14.3669	0	0	0	0	9.9212	0	0	0	82.3412	0	1044.44	0	0	0	0	0	263.047	0	0	0	0	42.9876	151.914	34.4429	0.389805	11.2201	0	0	18.5481	0	0	0.360272	0	0	0	0.887388	132.534	0
ENSMUSG00000012123	0.707608	0	0	0	0	0	0	0	36.1969	0	0	0	0	0	0	3.60528	0	0	0	0	0	0	0	0	0	0	0	0	0	0	0	0	0	0	0	0	1.01932	0	0	0	4.93943	0	0	0	0	0	296.995	0	0
ENSMUSG00000012126	0	7.06918	0	0	0	0	9.76458	0	0	86.6201	99.783	0	0.498864	0	0	0	195.271	0	0	0	5.33742	0	0	0	0	0	0	0	0	0	0	0	0.714648	0.644805	0	0	0	0.286801	0	0	16.4341	0	0	0	0	1.42138	0	0.6371	0
ENSMUSG00000012187	0	0	0	0	0	0	0	0	0	0	1.29236	0	0	0	0	0	0	0	0	0	0	0	0	0	0	0	10.1025	0	0	0	0	0	0	0	0	0	0	0	0	0	0	0	0	0	0	0	0	0	0
ENSMUSG00000012211	0	0	0	0	0	0	0	491.556	0	0	0	0	0	0	0	0	0	0	0	0	0	0	0	0	0	0	0	0	0	0	0	0	0	0	0	0	0	0	0	0	0	0	0	0	0	0	0	0	0
ENSMUSG00000012296	31.2337	0	0	0	0	0	0	0	0	103.901	0	0	0	19.5594	500.079	0	157.425	0	436.719	0	0	0	0	0	0	0.937278	0	0	0	0	0	0	0	0	0	0	0	0	0	0	0	0	22.5898	0	0.836621	5.19473	21.135	0	0
ENSMUSG00000012350	93.8219	3.00592	556.505	156.748	0	0	37.3684	0	0	0	76.9143	3.8031	2.54549	0	39.2614	433.14	288.496	0	0	982.221	0	0	38.6783	0	0	0	1.41138	0	0	18.275	0.884084	206.722	19.7521	24.1279	1.79798	96.289	5.49915	0	0.837787	0	4.84505	0	328.348	0	0	94.8893	265.571	132.472	0
ENSMUSG00000012396	0	0	0	0	0	0	3.44214	5.45972	0	0.939529	0	0	0	0.984305	0	2.7908	1.61966	1.40964	0	0	0	0	0	0	0	0	0	0	0	0	0	0	0	0	0	0.657904	0	0	0	0	0	0	0	0	0	0	0	0	0
ENSMUSG00000012405	38.9371	238.744	51.8464	0	2.33913	8.4749	19.3173	10.2133	0	21.0906	46.2003	98.58	2.96072	11.0479	0	15.0094	0.757463	2.63697	0	2.8886	0	4.8781	265.773	0	0	4.0588	123.668	56.7872	0	87.0484	4.11319	3.16371	10.6034	109.703	11.1534	41.8446	0.984027	3.40428	3.24816	277.927	5.63537	7.32461	45.4991	7.96891	11.7745	25.3072	10.273	4.41132	14.0702
ENSMUSG00000012422	22.727	85.7449	101.019	231.919	79.3794	0	19.2807	3.39799	0.628419	48.3384	39.8712	53.5415	41.3714	8.37228	0.244065	102.623	0.168006	0.292441	0	190.286	29.2751	14.0656	5.83345	16.6213	0	93.4004	145.887	88.0107	69.952	39.7373	366.139	1.40343	7.99629	14.4296	27.6761	41.4922	124.844	0	126.654	66.3289	51.7278	17.6676	0	41.4212	64.2852	28.6895	0	6.42971	168.193
ENSMUSG00000012428	0	0	0	0	0	0	0	0	0	0	0	0	0	4.21684	0	0	0	0	0	0	0	0	0	0	0	0	0.835444	0	915.756	0	0	0	0.539627	0	0	0	5.25828	0	0.991826	882.728	7.28015	323.604	303.913	0	0	24.1487	47.766	0	0
ENSMUSG00000012429	0	0	0	0	0	0	0	0	0	0	0	0	0	0	0	0	0	0	0	0	0	0	0	0	0	0	0	0	0	0	135.295	0	0	0	6.25346	0	7.06202	0	0	0	0	0	0	2.17571	5.68758	5.04503	0	1.69599	0
ENSMUSG00000012443	0	0	0	0	0	0	0	0	0	0	0	0	0	0	0	0.324599	0	0	0	0	0	0	0	0	0	0.504718	0	0	0	0	10.9116	0	0	0	0	220.381	0	0	0	0	0.215621	0	0	0	0.450515	38.1136	0	0	0
ENSMUSG00000012483	0	0	0	0	0	0	129.074	0	0	0	3.54488	48.0017	0	0	211.288	156.975	126.264	514.679	0	0	0	0	0	0	0	2.14105	0	46.4314	0	0	82.4502	0	0	0	0	85.6966	0	0	0	3.03852	65.8569	0	0	15.3525	0	185.414	0	1.32972	0
ENSMUSG00000012519	0	0	0	0	0	0	0	0	0	0	0	0	0	0	0	0	0	0	0	0	0	0	0	0	0	0	0	0	0	0	0	0	0	0	0	0	0	0	0	0	0	0	0	45.4376	0	0	0	0	185.753
ENSMUSG00000012520	0	0	0	0	0	0	0	0	0	0	0	0	0	0	0	0	0	0	0	0	0	0	0	0	0	0	0	0	0	0	0	0	0	0	0	0	0	0	0	0	0	0	0	0	0	0	0	0	0
ENSMUSG00000012535	0	0	5.9713	0	0	0	67.7879	0	17.8963	81.0005	9.82576	19.8099	55.4116	0	0	0.152669	0	259.409	0	0	0	0	0	0	0	0	1.79222	0.166064	46.623	0	0	28.8652	2.81137	0	0.489242	9.78932	20.4885	18.8485	22.1888	0	9.12716	7.49681	198.782	0	0	6.41388	9.72253	16.9544	4.33111
ENSMUSG00000012609	0	1.05861	0.483026	64.7815	0	0	0	0.773113	0.428935	0	0	0	53.1901	17.7013	0.499768	0.0987963	127.747	1.19765	0	0	13.1881	0	0	0	0	143.019	0	0	0	71.1025	1.14163	0.478963	24.2933	0	1.37194	13.322	0	8.76152	11.9003	30.8122	0	0.138612	0.172206	0	16.0431	0.106426	0.141387	70.2188	0
ENSMUSG00000012640	0	0	0.373498	0.779643	1.09531	0.661403	4.52272	7.17369	0	0	0	0	4.62124	0.431102	0	0	0.354686	0	0	0	2.47217	4.5684	0	0	0	0.950278	0	0	1.35901	0	0.642007	0	0	0	0	0	79.2535	0	0	25.6236	1.2179	5.14468	0.798946	0.486715	0	0	0.437309	201.251	0
ENSMUSG00000012705	0	0	0	101.102	0	0	0	0	0	1.33402	0	0	0	0	0	0	0	0	0	0	0	0	0	0	0	0	0	0	0	0	0	0	0	0	0	0	0	0	0	0	0	0	0	0	0	4.26863	0	0	0
ENSMUSG00000012777	0	0	0	0	0	0	0	0	0	0	0	0	0	0	0	0	0	1.80389	0	0	0	0	0	0	0	0	0	0	0	0	0	0	0	0	0	0	0	0	0.888794	0	0	0	0	0	0	18.2738	0	0	0
ENSMUSG00000012819	0	0	0	0	0	0	0	0	0.400929	0.994828	0	0	0	0	0	0	0	0	0	0	0	0	0	0	0	0.287176	0	0	0	0	0	0	0	17.69	0	0	0	0	4.68832	0	0	0	0	0	0	1.79059	0	0	0
ENSMUSG00000012848	675.642	2615.37	1709.05	932.153	190.776	165.967	467.309	105.888	0	2110.07	1668.62	0	965.89	1663.38	978.076	2592.64	229.311	1077.16	1307.13	11.9792	521.819	0	1844.61	1478.52	1616.65	403.97	2125.56	1513.09	802.398	783.555	751.483	0	527.677	1400.11	984.823	1688.53	686.938	818.046	1416.18	790.283	438.641	1072.01	842.805	245.222	408.164	1036.87	904.987	21.7786	1729
ENSMUSG00000013033	0	0	0	0	0	0	0	0	0	68.6851	0	0	0	0	0.307163	0	0	0	0	0	0	1.36169	0	0	0	0	0	0	0	0	0	0	0	0	0	0	0	0	0	3.48379	0	0	0	0	0	0.392463	11.0795	0	0
ENSMUSG00000013076	11.7817	0	0	1.22198	0	0	0	0	0	196.926	0	0	0	0	16.9595	0	0.926535	0	0	0	0	0	0	0	0	0	0	0	0	0	0	0	3.97753	0	0	1.20434	94.1271	0.694025	35.2818	0.704585	0	0	24.4882	26.7001	0	32.6758	0.456947	0.770853	160.875
ENSMUSG00000013083	0	237.286	0	0	0	0	2247.97	0	0	0	199.535	0	0	0	0	0	0	0	0	0	0	0	0	0	0	0	0	0	0	0	0	0	0	0	210.747	0	106.248	0	0	0	508.617	0	0	0	0	172.046	3.36124	4.53623	0
ENSMUSG00000013089	0	0	0	0	0	0	0	0	0	0	0	0	0	0.537853	0.642849	0.381243	0.442515	0.770267	0	0	0	0	0	0	0	0	0	0	0	0	0	0	0	0	0	0	0	0	0	0	0	0	0	0	0	0	0	0	0
ENSMUSG00000013091	0	0	0	0	0	0	0	0	0	0	0	0	0	0	0	0	0	0	0	0	0	0	0	0	0	0	0	0	0	0	0	0	0	0	0	0	0	0	0	0	0	0	0	0	0	0	0	0	0
ENSMUSG00000013150	0	0	0	0	0	0.734749	0	0	0	0	1.74782	0	0	0	0	0	0	0	0	0	0	0	0	0	0	0	0	0	0	155.851	0	1.64571	0	0	13.7793	0	0.511874	0	0	0	0	0	0	0	0	16.0898	0	0.327813	21.5719
ENSMUSG00000013155	0	0	0	0	0	0	0	0	0	0	0	0	0	0	0	0	0	0	890.947	0	0	0	135.642	0	0	0	0	0	0	0	0	0	0	4.80765	6.56809	20.8729	0	0	0	0	0	0	0	0	0	1.32472	0	0	1.39549
ENSMUSG00000013160	8.21899	283.112	9.597	0	4565.56	0	0	0	0	14.0976	249.3	212.889	0	267.082	253.022	167.504	109.364	0	0	0	0	0	0	0	5.31788	127.513	0	17.0813	147.439	1.35316	9.16463	0	25.5157	264.327	134.196	327.417	3.94654	63.715	6.94776	131.551	0	149.328	407.536	15.7484	0	6.57852	573.692	1.68496	0
ENSMUSG00000013236	10.2191	0	10.4238	0	0	7.7721	0	0	0	98.2192	13.5774	70.8463	0	0	0	108.846	0.520987	0.45343	0	0	0	0	0	0	0	0	0	47.6026	0	0	4.47936	0	78.7655	168.018	7.19192	108.352	1.01523	187.319	428.947	135.859	22.0636	264.175	58.4817	72.4452	2.18038	39.1645	0.802935	0.216724	155.859
ENSMUSG00000013275	6.50029	13.1616	6.2278	0.812499	0	0	0	0	0	0	0.409913	0	7.22398	0	650.811	0	0.369633	0	0	0	0	0	0	0	0	15.35	55.008	0	0	5.43331	49.5106	0	34.1508	297.55	0.680343	15.9153	0	0.830626	0	51.7671	41.8846	0.446791	0	0	0	6.86091	0	0.307525	0
ENSMUSG00000013338	0	0	0	0	0	0	0	0	0	0	0	0	0	0	0.382484	0	0	0	0	0	0	0	0.481149	0	0	0	0	0.246735	0	0	0	0	0	0	0	0	0	0	0	0	0	0	0	0	0	0	0	0	0
ENSMUSG00000013353	0	0	0	0	0	0	0	0	0	0	0	0	0	0	0	0	0	0	0	0	0	0	0	0	0	0	0	0	0	0	0	0	0	0	0	0	0	0	0	0	0	0	0	0	0	0	0	0	0
ENSMUSG00000013367	0	0	0	0	0	0	0	0	0	0	0	0	0	0	0	0	0	0	0	0	0	0	0	0	0	0	0	0	0	0	0	0	0	0	0	0	0	0	0	0	0	0	0	0	0	0	0	0	0
ENSMUSG00000013415	0	0	0	0	0	0	0	0	0	0	0	0.625788	0	0	0	0	0	0	117.051	0	0	0	0	0	0	0	0	0	0	0	0	0	0	0	0	0	0	0	0	0	0	0	0	0	0	0	80.2302	0	0
ENSMUSG00000013418	0	0	0	0	0	0	0	0	0	0	0	0	0	0	0	0	0	0	0	0	0	0	0	0	0	0	0	0	0	0	0	0	0	0	0	0	0	0	0	0	0	0	0	0	0	0.978537	0	0	0
ENSMUSG00000013419	0	0	0	0	0	0	0	0	0	0	0	0	0	0	0	0	0	0	0	0	0	0	0	0	0	0	0	0	0	0	0	0	0	0	0	0	0	0	0	0	0	0	0	0	0	0.530471	0	0.237772	8.94097
ENSMUSG00000013465	0	41.8607	0	0	0	0	0	0	0	164.488	23.4673	25.5984	72.3745	31.5075	0	0	0	0	0	0	1.84368	0	0	0	258.377	104.887	6.87927	0	0	0	0	0	0	9.80021	7.78985	12.034	2.06181	0	0	0.335253	0	0	0	0	0	0.490979	0	29.9296	0
ENSMUSG00000013483	0	0	32.3846	0	0	0	0	0	0	0	0	0	0	0	0	0	11.434	0	0	0	0	2.53916	0	0	0	0	0	0	0	0	0	1065.47	0	0	0	0	0	0	0	0	0	0	0	0	0	0	0	0	0
ENSMUSG00000013495	0	0	0	0	0	21.8434	0	0	0	0	28.5786	0	0	0	0	0	55.7577	0	0	0	0	0	0	325.891	0	0	0	0	0	0	0	0	390.921	0.789075	0	19.0325	0	0	0	0	0	829.148	0	0	0	123.932	0	0	76.9575
ENSMUSG00000013523	11.0606	0	0	0	0	0	0	0	0	0	0	0	0	0	0	0	0	0	0	0	0	0	0	0	0	0	0	0	0	0	0	0	0	0	0	0	0	0	0	0	0	0	0	0	0	0	0	0	0
ENSMUSG00000013539	0	39.7938	0.271582	2.83451	0	0	1.0962	0	0	522.716	10.5823	64.5477	0	0	0	0.222193	0	63.2979	0	0	0	24.9137	0	0	0.677199	332.705	304.064	471.776	65.5493	2482.05	0.233412	1.07719	0	194.144	0	241.367	0	0	176.287	12.4211	131.656	0.935214	0	237.471	9.55994	0.478705	35.4548	0.214569	0
ENSMUSG00000013584	0	0	0	0	0	0	0	0	0	0	0	0	0	1176.51	3.49507	0	0	0	0	0	0	0	0	0	0	0	0	0	0	0	0	0	0	0	231.745	0	0	0	0	0	0	0	0	0	0	270.916	0	106.754	0
ENSMUSG00000013593	12.6131	660.649	640.882	0	1049.66	0	0	0	6.34111	51.1363	13.1601	0	23.1923	0	29.5531	413.334	4.23819	855.759	529.078	0	1515.41	0	0	0	3062.58	841.404	80.8298	618.795	118.003	23.7865	0	0	420.048	316.901	81.1279	120.508	0	0	0.726969	178.336	0.485096	123.973	0	602.519	0	5.50667	0.522545	50.07	13.2591
ENSMUSG00000013611	0	0	0	0	0	0	0	0	41.6504	0	0	0	0	0	0	0	0	0	0	0	0	0	0	0	0	0	0	0	0	0	0	0	9.23709	0	0	0	0	0	0	0	0	0	0	0	0	0	0	0	0
ENSMUSG00000013622	136.19	0	141.659	0	0	0	0	0	0	140.965	11.5497	8.68864	309.836	0	0	78.5112	108.487	0	0	0	0	22.3572	0	0	861.428	5.81319	0	0	576.407	146.13	0	0	43.7377	39.4632	0	54.2909	0	0	50.6154	21.4498	178.312	16.785	11.7298	0	19.7178	35.4406	0	177.628	0.8485
ENSMUSG00000013629	0	0	0	0	0	0	0	1.49935	0	0	0	0	0	0	0	0.191602	0	0	0	0	0	0	6.90912	0	0	0	0	0	0	0	2.41531	0	0.622647	0	0	0.542021	0	0	0	0.563737	0	6.45165	0	0	0	0	0	0	22.1774
ENSMUSG00000013643	0	0	0	0	0	0	0	0	1163.62	0	0	0	0	0	0	0	0	0	0	0	88.7034	0	0	0	0	0	0	0	0	0	0	0	122.727	0	0	1.14877	1.837	0	0	0	1273.76	0	0	0	1.69083	152.231	3.48689	0	9.67713
ENSMUSG00000013646	0	0	0	0	0	0	0	0	0	0	0	0	0	0	0	0	0	0	0	0	0.996145	0	0	0	0	0	0	0	0	0	0	0	0	36.1028	0	0.232214	0	0.214108	0	0	0	0	0	0	0	0	0.176211	9.03675	0.279449
ENSMUSG00000013653	0	0	0	0	0	0	0	0	0	0	0	0	0	0	0	0	0	0	0	0	0	0	0	0	0	0	0	0	0	0	0	0	0	0	0	0	0	0	0	0	0	0	0	0	0	0	0	0	0
ENSMUSG00000013662	2.61938	0	0	780.322	3.98641	0	2.74343	0	0	440.305	7.15782	3.23083	371.703	0	0.937651	0	1.29089	0	0	2.46142	85.4765	0	0	0	0	44.0967	61.549	1234.53	0	4.31251	0	0	2.40943	0	191.862	460.911	0	0	0	13.9069	33.6139	0	191.914	0	43.22	77.2734	0	23.0907	35.9682
ENSMUSG00000013663	8.32434	0.41617	188.419	72.8347	0	0	16.7665	0	0	1.09834	76.4662	86.6156	0.822321	4.7945	13.0654	0	86.1509	0	0	0	2.74942	0	4.3252	0	0	0	3.19163	9.16766	0.806094	67.0495	0	0	0	18.0691	16.4086	6.02468	56.3697	0.472759	79.7055	5.59945	77.0254	14.8763	46.3229	8.22776	0	17.8652	0.875435	0	7.71296
ENSMUSG00000013698	148.219	18.6048	232.74	2.06734	0	0	0	25.3628	15.8306	0	120.465	0.784626	0	0	66.9479	6.88736	0	0	68683.9	0	3.27765	6.05688	0	0	3.70434	169.457	0	0	0.600603	0	287.276	17.677	2.19429	0	95.6421	38.2031	1.83272	0.352243	4.03307	42.3164	157.167	0	151.474	1.0755	0	303.752	0.869691	40.6886	139.302
ENSMUSG00000013701	23.3784	45.5827	12.8462	0	0	0	0	0	0	18.8705	32.6939	0	39.7359	25.948	7.38413	0	0	1.76954	0	0	0	0	0	0	0	0	0	2.85804	0	0	0	0	14.2309	1.71202	0	6.60704	0	17.5141	10.4625	21.9037	19.1991	38.0928	7.63308	29.7603	0	46.2301	19.4278	12.6867	0
ENSMUSG00000013707	0	0	0	0	0	0	0	0	0	0	0	0	0	0	0	0	0	0	0	0	0	0	0	0	0	0	0	0	0	0	0	0	0	0	0	0	0	3.63639	0	0	0	0	0	0	0	0	0	0	0
ENSMUSG00000013736	5.71336	0.618876	0	31.9775	0	0	0	0	451.117	0	56.7255	0	0	0	142.481	172.637	0	0	0	1.7896	0	0	0	0	1.23223	36.4616	141.03	0	0	0	250.156	0	0	348.522	32.3906	4.57489	42.6751	0.70303	0.402473	0	0	0.567236	2.81885	0	3.92795	30.0511	483.995	49.9747	12.3873
ENSMUSG00000013766	0	0	0	0	0	0	0	0	0	0	1.58169	0	0	0	0	1.22878	1.42627	4.96529	0	0	0	0	0	0	0	0	0	0	0	0	0	226.371	0	864.697	0	0	0	0	0	0	0	0	1.07091	0	0	0	0	0	0
ENSMUSG00000013787	0	0	0	0	26.5584	4.93455	1.40595	0	0	0	40.3506	0	167.218	0	213.834	0	21.8313	0	0	0	51.8743	0	0.604482	0	0	0	0	0	0	0	0	197.564	145.087	91.3567	94.6725	2.68723	21.4858	67.889	0	0	0	100.356	0	0	7.51496	0	0	0.825595	2.91047
ENSMUSG00000013822	6.74755	0	332.663	0	0	0	5844.49	0	0	270.054	304.237	0	2.16631	0	285.017	126.056	1014.23	0	1037.81	0	0	0	0	0	0	0	951.304	0	0	513.239	472.5	0	1.55168	11.2002	3.0603	410.629	786.238	0	0	232.857	0	2.00974	237.199	0	0	97.2139	184.499	0	121.914
ENSMUSG00000013833	0	0	0	0	0	0	236.665	5.25014	0	10.8416	1.29541	59.7702	0	35.9678	0	0	0	0	0	0	0	0	0	0	0	0	0	2.55424	0	0	0	0	26.8899	350.159	0	2.5306	0	0	133.242	49.8432	0	0	0	0	39.5749	0	0	0	185.386
ENSMUSG00000013846	0	0	0	0	0	0	0	0	0	5.91573	0	0	5.69455	0	0	0	0	0	0	0	0	0	1.99679	0	0	0	0	0	0	0	0	0	0	0	0	0.295892	11.8291	0	48.1051	0	8.96294	0	0	0	0	0	0	0	170.919
ENSMUSG00000013858	1.05345	0.513496	0	0	6.0121	0	0	60.3766	0	0	0	0	0	0	0	17.7793	0	0	0	0	1.35696	0	0	0	0	1.04321	0	0	0	0	0	0	0	0	0.358337	0	0	0.29166	0.333941	0	0.445668	0	0	0	5.12146	0	0	0	0
ENSMUSG00000013878	43.9288	0	0	0	0	692.35	0	0	0	5.86048	0	0.602035	0.470114	0	0	0.621718	96.3385	0	0	0	0	0	0	0	0	0	0	0	0.921673	1.44648	0	0	0	4.86115	0	3.22441	111.561	0	0	23.0941	0	4.36136	10.024	0	0.431445	0	133.461	0	71.2564
ENSMUSG00000013921	10.462	0	0	0	0	0	0	0	0	0	0	0	0	0	0	0	0	0	0	0	0	0	0	0	0	0	0	137.705	0	0	0	0	0	0	13.3975	0	0	0	0	0	0	0	0	0	0	0	0	0	0.444766
ENSMUSG00000013928	0	0	0	0	0	0	0	0	0	0	0	0	0	0	0	0	0	0	0	0	0	0	0	0	0	0	0	0	0	0	0	0	0	0	0	0	0	0	0	0	0	0	0	0	0	32.733	0	0	0
ENSMUSG00000013936	0	0	0	0	0	0	0	0	0	0	0	0	0	0	0	0	0	0	0	0	0	0	0	0	0	0	0	0	0	0	0	0	0	0	0	99.0911	0	0	0	0	0	0	0	0	0	0	555.628	0	0
ENSMUSG00000013973	0	0	0	0	0	0	0	0	0	0	1.03062	0	0	0	0	0	0	0	0	0	0	0	0	0	0	2.48992	0	0	0	0	0	0	0	0	0	0	0	0	1.5941	0.392625	0	0	0	0	0	0	0	0	0
ENSMUSG00000013974	0	0	0	0	0	0	0	0	0	0	0	0	0	0	0	0	0	0	0	0	0	0	228.626	0	0	0	0	0	0	0	0	0	0	0	0	0	0	0	0	0	0	0	0	0	0	0	0	0	0
ENSMUSG00000013997	41.8315	0	0	12.1381	9.09471	0	0	0	0	0	7.34852	0	0	0	0	0	0	0	0	0	0	0	0	0	0.966642	51.2881	0	0.689979	0	17.2177	0	0	0	46.4973	4.06551	10.4675	0	0	0	58.5559	42.5574	0	0.276413	0.16839	0.440193	23.9158	0	11.9448	0
ENSMUSG00000014030	0	0	0	423.111	0	0	0	0	0	0	0	0	0	0	0	0	7.42376	0	0	0	0	0	0	0	0	0	0	0	0	0	0	0	0	0	0	0	0	0	1.36434	0	0	0	0	0	0	0	0	0	0
ENSMUSG00000014039	0	0	0	0	0	0	0	0	0	0	2.48179	0	0	0.209236	0	0	0	0.29965	0	2.62595	0	0	0	0	0	0	0	0	0	0	0	0	0	0	0	0	0	0	0	0	0	0	19.3885	15.591	19.9668	8.94683	0	0.143222	9.25651
ENSMUSG00000014074	0	0	0	0	0	0	0	0	0	4.72081	0	0	0	0	0	0	0	0	0	0	1.41809	91.7186	0	0	0	0	0	0	0	0	0.736539	0	0	0	0	26.4459	0	0	0	0.773591	0	0.49185	0	50.9988	0	4.15407	0	0	38.1905
ENSMUSG00000014075	0	0	0	0	0	0	0	0	39.8652	2.64959	0	0	0	0	0	74.7688	0	0	0	0	0	0	0	187.147	0	0	0	0	0	0	0	0	0	2.56408	14.0119	0	0	0	5.2232	13.5079	0	2.76055	56.0169	0	498.837	0	0	40.535	0
ENSMUSG00000014077	194.439	0	263.376	0	0	0	0	0	0	0	1.72635	0	27.0433	0	496.013	4.91759	7.26463	25.2905	0	0	0	0	0	0	0	0	0	0	106.701	0	0	0	10.1695	78.6481	658.532	35.4106	19.5492	26.0419	17.3563	0.328833	3.2666	18.1893	14.0262	0	0	46.2315	0	0	27.3945
ENSMUSG00000014158	0	0	0	1.95829	0	0	0	0	0	0	0	0	0	0	0	0	0	0	0	0	0	0	10.5824	0	0	0	0	0	0	0	0	0	0	0	0	0	183.443	0	0	0	0	0	0	279.142	0	0	0	0	0
ENSMUSG00000014164	0	0	0	0	0	0	0	0	0	0	0	0	0	0	0	0	0	0	0	0	0	0	0	0	0	0	0	0	0	0	0	0	0	0	0	0	0	0	0	0.345626	0	0	0	0	0	0	0	28.1331	0
ENSMUSG00000014177	74.7272	0	106.076	0	0	571.104	0	0	0	416.572	182.881	0	0	0	0	188.269	41.4307	0	0	0	427.496	5.23168	0	0	0	0	0	35.0194	817.591	2.17111	0	16.9651	265.347	1.36808	1.49523	2.63986	0	0.608506	0	112.227	15.3421	477.223	9.75941	13.0056	97.1379	0	1.50241	0	1.58842
ENSMUSG00000014195	2.02024	23.6341	23.1964	40.2136	0	33.4186	0	10.0684	0	3.89838	12.8354	114.624	0.972903	0	8.67814	13.8315	0.373358	0	0	1.42381	0	0	15.0105	0	0	0	0	3.49884	0	0	7.77175	0	98.2581	185.485	1.0308	65.2127	0	0	0	4.02221	0	25.7237	198.757	0	0	3.46502	0.690495	0	4.01515
ENSMUSG00000014198	0	0	0	0	0	0	0	0	0	0	0	0	0	0	0	0	0	0	0	0	0	0	0	0	0	0	0	0	0	0	0	0	23.4958	0	0	0	0	0	0	0	0	0.707719	0	0	0	0	0	0.487121	0
ENSMUSG00000014226	0	83.7768	0	0	872.182	366.586	0	0	0	101.586	382.707	0	2.23699	3.13023	0	390.506	330.506	0	1607.5	0	0	0	134.916	0	362.915	9.19995	286.516	88.4934	0	0	197.341	0	0	130.113	0	30.686	13.3828	0	0	45.1531	28.4948	1.03765	25.1383	331.414	0	3.98355	0	14.9985	173.729
ENSMUSG00000014232	46.3417	0	0	15.7608	0	0	0	0	0	0	8.83499	0	0	32.923	0	0.686372	0	2.7735	0	0	0	0	0	0	0	17.0758	142.733	0	0	0	0	0	26.0224	0	7.33183	10.3556	0	0	17.0817	0	0	0	0	13.8477	0	30.3145	0.982266	25.8499	42.8382
ENSMUSG00000014243	0	0	0	0	0	0	0	0	0	0	0	0	0	0	1199.9	0	0	0	0	0	0	0	0	0	0	0	0	0	0	0	0	0	131.943	0	43.371	0	0	0	0	0	0	0	0	0	0	0	0	0	417.091
ENSMUSG00000014245	0	0	0	0	0	0	0	0	0	12.0739	0	0	7.30127	0	0	0	0	0	0	0	0	0	0	0	0	0	0	0	0	0	0	0	0.747103	0	0	0	0	0	0	0	0	0	0.601088	0	0	37.1482	0	0	0
ENSMUSG00000014294	463.741	950.238	441.216	1388.48	0	603.748	0	0	0	430.859	242.886	683.213	53.7639	706.025	862.296	508.652	3.17419	0	0	0	1227.89	1676.24	63.8078	1665.32	1275.22	221.112	169.689	618.723	802.707	118.766	293.021	172.35	521.363	299.352	1183.08	350.704	12.3709	4.75528	5.44464	327.877	326.982	57.5517	819.868	461.711	531.371	491.961	440.281	269.366	816.156
ENSMUSG00000014301	174.822	27.9397	2.23096	0	0	0	0	0	0	2.4579	0	7.06987	0	15.4503	12.3109	0	0	0	0	0	0	0	0	0	0	0	12.2441	1.9854	0	0	0	0	1.97716	0	0	1.72114	0	1.58694	16.353	0	0	0	7.95372	4.84538	0	9.83104	2.61212	0	12.4275
ENSMUSG00000014303	0	164.265	0	0	0	0	0	0	0	0	0	0	0	0	0	0	0.415193	0	0	0	0	0	0	0	0	0	0	0	0	0	0	0	0	0	0	0	0	0	0	0	0	0	0	0	0	0	0.767866	0	2.8414
ENSMUSG00000014313	92.9562	207.424	161.338	99.5791	97.4564	52.2048	532.226	0	302.725	57.872	86.3652	111.258	35.8125	64.9608	18.4862	153.925	173.063	107.208	317.714	7.76448	35.4781	268.8	79.0665	59.5138	41.4331	159.558	196.361	138.809	0	42.1715	136.359	0	36.5773	197.158	125.073	93.0417	30.4179	282.525	84.2538	79.996	98.1689	63.3719	110.453	172.293	82.7755	121.878	138.068	43.6187	61.7066
ENSMUSG00000014329	0	0	0	0	0	0	2.07426	0	0	0	0	0	0	0	0	0	0	0.424729	0	0	0	15.714	0	0	0	0	0	0	1.86985	0	0	0	0	0	0	18.6335	0	0	0	0	4.74783	0	0	0	0	0	0	0	164.839
ENSMUSG00000014349	0	12.5802	0	0	0	0	249.069	0	0	0	1.0075	1.51586	0	0.552117	0	0	0	2.37208	0	0	7.91533	2.9254	1.66025	0	0	7.30219	0.656316	0	0	0	9.45559	24.6646	14.8374	0	0	4.05935	19.474	0	6.62293	15.2567	0	0	9.55004	16.2069	0	21.0788	21.0025	31.3677	6.66148
ENSMUSG00000014351	0	0	0	0	0	0	0	0	0	0	0	0	0	0	0	107.015	0	0	0	0	0	0	0	0	0	0	0	0	0	2913.58	0	0	0	0	2.4322	1208.79	6.86671	0	0	1.6748	83.1866	0	0	0	0	4.9055	0	0	0
ENSMUSG00000014353	0	0.285221	0	2.37701	4.0073	0	0	1.45809	0	0	0	0	0.281788	4.7317	0	0	0.432552	15.435	0	0	0	0	0	0	72.6906	0.289725	0.937449	0	0.552455	0	0	0	0	0	4.37883	0.175702	86.5377	0.162002	5.9356	0	0	0	0	0	0	4.61655	23.0658	134.412	56.0323
ENSMUSG00000014355	0.734746	0	0	307.312	0	0	1.38518	43.9417	0.406326	0	42.2841	96.9696	0.141535	0.132034	0	3.93073	0.21726	0	67.8045	0	0	0	0	0	0	0	0	0	0	0	0	593.007	0.811023	0	1.09969	2.82402	12.4187	33.4429	2.4223	5.98906	0.186504	37.5533	0	4.37262	70.2721	40.7297	0.602706	6.05527	31.9668
ENSMUSG00000014361	0	0	0	0	0	0	0	0	0	0	0	0	0	0	0	0	0	0	0	0	0	0	0	0	0	0	0	0	0	0	0	0	0	0	0	0	0	0	0	0	0	0	0	0	0	0	0	0	0
ENSMUSG00000014402	0	23.6812	5.60274	24.8523	2.0538	0	0	0	0	6.94425	136.446	0	6.9322	17.7838	18.357	0	81.1384	0	0	48.1889	0	0	0	0	0	0	158.551	115.926	0	84.4289	0	0	0	0	57.5336	69.1585	12.96	0.996345	9.12625	170.692	82.9738	99.6831	21.9721	54.7582	0	77.7711	657.635	531.187	0
ENSMUSG00000014418	14.3987	0	27.1364	0	0	0	0	0	0	0	0.621257	0	0	533.829	338.959	0	0	2992.2	349.671	852.412	0	0	0	0	0	2.25138	0	43.3116	0	0	91.0082	0	0	0	0	0.227556	0.363887	0.419627	0.240229	106.858	0.160302	0	0	0	8.37331	34.5743	0	0	3.28614
ENSMUSG00000014426	0	0	0	0	0	0	0	0	0	0	10.2478	0	0	0	0	0	101.648	0	0	0	57.2518	0	0.625448	0	117.727	0	0	0	0	0	0	0	7.98506	0	0.629943	2.22435	0.444621	0.256364	0	112.998	0.391735	0	6.68143	0	0	12.7053	0	0	1.67301
ENSMUSG00000014444	3.46175	0	0	0	0	0	0	0	0	0	3.24332	0	0	0	4.77972	0	0	0	0	0	138.233	545.029	0	0	0	0	0	0	0.466914	0	0	0	0	0	0.336439	0	0	0.410755	0	0	0	0	0	0	0	0	0	12.6222	0
ENSMUSG00000014453	0	607.557	0	0	0	0	0	0	0	0	0	0	0	0	0	0	0	0	0	0	0	0	0	0	0	0	0	0	0	0	0	0	65.7233	11.1188	0	0	0	0	0	98.0905	0	7.9805	0	0	0	0	0	0	0
ENSMUSG00000014470	0	0	0	0	0	0	0	0	0	0	3.04306	0	0	0	0	0	0	0	0	0	0	0	0	0	0	0	0	0	9.34581	0	0	0	0	0	53.8736	0	0	0	0	8.11498	0	5.52805	0	0	0	0	0	135.456	10.7308
ENSMUSG00000014496	0	0	0	0	0	0	0	0	0	0	0	0	0	0	0	0	0	0	0	0	0	0	0	0	0	0	0	6.83328	0	0	0	0	0	0	0	0	0	0	0	0	0	0	3.91069	0	0	0.322249	0	0	0.339465
ENSMUSG00000014498	0	0	0	0	0	23.7778	0	0	40.4198	0	0	5.04846	0	0	0	0	0	36.1146	0	0	0	0	0	0	0	0.289518	0	0	0	0	0	1.80536	0.201694	1.81982	0	0	0	135.337	0	0	0	0	12.4951	0	0	1.80519	0	0	0
ENSMUSG00000014503	0	0	83.9072	0	637.242	0	0	0	0	0	0	0	0	175.485	0	0	0	0	0	0	0	0	0	0	0	0	49.1991	0	0	286.669	0	0	0	5.73456	1.25351	95.1626	0.884739	0	0	86.7472	23.3851	77.3803	0	0.311515	0	20.2255	0	0	0
ENSMUSG00000014504	177.949	0	0	0	440.21	56.895	0	0	0	160.738	42.7105	0	28.0224	30.3969	7.99276	7.75657	7.50264	0	0	0	34.8623	235.145	0	0	77.488	2.01011	31.0748	4.68729	84.9636	6.6838	243.088	2.0891	35.4757	6.73866	13.8093	82.4874	30.5398	305.721	5.14766	116.01	0	123.94	118.3	0	49.0426	38.9927	0	37.0359	182.885
ENSMUSG00000014542	0	0	0	0	0	0	0	0	0	0	13.0376	0	0	0	0	0	0	0	0	0	0	0	0	0	0	0	0	181.786	0	0	0	0	0	0	0	0.596933	0	0	0	0	0	0	0	0	550.007	0	0	0	0
ENSMUSG00000014543	0	0	0	0	0	0	0	0	0	0	0	0	0	0	0	0	0	0	0	0	0	0	0	0	0	0	0	0	0	0	0	0	0	0	0	0	0	0	0	0	0	0	0	0	0	0	0	0	0
ENSMUSG00000014547	0	0	0	0	0	0	0	0	0	0	1.00124	0	0	0	9.18114	0	0.902854	0	0	0	0	0	0	0	0	0	0	0	0	0	0	0	0	0	0	0	0	0	0	0	0	1.09132	0	0	0	0	0	0	26.4803
ENSMUSG00000014550	0.42663	0	0	0	0	0	0	0	0	0	0	0	0	80.1153	0.458157	0	0	0	0	0	0	6.09318	0	0	0	0	0	135.658	0	0.421438	0	0	0	0.531121	0	35.1012	1.63885	0	0	0	0	0	0	6.49165	30.1689	0	0	0	0.308331
ENSMUSG00000014551	0	3.64117	0	0	0	0	0	0	0	31.7117	0	0	0	0	3.60987	0	0	0	0	0	0	0	0	0	0	0	0	0	0	0	40.4807	0	31.4356	0	64.0317	24.0005	0	0	0	0	17.0651	25.0301	25.2918	0	0	7.43099	0	0	0
ENSMUSG00000014554	142.367	0	0	0	179.134	117.442	0	0	0	9.61398	10.1088	0	0	0	0	0	0.82868	0	0	0	173.277	0	0	0	0	0	0	130.466	530.253	0	0	0	0.773359	0	199.809	0	0	0	0	14.704	0.474247	0	0	0	0	5.38352	0	0	3.24064
ENSMUSG00000014592	0	0	0	53.962	0	0	0	0	0	0	1.93472	0	6.65684	0	6.69812	0	0	0	0	0	0	0	0	0	0	1.16854	0	0	0	0	0	0	0.465183	0.20986	0.45873	3.03711	19.5885	2.42692	19.0237	1.42145	0	4.21756	0.0935668	0	222.169	3.81649	0	5.08014	5.60417
ENSMUSG00000014599	0	3.1853	0	0	78.8502	0	117.328	0	0	0	0	292.466	405.508	2.51632	0	0	0	0	0	0	0	0	0	0	0	0	0	0	297.468	0	17.8	0	0	212.677	0	0	16.5854	0	0	3.93588	72.2732	0	1.03631	0	198.867	0	0	0	41.155
ENSMUSG00000014601	0	0	0	0	0	0	0	0	0	0	0	0	0	108.599	0	61.0011	0	0	0	0	0	0	0	0	0	0	0	0	0	0	0	7.04124	0	0	1.55146	0	139.435	0	0	0	0	0	0	20.3062	0.671938	2.08609	0	5.14274	97.2411
ENSMUSG00000014602	0	0	0	0	0	0	0	0	0	0	0	0	0	41.157	0	0	0	0	0	0	0	0	0	0	0	0	0	0	0	0	0	0	73.5999	0	0	5.32434	0	0	0	0	0	0	0	0	0	17.8418	0	0	0
ENSMUSG00000014603	0	0	0	0	3.00315	0	0	0	0	0	0	0	0	9.45607	0	0	55.4319	0	0	0	0	0	0	0	0	0	0	0	0	0	0	0	0	0	0	0	0	0	0	0	0	0	0	0	0	0	0	0	0
ENSMUSG00000014606	249.086	0	345.411	0	0	1.59704	0	0	0	62.5966	137.715	402.973	81.4574	341.431	2.48831	636.765	0	0	0	966.744	0	0	0	0	0	87.1934	0	9.63106	145.48	18.3111	1.55021	0	49.5541	24.519	8.66988	171.158	6.6756	142.416	246.796	40.7048	0.98026	11.3873	1.2861	85.0086	0	17.4863	7.91952	144.644	21.7696
ENSMUSG00000014609	0	69.4244	0	2.36153	0	0	0	0	0	0	0	0	0	0	0	0	0	0	0	0	0	0	0	0	0	93.5476	0	177.196	0	0	0	0	0	0	0	7.85514	0	0	0	0	0	0	0	0	0	0	1.98691	0	0
ENSMUSG00000014633	0	0	0	0	0	0	0	0	0	2.06209	18.7256	0	0	0	0	38.283	0	0	0	0	0	0	0	0	0	0	0	0	0	112.82	52.2805	0	2.48815	5.98662	0	15.8837	0	0	0	0	0	0	0	11.7888	0	94.8505	0	0	0
ENSMUSG00000014668	52.7029	0	0	79.3413	5.30788	0	0	3.86264	0	0.664697	1.27074	0	0	0	19.9756	11.353	0	0	0	0	7.98676	0	0	0	0	0	0.827799	1.07383	0	2.29683	32.1488	0	124.583	194.903	12.1272	0	1.48862	5.14993	98.7664	0	0.327888	24.9312	13.3359	0	21.2376	3.19036	80.8829	175.414	16.804
ENSMUSG00000014686	37.5552	0	0	0	0	0	4.72005	0	257.531	0	0	0	0	0	0	0	0	0	0	0	0	0	0	0	0	0	0	0	0	0	0	51.0199	0	0	0	0	0	0	1.90479	0	0	0	0	0	0	0	0	0	0
ENSMUSG00000014704	0	0	0	0	0	0	0	0	0	0	0	0	0	0	0	0	0	0	0	0	0	0	0	0	0	0	0	0	0	0	0	0	0	0	0	0	0	0	0	79.3018	0	9.96327	0	0	0.89601	0	0	0	0
ENSMUSG00000014725	0	0	0	0	0	0	0	0	0	0	0	0	0	0	0	0	0	0	0	0	0	0	0	0	0	0	0	0	0	3.2965	0	0	0	0	0	0	0	0	15.2332	0	0	0	31.1181	0.225679	349.253	0.457891	0	0	0
ENSMUSG00000014748	97.8601	0	3.73881	0	0	0	0	0	0	0	23.1323	0	13.878	0	0	0	0	0	0	0	177.869	360.131	0	0	0	0	0	0	9.63623	2.37225	21.69	0	1.65674	8.22154	0.408439	1.80276	119.925	24.6005	0	63.5622	1.01596	3.75518	0	0.406013	0	235.601	76.6076	0	0
ENSMUSG00000014763	0	91.1559	5.50137	0	0	0	0	0	0	0	124.339	0	0	2.93069	0	0	0	0	0	0	64.4235	0	0	0	0	0	0	0	0	0	0	0	0	0	0.369837	2.93829	54.8174	4.21429	0	1.52801	0	0	0	0	0	2.98369	24.7741	0	0
ENSMUSG00000014767	0	0	0	0	0	0	0	0	0	0	0	0	0	0	0	0.116743	6.23325	0	84.5798	0	2.36119	0	44.0783	0	0	0.181524	0	0	48.2858	0	0	3.39581	0	0	0	0.110084	4.92902	0	0.116215	0	0	0	101.134	0.0619822	0	0	0	0	0
ENSMUSG00000014769	699.374	693.369	845.238	550.88	622.386	637.274	320.312	0	0	1081.68	1127.25	476.64	1182.81	379.163	1349.36	1641.25	942.87	1223.28	1093.9	0	0	0	1428.41	0	8665.22	2087.12	865.991	249.639	2377.13	704.915	1284.76	863.748	1769.66	1021.19	980.619	1342.61	894.763	337.377	235.98	1036.2	1524.51	451.214	948.761	1131.92	1527.69	779.087	1533.08	1598.05	176.478
ENSMUSG00000014773	0	0	0	0	0	0	0	0	0	0	0	0	0	0	0	0	0	0	0	0	0	0	0	0	0	0	0	0	422.123	0	0	0	0.401619	0	0	0	1.11814	0	0	0	0	0	0	0	0.514585	0.399393	0.530596	0	204.475
ENSMUSG00000014776	0	0	0	0	0	0	0	0	0	0	0	0	0	0	0	0	0	0	0	0	0	0	0	0	4.98517	0	0	0	0	0	0	0	0	0	0	0	0	0	0	0	0	0	0	0	0	0	0	8.4242	0
ENSMUSG00000014778	0	0	0	0	0	0	0	0	0	0	0	0	0	0	0	0	0	0	0	0	0	0	0	0	0	0	0	0	0	0	0	0	0	0	0	0	6.06613	0	0	3.69885	0	0	2.62954	0	0	0	0	0	0
ENSMUSG00000014782	0	0	0.358645	0	0	0	0	0	0	0	0	0	0	0	0	0	0	0	0	0	0	0	0	0	0	0	0	0	0	0	0	0	0	0	0	0	0	0	0	0	0	0	0	0	0	0	0	0	0
ENSMUSG00000014786	0	0	0	0	0	0	0	0	0	0	0	0	0	0	0	0	0	0	0	0	0	0	0	0	0	0	0	0	0	0	0	0	0	0	0	0	0	0	0	0	0	0	0	0	0	0	0	0	0
ENSMUSG00000014791	0	0	0	0	0	0	0	0	0	0	0	69.3009	0	0	0	0	0	0	0	0	0	0	0	10.673	0	0	0	0	0	0	64.9769	0	363.25	0	7.64475	17.3532	0	0	0	0	2.71654	0	0	0	0	0	0	0	23.7835
ENSMUSG00000014813	0	0	0	0	0	0	0	0	0	0	0	0	0	0	0	0	0	0	0	0	0	0	2.65937	0	0	0	0	0	0	0	0	0	0	0	0	0	0	0	0	0	0	0	0	0	0	0	0	0	0
ENSMUSG00000014837	0	0	0	0	7.89258	0	0	0	0	0	4.5349	0	0	0	0	0	0	0	0	0	0	0	0	0	0	0	0	0	0	0	0	0	0	0	0	0	0	0	0	0	0	0	0	0	0	0	0	0	0
ENSMUSG00000014846	0	0	0	0	0	0	0	0	0	0	0	0	0	0	0	0	0	0	0	0	0	0	0	0	0	0	0	238.466	0	0	64.0215	0	0	0	159.136	0	0	0	0	0	0	0	0	0	0	384.787	39.369	0	832.78
ENSMUSG00000014850	0	0	0	0	0	0	0	0	0	226.394	2.04157	0	0	0.559395	0	0	0	0	0	0	0	0	11.7749	0	0	0	0	0	0	0	0	0	0	0	0	17.5731	0	17.5819	371.036	61.248	0	0	0	0	0	1.2814	0	106.831	7.19923
ENSMUSG00000014852	0.997404	0	13.9756	0	0	0	1.56696	4.97084	0	0	11.8561	1.23023	110.475	412.237	148.349	2.85851	0.737315	0	0	1.40588	0	0	74.1077	0	0	0	0	0	0	11.3306	1.00094	3.07956	61.9284	0	0	0.299497	0	0	0	9.34488	1.26588	0	0	0	5.28982	0	0.681802	11.3484	0
ENSMUSG00000014856	238.946	0	16.4495	0	0	0	15.3222	0	0	0	299.825	0	0	0	50.6226	13.4581	0	0	0	0	0	7.73846	0	0	0	19.3162	0	5.63034	1.5347	0	349.089	0	179.423	611.128	0	62.4761	0	143.112	36.0694	295.452	148.538	11.6195	148.868	0	160.924	55.7591	108.151	0	634.37
ENSMUSG00000014859	6.16493	270.456	33.5933	0	0	0	3.87413	0	0	2.11488	0	0	1071.18	100.813	0	0	550.525	0	0	0	0	0	0	0	0	0	0	0	0	0	0	0	0	10.7448	0	0	16.5773	0	281.416	2.31042	5.21624	0	0	0	0	0	0.561894	0	0
ENSMUSG00000014867	353.332	623.968	253.487	0	0	0	7.05633	0	2.0699	442.985	17.7968	2.76998	18.0251	109.634	103.704	356.138	316.533	60.6844	0	0	588.202	0	1172.07	0	1.45306	250.563	897.885	0.518588	17.6694	6.65528	870.44	0	45.4465	1.86386	97.2711	160.494	0.718901	0	0.474601	583.184	492.777	82.9427	59.0015	697.103	0	37.491	25.5858	1384.41	856.422
ENSMUSG00000014873	0	0	0	0	0	0	0	0	0	56.8635	0	0	0	0	0	0	0	0	0	0	0	0	0	0	0	0	0	0	0	0	0	0	0	0	0	73.5779	37.374	53.4746	0	19.244	7.31744	0	14.0007	3.89906	0	0	71.2695	0	0.520851
ENSMUSG00000014905	125.11	0	0	134.816	0	0	0	0	0	0	1.07962	4.87309	0	0	0	0	13.6295	0	0	0	0	0	55.1518	0	0	0	0	93.0572	1041.96	0	0.881082	5684.51	156.269	341.016	3.58375	16.6088	0	0	0	56.1413	37.8859	112.968	58.478	0	0	131.912	3.60094	0.809954	2.85533
ENSMUSG00000014907	0	0.800814	0	0	0	0	0	0	0	0	0	0	0	0	0	0	0	0	0	0	25.3947	0	0	0	9.56685	0	0.877356	0	0	0	0	0	47.036	0	1.11767	3.45323	0	0.454853	0	0	11.1205	46.2415	0	5.83294	0	0	0.374345	47.9945	0
ENSMUSG00000014932	0	0	0	0	3.65032	0	606.262	0	85.4811	0.457123	0	59.1687	65.1981	0	8.01358	0	42.16	0	0	0	9.6121	2.5375	1.44011	0	0	0	2.84646	0	2.01296	200.079	0.356601	1.64571	0	0.663556	25.3829	0	18.9393	0	0	0.249694	2.25494	0.476267	0	0	0	0	0	8.19533	0
ENSMUSG00000014956	1.75336	383.916	78.0716	2.84908	124.882	8.70117	150.952	3.49535	0.969636	381.346	35.9347	17.7337	1.01326	96.7292	1.12976	29.0336	69.4733	10.8295	0	9.88575	6.3239	1.66945	192.334	0	63.9839	302.814	30.7125	64.3767	2.97978	57.1568	8.44601	0	7.98346	192.086	85.407	148.681	272.444	215.342	66.0306	96.5942	75.5125	34.1541	10.7053	193.277	6.19941	67.8443	126.248	48.5261	140.91
ENSMUSG00000014959	563.512	4.62134	6.91895	0	0	0	13.0328	8.85937	0	115.866	257.455	0	0	5.32403	7.63603	128.309	90.6724	0	0	0	3.05308	2.82094	20.8126	0	0	15.8433	0	3.69442	0	9.36539	201.785	3.65907	0	2.21303	753.83	280.058	77.3908	0	0	90.4926	26.3216	151.957	0	14.6264	0	3.25219	134.477	0	304.48
ENSMUSG00000014980	3.80006	0	0	0	0	0	0	0	0	0	31.1526	0	311.104	0	0	0	0	0	0	0	0	0	0	0	0	0	0	0	0	0	0	0	0	72.5387	0	22.8214	0	0	0	0	0	91.679	0	0	1.11967	97.3309	0	40.5102	0.915452
ENSMUSG00000015001	0	0	0	0	0	0	0	0	0	0	0	0	0	0	0	0	0	0	0	0	0	0	0	0	0	0	0	0	0	0	0	0	0	0	1412.24	0	0	0	0	0	0	0	0	0	0	0	0	0	0
ENSMUSG00000015002	4.87191	0	0	0	0	0	0	2.20732	0.612328	31.527	0	0.273144	0	4.77536	4.75631	0	0	0	0	0	0	0	122.058	0	1.28955	4.82456	0	34.9778	0	3.28134	9.18578	151.108	0	11.3032	199.167	2.26087	0	0	0	0	0	0	2.2125	5.09187	0	0.151929	65.5973	0.408592	43.8524
ENSMUSG00000015013	335.843	201.18	302.382	0	0	0	0	0	1667.06	58.9937	46.4397	29.945	0	21.8136	1229.73	564.364	0	1994.13	0	0	521.212	0	0	0	47.125	949.654	315.487	1135.26	87.8672	0	0	0	304.272	30.224	905.657	92.3407	0	0	0	333.614	1.71182	386.863	74.1151	666.315	0	216.529	191.773	124.429	93.5782
ENSMUSG00000015016	130.265	0	0	0	0	0	0	0	0	0	0	0	0	0	0	0	0	0	0	0	0	0	0	0	0	0	0	0	0	0	0.744886	6.87526	6.1448	0	0	35.4379	0	0	0	2.08629	20.254	0	0	0	0	0	0	0	10.4605
ENSMUSG00000015023	0.830608	0	0	0	0	43.5094	0	4.13957	0	0	1.36185	0	11.2001	0	0	1.05799	0	0	0	0	0	0	1.12208	38.6567	1.61227	0	0	4.60328	0	0	0.555704	0	0	1.03404	0	6.4847	1.59534	0	0	0.778213	2.81116	0	0	0	0	0.569848	0	6.13012	0
ENSMUSG00000015027	0	0	25.1473	0	0	0	0	0	178.65	0	0	0	0	0	0	0	0	0	0	0	0	0	0	0	0	0	0	0	0	258.109	0	0	0	0	0	23.9655	0	0	0	0	0	0	0	0	0	0	0	0	0
ENSMUSG00000015053	0	0	0	0	0	0	0	0	0	0	0	0	0	0	0	0	0	0	0	0	0	0	0	0	0	0	0	0	0	0	0	0	0	0	0	0	0	0	66.4503	0.343357	0.310079	0	0.813649	0	0	0	0	0	0
ENSMUSG00000015083	0	0	0	0	0	0	0	0	0	0	10.789	0	0	0	0	0	0	8.46726	759.066	0	0	0	0	0	0	860.162	1.75706	0	0	0	0	0	0	0	0	0	0	0	0	181.104	0	0	0	0	0	0	0.749693	0	0
ENSMUSG00000015085	95.7975	0	0	0	0	0	0	0	0	0	0	0	0	0	0	0	0	0	0	0	0	0	0	0	0	0	0	0	0	0	0	0	0	0	0	0	0	2.55641	0	0	0	0	0	0	0	0	0	26.9743	280.273
ENSMUSG00000015087	0	0	0	0	0	0	0	0	0	0	4.41902	0	0	0	0	0.98087	0.284627	0	0	0	4.95964	60.4895	0.520145	0	0	0	0.822478	0	0	0	0	0	10.625	0	0	6.47446	1.10929	0	0.244108	0	5.86404	10.3212	0	7.1606	0	0	29.4781	0	5.56533
ENSMUSG00000015090	5.95781	0	0	4.8405	0	0	0	0	0	0	0	42.2542	0	0	0	0	0	0	0	0	0	0	0	0	0	5044.42	0	0	0	0	0	0	0	0	98.2896	225.413	0	0	0	0	0	0	0	0	1.31657	0	0	0	1.07645
ENSMUSG00000015092	488.611	609.062	143.722	684.863	0	56.5572	0	0	2702.09	100.763	333.289	761.385	646.637	147.456	4.00548	344.442	383.256	815.898	0	42.0591	182.571	0	0	99.1932	260.637	38.7828	105.569	135.654	522.948	198.961	516.547	155.469	253.457	385.4	527.794	259.837	5.37292	0	266.031	530.301	204.344	199.967	246.361	431.96	49.454	280.2	279.611	141.078	161.737
ENSMUSG00000015093	9.70794	0	0	0	0	0	0	0	0	0	0	0	0	0	0	0	77.1467	0	0	0	0	0	0	0	0	0	0	0	0	0	0	0	0	0	558.075	0	0	0	0	0	0	0	0	0	0	0	0	0	0
ENSMUSG00000015094	1.25761	232.332	0	0	0	0	0	0	0	3.77495	0	0	0	0	0	12.8151	0	0	0	0	0	110.761	0	0	0	5.60423	17.4618	20.9092	175.137	0	0	0	0	21.9187	0	2.26578	20.5316	2.08911	165.444	76.588	44.4254	303.968	121.808	63.7864	9.44894	0.862796	198.871	189.497	273.121
ENSMUSG00000015095	15.2903	0.784545	0	0	0	0	0	0	0	407.205	7.91675	0	8.52613	0	3.4569	44.5901	0.594901	50.7405	0	0	1206.62	0	0	0	0	4.78159	0	2.23	0	16.6942	8.0761	0	0	0	0	244.065	214.077	0	0	0	0	0	187.159	0	0.711347	53.5547	1.10022	46.0296	0
ENSMUSG00000015112	28.0286	5.46496	0	0	0	0	0	0	0	11.6756	81.4063	0.987753	16.9689	19.4274	27.5199	8.16038	40.2554	0	0	0	0	0	0	0	0	54.7194	0	0	0	147.14	69.6506	4.94517	12.7068	0	0	176.983	107.669	0	157.9	366.898	93.1679	64.4008	53.784	0.541571	0	18.1305	44.5235	75.3558	0
ENSMUSG00000015120	8.52504	9.62322	33.1812	72.1791	10.2428	48.2437	0	2.23615	0	26.1668	36.0472	7.1945	10.3717	18.9478	6.26397	0.857276	144.283	16.1658	0	0	0	0	9.09208	0	0	48.8758	17.2522	6.21662	0	23.0478	66.6413	2.7707	29.716	4.46864	5.49445	10.7784	15.9431	216.399	2.27573	6.72613	13.4772	39.6911	11.9541	0.151717	25.3829	9.85044	137.202	52.431	19.4563
ENSMUSG00000015126	0	0	0	0	0	0	0	0	0	0	0	0	0	0	0	0	0	0	0	0	0	0	0	0	443.952	0	0	35.6856	1194.48	0	0	0	129.357	0	423.338	53.2096	0	0	207.709	0	0	0	0	0	0	0	0	0	0
ENSMUSG00000015127	0	0	0	0	0	0	0	0	0	0.371307	0	0	0	0	0	0	0	0	0	0	0	0	0	0	0	0	0	0	0	0	0	0	0	0	0	0	0	0	0	0	0	0	0	0	0	0	0	0	0
ENSMUSG00000015133	0	36.5967	39.9034	0.841361	0	0	1225.88	16.7734	0	0.666098	0.212237	29.3779	7.23124	159.806	163.2	1.48394	16.2674	0	0	503.588	0	0	0	0	0	238.429	26.2689	0.358699	0.244432	75.4438	46.766	482.806	343.101	47.7005	0.176128	13.8376	1.49175	0.430066	0.656548	126.253	147.751	1.15665	0.143699	62.1539	123.575	18.6497	119.633	45.379	0.748418
ENSMUSG00000015134	23.4168	0.518837	0	0	0	0	0	0	0	0	0	0	2.56296	0	0	0	1.96711	693.03	0	0	0	0	0	0	0	36.365	0	0	0	75.1787	0	0	0	0	29.3271	0	0	0	17.883	0	0	2.37772	0	64.0645	0.470429	77.7711	14.7945	0	0
ENSMUSG00000015143	0	269.334	40.1984	0	13.262	1.77962	0	0	7.13937	0	2.11668	211.782	1.24342	33.0587	170.526	24.6661	3.3402	0.830593	0	0	1.66295	0	2.61603	0	162.884	1.27844	27.5773	0	0	89.9073	1.72743	476.33	122.017	8.03591	144.477	155.061	100.424	73.2726	157.968	167.221	60.6241	192.067	73.0898	113.498	193.424	89.0126	0.588327	122.274	34.5216
ENSMUSG00000015149	0	0	0	0	0	0	0	0	0	0	86.9053	0	455.487	5.56651	0	0	0	0	0	0	595.864	0	2.7898	0	0	0	0	0	0	0	0	0	37.5168	0	0	7.02785	1.98322	43.0721	0	23.8631	0	24.6035	8.02372	0	231.828	18.4183	0	0	2.98497
ENSMUSG00000015165	4.53842	43.4401	14.7739	15.4196	22.6046	5.11868	123.155	0	29.6614	3.89227	40.5878	14.249	18.2796	10.3798	12.8491	14.7149	68.319	64.2381	0	8.14175	103.102	47.1405	6.6884	1.82873	2.40256	19.6115	81.9642	10.2895	5.06402	7.74369	25.947	19.1082	12.5239	18.4908	34.5244	68.3867	70.5276	18.5051	77.9499	55.0844	5.76004	59.3544	115.19	46.5961	38.293	31.7024	50.0137	65.9746	14.0144
ENSMUSG00000015176	0	0	38.4071	0	0	0	840.958	0	0	257.362	325.24	19.1737	0	12.1454	65.3233	142.478	0	23.4813	0	0	0	0	0	0	0	46.1817	656.906	0	0.638121	0	1.80871	0	0	0	0	61.2901	2.59627	0	371.081	0	0	0	0	0.685607	1.19484	94.1286	565.19	397.385	21.4922
ENSMUSG00000015189	0	54.8208	0	0.982519	1.38033	0	0	12.0539	0	1.03714	29.2457	0.7458	0	0.543282	46.7523	0	0	0	0	0	1.55773	5.75717	0.81684	0	0	0.598778	1.29163	16.7552	0	1.19459	1.2136	0	0	5.26924	28.7948	6.17315	20.3237	0	9.9671	90.0756	1.79063	0.540285	0.335615	0	0	1.65932	0.826656	0	1.31098
ENSMUSG00000015202	0	0	0	0	0	0	0	0	0	0	0	0	0	0	0	0	0	0	0	0	0	0	0	0	0	0	0	0	0	0	0	0	0	0	28.7414	2.69094	41.1868	0	0	4.498	0	3.4318	0	0	0.565815	0	0	0	0
ENSMUSG00000015214	117.796	0	3.58957	121.249	0	42.1843	1.31717	0	45.206	0	0	0	0	0	6.75272	0	4.95822	0	0	0	0	0	0	0	0	0	0	12.4875	5.14526	0	74.6025	56.95	0	0	3.42227	41.2875	28.5831	7.19582	13.0229	4.71311	0	155.823	0	0	0	17.8311	0	0	0
ENSMUSG00000015217	0	140.408	0	0	20.0784	0	44.908	0	0	32.0584	63.992	0	0	0	0	0	0	0	0	0	0	0	0	0	0	1.08874	0	0	0	3.25813	0	0	0	13.687	0	15.8462	0	225.857	0	0	0	46.1719	73.8386	0	0	9.80552	0	0	0
ENSMUSG00000015222	0.44795	0	0	0	0	0	0	0	0	0	34.6415	0	0	0	0.160351	0	0	16.5235	0	1.68374	0	0	0	0	0	0	0	0	6.48494	0	0.0998977	0.461026	0	2.04476	0	0.448362	0.143396	0	71.7571	0	0.126339	31.087	25.1951	0	3.6956	42.7176	0	13.4995	0.107913
ENSMUSG00000015224	0	0	0	0	0	0	0	0	0	0	0	0	0	0	0	0	0	0	0	0	0	0	0	0	0	0	0	0	0	0	0	0	0	0	0	0.44202	55.8401	0	0	0	0.31138	0	0	0.497752	10.4095	136.843	0.335419	0	0
ENSMUSG00000015243	0	1.15528	28.2279	3.8512	363.585	0	0	0	0	0	0	0	0	0	0	0	0	0	0	0	0	0	0	830.429	0	0	0	0	0	39.0986	0	0	0.327015	0	0	0	3.64175	0	0	0	0	0	0	0	13.8269	0	0	24.6343	1.88417
ENSMUSG00000015247	1.4559	763.607	2.26667	2.36573	0	0	4.57456	14.5118	0	13.7348	223.191	664.429	0	2.61626	1.56349	0	0	0	0	0	3.75075	201.003	0	0	0	50.4614	108.85	0	21.9934	0	203.576	0	0	0	0	20.9843	104.863	0.806171	155.071	247.578	0	145.702	0	394.327	2290.72	46.9454	0	19.6991	793.359
ENSMUSG00000015289	53.4729	36.7281	107.848	0	41.6147	0	0	0	0	0	26.8997	0	0	0	3.91531	94.4273	0	56.2962	0	0	0	0	68.9541	0	49.5384	36.1045	0	0	52.7812	6.00253	0	0	108.155	1.51295	0	39.4117	0	0	0	147.453	0	0	87.0171	0	0	43.3558	0	147.992	0
ENSMUSG00000015290	0	0	2.43404	0	0	0	0	0	82.1357	0	61.5199	0	1.5058	112.377	0	0	0	1.00586	0	0	0	0	0	0	0	29.416	178.671	0	0	0	0.522985	0	0	0	28.7173	95.7684	0	182.662	0.991195	15.7464	69.1174	0	72.4589	61.8513	0	25.7422	0	0	71.1832
ENSMUSG00000015291	1.71516	99.768	90.7903	0	0	0	0	0	3.1617	110.813	16.4042	2.82071	189.976	61.1291	2.45588	371.398	350.364	1.47133	0	0	0	0	5.40643	0	0	296.67	5.49573	270.907	52.8992	50.8286	56.6099	79.4352	6.70515	250.535	50.5633	319.313	14.8243	53.1848	36.2469	210.78	9.91669	173.18	113.606	0	61.6541	119.239	92.7533	0	42.1453
ENSMUSG00000015305	0	0	2.66175	0	0	0	0	0	0	0	0	0	0	0	0	0	0	0	0	0	0	0	0	0	0	0	0	0	0	0	0	0	0	0	19.3076	0	0	0	0	0	0	0	11.767	0	0	0	0	0	7.66071
ENSMUSG00000015312	661.558	520.118	1478.5	494.934	1483.65	0	0	0	0	589	120.873	2246.95	11.2114	88.9	0	328.664	15.7757	17.4746	0	5.46918	0	0	875.366	0	0	355.422	174.057	2.68797	32.9706	333.462	0	0	916.812	234.276	0	584.882	1.86312	1.07426	292.738	53.6214	134.604	298.165	0	463.794	3.42975	150.402	52.1629	0	99.5493
ENSMUSG00000015314	0	0	6.26095	0	0	0	0	0	0	0	0	0	0	0	0	0	221.474	0	0	0	0	0	0	0	0	0	0	0	0	40.7184	0	0	0	0	0	0	0	0	0	0	0	0	0	0	2.66602	0	0	0	0
ENSMUSG00000015316	0	0	0	0	0	0	0	0	0	0	0	104.187	0	0	0	0	0	0	0	0	0	0	0	0	0	0	0	0	0	0	0	0	0	534.777	0	0	6.93331	1.1993	0	0	413.248	0	0	0	12.7633	0.495309	0	0	0
ENSMUSG00000015335	4.12791	0	0	0	0	170.709	0	0	0	174.65	0	0	0	1.23631	1.47765	0	0	0	0	0	0	0	0	0	0	0	0	0	0	0	0	0	51.2601	342.596	40.2519	22.3112	0	0	0	0	0	79.9167	18.3297	0	721.245	0	0	0	0
ENSMUSG00000015337	0	0	0	0	0	0	0	0	0	0	0	0	0	0	0	0	0	0	0	0	0	0	0	0	0	0	0	22.4091	0	0	0	0	0	0	0	0	0	0	0	0	0	0	0	0	0	0	0	0	0
ENSMUSG00000015340	0	0	368.693	0.687155	0	0	0	0	84.19	119.32	0	0	0	0	0	0	0	0.544147	0	0	0	0	17.1385	0	0	7.11915	68.6537	0	0	0	17.8242	164.516	0	0.526457	0	0.253964	30.8647	0.234162	0.268107	0.198104	0.357809	0	0	807.763	0	4.35186	0	29.9096	0.305624
ENSMUSG00000015341	94.8225	0	0	115.56	2.35287	0	0	0	0	358.879	353.185	44.4945	0	4.63032	0	288.167	185.907	23.8721	475.571	0	0	0	0	0	2442.76	8.16529	1.10084	359.861	0	0	0.689558	0	119.456	596.649	197.734	88.5136	18.8064	0	41.8207	0	0.872074	33.1544	0	351.298	101.127	23.3346	0	0	0
ENSMUSG00000015342	2.41933	0	0	0	0	0	0	0	0	0	0.396669	0	0	0	0	0	0	0	0	0	0	0	0	0	0	0	0	0	0	0	0	0	0	0	0	0	0	0	0	0	0	0	0	0	0	0	0	0	0
ENSMUSG00000015354	0	0	0	0	0	0	0	0	0	0	0	0	0	0	1108.08	0	0	0	0	0	0	0	0	0	0	0	0	0	0	0	0	0	35.5372	0	0.361281	0	0	244.067	0	0.995103	0.224665	0	0	0	0	0	0.242009	0	145.459
ENSMUSG00000015355	0	0	0	0	0	0	0	0	0	0	0	0	0	0	0	0	0	0	0	0	0	0	0	0	0	0	0	0	0	0	0	0	0	0	0	0	0	0	0	0	0	0	0	0	1.82593	0	0	0	0
ENSMUSG00000015357	225.647	0	197.541	4.56897	0	5.81406	0	3.50335	138.004	0	5.18645	0	0.67705	168.006	18.1175	0	168.885	0	0	1.98168	0	0	60.7763	0	0	346.667	0	46.7495	0	0	0	2.17041	0	18.3775	11.4774	231.343	255.178	660.543	3.56535	167.616	294.712	0	0	9.74541	275.884	0.482267	0	463.891	88.3974
ENSMUSG00000015363	35.1437	0	0	0	1.00284	0	0	0	0	4.52103	0	0	0.423111	0	10.8505	0	0	0	0	0	0	20.9136	0	0	0	0	0	0	0	0	0	0	0	0	2.68974	0.263821	0	0	0	0.617379	0	0.39253	1.463	0	5.04801	2.71246	0	0	0.317485
ENSMUSG00000015377	0	0	0	0	0	0	0	0	0	0	0	0	0	0	0.572523	0	0	1.372	0	0	0	0	0	0	0	0	1.13883	0	0	0	0	0	58.4793	0	0	0	0	7.08493	0	0	0	0	53.856	0	0	1.09727	0	0	121.368
ENSMUSG00000015396	0	18.9946	0	0	54.9438	575.083	39.6127	5.71195	0	91.4127	0	0	0	0	457.859	172.994	0	0	0	0	0	0	60.3836	0	1127.91	0	11.0171	211.991	0	0	0	0	0	2.85363	0.779712	159.685	0	0.634629	0	0	0.48487	0	0.636149	647.967	1282.56	0	0	0	0
ENSMUSG00000015401	0	0	0	0	0	0	0	0	0	0	0	0	0	0	0	1264.36	0	0	0	0	0	0	0	0	0	0	0	0	0	0	0	0	0	0	0	0	0	0	0	0	0	0	0	0	0	0	0	0	0
ENSMUSG00000015405	0	0	0	0	0	0	0	0	0	0	0	0	0	0	0	0	0	0	0	0	0	52.8383	0	0	0	0	0	0	0	0	0	0	0	0	0	0	0	0	0	0	0	0	0	0	0	0	0	0	0
ENSMUSG00000015437	0	0	0	0	63.2653	0	0	0	0	0	0	0	0	0	0	0	0	0	0	0	0	0	0	0	0	0	0	0	0	1254.17	0	0	0	0	0	0	0	0	0	0	0	0	0	0	0	0	0	0	0
ENSMUSG00000015441	0	0	0	0	767.388	485.81	0	0	0	0	0	0	0	1137.51	0	0	0	0	0	0	0	0	0	240.319	0	0	0	0	0	0	0	0	0	0	0	0	0	0	0	0	0	0	0	0	0	0	0	0	0
ENSMUSG00000015443	0	0	0	0	0	0	0	12.8444	0	0	0	0	0	0	0	0	0	0	0	0	0	0	0	0	0	0	0	0	0	0	0	0	0	0	0	0	0	0	0	0	0	0	0	0	0	1.76814	0	0	0
ENSMUSG00000015451	0	0	0	0	0	0	0	0	0	0	0	0	0	0	0	0	0	0	0	0	0	0	0	0	0	0	0	0	0	0	0	0	0	39.5284	0	0	0	0	0	0	0	0	0	0	0	0	0	0	0
ENSMUSG00000015452	0	0	0	0	0	0	0	5.71728	0	0	68.6525	49.5238	0	0	0	0	0	0	0	0	0	0	0	0	0	0	0	0	0	0	0	0	174.112	0	0	0	0	0	122.188	0	0	0	0	0	0	0	0	0	0
ENSMUSG00000015461	78.3959	13.8959	0	0	0	0	0	13.3196	0	1.52805	0	4.39527	0	0	0.956696	0	0	0	0	10.0457	0	0	0	0	0	5.29323	0	1.2343	0	0	0	0	2.45837	35.4898	41.8185	8.02514	49.6211	0	0.564805	0	0.376886	0	0	0	0.787462	0	68.6109	0	0
ENSMUSG00000015467	0	0	0	0	0	0	0	0	0	0	0	0	0	0	0	0	0	0	0	0	0	0	0	0	0	0	0	0	0	5.51101	0	0	0	0	0	0	0	0.772295	0	0	0	0	0	0	0	0	0	0	0
ENSMUSG00000015468	0	0	0	0	0	0	0	0	0	0	2.99739	0	0	0	0	0	0	0	0	0	0	0	0	0	0	0	0	0	1.43836	0	0	0	0	0	0	0	0.585216	0	4.05663	0	0	0	0	0	0	0	0	0	0
ENSMUSG00000015474	0	0	0	0	0	0	0	0	2.59806	0	0	0	0	0	0	0	0	0	0	0	0	0	2.53864	0	0	0	62.2204	0	411.623	0	0	0	0	0	0	0	0	0	0	0	0	0	0	0	0	0	9.42021	0	0
ENSMUSG00000015476	0	0	0	0	0	0	0	0	0	0	0	0	0	0	0	0	0	0	0	0	0	0	0	0	0	0	0	0	0	0	0	0	0	0	0	0	0	0	0	0	0	0	0	0	0	0	0	0	0
ENSMUSG00000015478	24.8426	72.6564	0	0	0	0	0	0	0	163.344	28.512	0	38.2837	31.2495	531.791	0	0	0	0	0	0	0	0	286.292	0	1.64008	0	0	10.9457	0	0	10.2271	22.8514	0	131.826	184.999	0	0	70.3508	0	9.80921	2.95973	284.972	0	0	20.4523	0	21.3903	0
ENSMUSG00000015484	0	0	0	0	0	0	0	0	0	0	0	0	0	0	0	1.61179	0	0	0	0	0	0	0	0	0	0	0	6.13623	4.18148	0	0	0	36.2281	0	0	0	0	35.0338	0	0	0	0	0	0	0	0	0	0	0
ENSMUSG00000015488	12.0372	0	0	0	0	0	0	0	0	0	0	0	0	322.111	0	0.333314	0	0	0	0	9.43801	0	2.82805	0	0	0	0	0	0	0	0	827.34	0	0	0	24.2013	4.02082	0	0	13.9748	0	254.864	0.29049	0	0	5.02676	0.715507	0.643752	0
ENSMUSG00000015501	0	0	101.803	0	0	0	0	0	0	0	0	0	0	0	0	0.800861	0	0	0	0	0	0	0	0	0	0	0	0	0	0	0	0.776512	0	0	0.684384	0	0	0	5.26178	0	0	5.84278	12.9822	0	0	0.345083	0	8.19782	1.45407
ENSMUSG00000015519	0	0	0	0	0	0	0	0	0	0	0	0	0	0	0	0	0	0	0	0	0	0	0	0	0	0	0	0	0	0	0	0	0	0	0	0	0	0	0	0	0	0	0	0	0	0	0	0	0
ENSMUSG00000015522	1.22698	0	0	0	0	0	0	0	0	0	0	1.5134	0	17.6391	11.2	0	0	0	0	0	0	0	24.0345	0	0	0.607528	0	0.6375	0	0.606025	0	10.4181	0.211619	0.381874	0.834731	1.65795	23.8611	12.739	0	0	0.648855	0	67.4228	37.4435	0.271142	0.631338	3.49473	0	0.886755
ENSMUSG00000015533	0	0	0	0	0	0	0	0	0	0	0	0	0	0	0	0	0	0	0	0	0	0	0	0	0	0	0	0	0	0	0	0	0	0	0	0	0	0	0	0	0	0	0	0	0	0	0	0	0
ENSMUSG00000015536	0	0	18.7942	0.440799	0	0	0	0	0	0	47.8132	0	0	0	25.6362	0	0	8.37749	0	0	0	0	101.878	0	0	0	0.869216	10.7118	0	0	0	0	29.7564	0	2.39916	33.5602	48.456	0	0	56.9321	0	0	0	8.16373	0	41.8748	1.11262	0.500518	14.3118
ENSMUSG00000015542	39.2312	0	64.78	0	0	0	0	0	0	0	105.255	0	122.517	0	21.7035	0	0	0	0	0	0	0	0	0	0	0	0	0	0	0	0	18.3529	0	520.957	67.9369	0	0	15.1405	0	0	0	2.12453	496.214	0	0	2.44682	594.861	0.731154	29.212
ENSMUSG00000015568	0	0	0	0	0	0	0	0	0	0	0	0	0	0	0	0	0	0	0	0	5.5749	0	0	0	0	0	0	7.24569	0	0.356273	0	0	1.24407	0	0.245363	0	0	0	0	0	0	0	0	0	0	0	10.026	0	47.6999
ENSMUSG00000015575	114.483	340.698	186.445	428.35	0	0	208.255	0	0	257.732	227.22	19.5088	262.604	0	273.386	386.623	457.111	41.6736	0	0	333.742	0	2.03496	0	0	650.387	15.2844	56.351	2.84444	107.138	286.215	13.9529	456.213	312.236	89.6693	145.648	133.089	230.213	255.947	91.7365	292.509	115.082	250.413	529.981	141.14	168.452	344.266	23.161	308.091
ENSMUSG00000015597	18.8624	0	0	1.85757	0	0	0	0	36.3511	0	0	14.8053	0	1.02714	1.53457	0	0	0	0	0.805676	0	0	0.386084	0	0	0	0	0	41.8238	0	0	0	0	10.6737	0	61.2733	100.727	3.79803	128.284	46.9928	5.56173	0	0.15863	1.73947	0.252622	0	166.839	0	3.30475
ENSMUSG00000015599	0	0	0	0	0	0	0	0	0	0	0	0	0	0	0	0	0	0	0	0	0	0	0	0	0	0	0	0	0	0	1.88903	0	0	0	0	0	0	0	0	0	0	0	0	0	0	0	0	0	0
ENSMUSG00000015605	0	0	1.86849	0	0	0	0	0	0	0	40.3387	0	0	0	0	0	0	0	0	0	0	0	0	0	0	0	0	0	0	0	0	0	0	9.71162	0	34.5961	0	0	1.14134	44.4156	0.507733	114.209	36.305	0	0	1.23507	2.18772	0	0.433682
ENSMUSG00000015619	0	0	0.480627	0	146.585	0.851111	0	0	0	0	0	39.6005	0	0	0	0	0	0	0	0	0	0	0	0	0	0	0.65945	0	0	597.102	0	0	0	0	0	0	0	0	0	15.0404	21.6801	0	3.76972	0	77.4979	2.54154	0	0	0
ENSMUSG00000015627	0	0	10.5019	0	0	0	0	0	0	0	0	0	0	0	0	0	0	0	0	0	0	3.56814	0	0	0	0	0	0	0	0	0	0	17.0632	0.933068	0	0	0	0	0	0	0	0	0	78.3107	0	0	0	0	0
ENSMUSG00000015647	0	0	0	0	0	0	0	0	0	0	0	0	0	0	0	0	0	75.2081	0	0	0	0	0	0	0	0	0	0	0	0	0	0	0	0	0	0	0	0.119425	0	0	1.00367	0	12.9288	0	0	0	0	0	0
ENSMUSG00000015652	0	0	0	0	0	0	0	0	0	0	0	0	0	0	0	0	0	0	0	0	0	0	0	0	0	0	0	0	0	0	0	0	0	0	0	0	0	0	0	0	0	0	0	0	0	0	0	0	0
ENSMUSG00000015653	0	0	0	0	0	0	0	0	0	0	0	0	0	0	0	0	0	0	0	0	0	0	0	0	0	0	0	0	0	0.399641	0	0	0	0	0	0.121481	0	0	0	3.79044	0	0	0	0	0	0.138778	0	0	0
ENSMUSG00000015656	797.23	418.853	706.165	408.126	1195.31	2053.75	542.215	3242.78	272.895	1370.49	891.441	4.37359	371.121	1401.29	566.109	911.973	906.946	19.0111	1363.43	3302.05	417.165	14.0674	250.687	679.748	2146.28	582.309	1287.66	391.391	0.557972	715.14	563.027	120.43	934.056	501.027	387.577	912.128	889.909	608.994	388.917	1037.91	440.782	1578.39	319.495	1450.18	853.577	701.83	406.942	497.585	746.158
ENSMUSG00000015659	0	0	0	0	0	0	0	0	0	0	7.4802	0	0	0	0	0	0	0	0	0	0	0	0	0	0	0	0	0	0	0	0	0	0	0	0	0	0	0	0	0	0	2.39799	0	0	0	4.05058	0	0.330106	0
ENSMUSG00000015665	0	0	0	0	0	0	0	0	0	0	0	0	0	0	0	0	0	0	0	0	0	0	463.088	0	0	0	0	0	0	0	0	0	0	0	0	0	0	0	0	0	0	0	0	0	0	0	0	0	0
ENSMUSG00000015668	377.596	0	0	0	0	0	0	0	0	0	88.0371	394.525	0	111.015	0	280.931	669.234	0	532.809	0	0	0	0	0	1808.82	0	741.232	0.799947	0	47.9084	0	0	206.327	0	377.863	81.83	141.944	0	0	258.571	44.4551	0	33.9695	0	0	145.767	0	24.8565	595.025
ENSMUSG00000015671	1040.72	124.287	700.773	1572.72	5.9395	584.611	8.17508	12.9668	143.884	1068.83	671.876	388.307	380.904	53.7677	1318.81	238.613	9.61673	1071.32	1200.51	0	435.687	12.3865	105.445	0	0	136.556	1225.5	203.674	1228.25	406.084	3.48139	658.729	800.546	427.555	1309.83	368.755	47.4741	1834	283.721	665.488	1705.01	1755.24	743.732	856.012	1524.78	742.56	2310.91	139.215	526.501
ENSMUSG00000015672	28.7825	77.9438	4.979	0	0	0	0	0	0	266.046	154.682	0	366.547	120.685	0	44.809	0	0	0	0	0	0	0	0	6.20766	0	88.8094	434.234	0	0	0	315.976	939.879	0	646.177	159.41	0	152.293	202.756	343.079	0	0	142.007	36.7669	0	48.2694	113.678	1182.09	83.206
ENSMUSG00000015697	0	0	0	0	0	0	0	0	0	0.307372	0.587624	0.44206	0	0	178.971	0.228257	23.0498	2430.83	0	0	0	3.41246	0	0	0	0	0	0	50.7573	0	0.479562	0	0	0	0.243824	1.7219	4.47443	3.57219	0.227224	0	0	2.24171	0	0	0	0.245884	33.8091	0.440847	0.25902
ENSMUSG00000015702	26.0658	0	0	0	0	0	0	0	0	0	0	0	1.14115	0	0	0	99.847	0	0	0	0	321.51	0	0	0	0	0	0	0	0	0	0	0	0	0	0	0	0	0	0	0	0	0	0	0	0	0	0	0
ENSMUSG00000015709	13.1255	44.3858	71.522	9.33098	0	0	0	0	0	0	0	0	0	0	0	0	6.36747	0	0	0	0	0	0	0	0	0	0	0	0	0	1.64651	0	0	0.510632	0	0.738988	1.96953	0	0	50.343	198.861	107.386	0	0	0	142.671	0	3.02718	0
ENSMUSG00000015711	0	0	0	0	0	0	1222.22	0	0	10.4797	0	0	0	0	0	3.4588	0	0	0	0	0	0	0	0	0	0	0	0	0	0	0	0	0	0	0	0	3.91163	0	0	0	1.43598	0	164.662	0	0	0	0	0	0
ENSMUSG00000015714	0	0	0	0	0	0	0	397.122	0	263.016	178.953	0	0	0	5.03361	217.066	0	0	0	0	0	0	116.691	0	947.517	49.0691	2.86074	0	0.632206	0	0	0	40.6515	0	0.455541	218.76	11.5749	10.011	6.36791	0	0	115.476	0	0	2.36754	0	0.305151	0	68.2344
ENSMUSG00000015721	0	0	0	0	0	0	0	0	0	0	0	0	0	0	0	0	0	0	0	0	0	0	0	0	0	0	0	0	0	15.7591	0	0	0	0	0	0	0	0	0	0	0	0	0	0	0	0	0	0	0
ENSMUSG00000015733	5.42095	151.634	335.644	0	0	147.155	66.8219	6.23465	3.45908	400.9	188.017	10.8011	247.405	3.74671	264.657	100.388	15.4129	0	192.408	0	13.9656	0	8.44993	0	0	3.30355	54.7819	0	32.6776	15.653	21.7608	55.3628	40.2751	61.7763	275.745	103.176	11.6134	433.864	149.107	247.113	170.768	61.107	208.772	529.32	0	3.43302	6.27108	176.703	53.6436
ENSMUSG00000015745	0	0	0	0	0	0	0	0	3.12676	0	0	0	0	0	0	0	0	0	0	0	0	0	0	0	0	0	0	0	0	0	0	0	0	0	0	0	8.68771	1.87847	0	3.70816	0	0	47.0742	0	0	0	0	0	0
ENSMUSG00000015747	0	0	0	0	25.2879	0	0	0	0	0	0	0	0	0	0	0	23.6565	0	0	12.1443	0	0	0	0	0	0	0	0	0	0	0	0	0	0	1.25602	30.6757	0	0	30.0431	0	0	0	0	0	0	34.199	0	653.657	14.2325
ENSMUSG00000015748	0	0	0	0	1.98088	0	0	2.16229	61.1831	0	0	0.535142	40.1164	48.3386	0	0	34.9593	0	0	0	0	0	1069.66	0	0	0	0	0	0	16.7148	0.29027	0	0	0.540128	0	27.3586	0	0	0	0	0	0	11.5592	0	0	0	0	160.636	0.31356
ENSMUSG00000015749	8.26509	0	0	0	0	0	0	0	0	0	9.59882	0	1.32676	0	142.014	0	0	0	0	0	0	0	0.930455	0	0	0	41.9315	0	0	0	0	0	1.42549	84.0301	73.5656	116.645	47.624	65.9792	3.05669	7.74372	49.5353	0	0.382296	0.232894	0	0	64.9729	241.453	27.3776
ENSMUSG00000015750	0	0	0	0	0	0	0	0	0	0	0	0	0	0	0	0	0	0	0	0	0	0	0	0	0	0	0	0	0	0	0	0	0	0	0	4.63681	0	1.90012	0	0	0	0	0.476168	0	1.51661	0	0	0	0
ENSMUSG00000015755	90.4777	0	0	0	0	49.6683	2.51582	0	0	0	0	43.9479	348.962	0	0	0	0.591895	0	0	0	46.4121	419.302	3.24499	0	0.777095	0	3.42076	3.60543	0	0	0	1813.34	0	2.49198	22.6058	12.7426	100.731	2.88185	0.761451	10.6901	0	6.08131	132.438	0.406112	0	93.1098	0	3.20087	0
ENSMUSG00000015757	0	106.172	0.296424	1.23752	2.60785	0	2.39295	7.59113	0	46.7006	2.80953	1.87872	13.5702	0.342141	0.408932	58.9319	0.844483	0	0	0	0	1.81284	0	0	0	0.377091	170.819	20.3123	0.359524	0.376158	0.509525	0	2.62702	5.21462	0	14.6359	130.186	214.017	80.6347	11.7735	28.3531	98.3333	0.211359	0	0	1.04499	7.98255	0.234196	0.550407
ENSMUSG00000015759	92.2996	411.781	0	0	0	0	0	0	0	0	196.219	0	40.6825	36.5459	0	198.27	12.721	40.26	0	0	1499.26	0	0	0	0	0	142.025	136.553	0	242.622	0	0	1.07925	319.399	122.392	57.3097	54.0851	234.753	0	8.06144	0.661832	650.004	563.542	524.219	0	196.409	1804.41	890.944	73.4898
ENSMUSG00000015766	48.8565	0	99.0831	0	0	73.8467	0	0	0	0	15.4587	0	0	0	0.460236	0	0	0	0	0	0	0	0	0	0	0	0	0	0	0	432.094	1.32323	0	0	11.0792	0	0	0	40.7564	15.0574	0	1.53177	0	0	0	17.6413	87.6919	0	0.61946
ENSMUSG00000015776	0	0	0	0	0	0	0	0	0	0	0	0	0	0	0	0	0	6.12143	0	0	0	0	0	0	0	0	569.808	2.82483	0	0	3.18277	0	0	0	0	20.8152	0	6.02108	0	0.636739	0	0	38.0991	0	0	19.1164	1.54855	0	39.293
ENSMUSG00000015787	0	0	0	0	0	4218.04	0	0	42.4458	0	0	0	0	0	0	0	0	0	0	0	0	0	0	0	0	0	0	0	0	0	0	0	0	0	0	0	0	0	0	0	0	0	0	0	0	0	0	0	0
ENSMUSG00000015790	0	0	0	0	0	0	0	0	0	0	22.1905	0	590.031	0	174.413	0	105.315	0	0	0	0	0	0	0	0	52.2	0	0	68.5994	39.405	0	0	0	0	372.178	94.9694	169.652	0	0	30.7001	75.339	0	189.782	35.1661	261.934	0	4.54469	38.5527	84.4287
ENSMUSG00000015804	27.9437	30.5876	54.5722	0	1.11914	214.902	9.24224	0	0	85.3501	9.24358	42.3275	0	104.835	47.3822	133.007	17.7577	107.239	0	0	6.31488	0	82.1223	0	0	115.058	0	33.6222	0	2.90565	24.5991	0	0	2.44125	160.755	45.0455	194.441	0	26.7298	78.0838	44.7985	48.1856	24.4898	8.78572	0	28.9248	43.7887	16.2815	65.9005
ENSMUSG00000015806	39.7802	238.943	24.973	0	0	0	0	0	0	0	49.4432	0	0	297.47	420.309	0	0	0	0	719.891	0	0	0	0	0	0	0	132.456	470.086	0	0	0	0	0	146.664	74.7529	0	0	15.4578	115.419	0	475.849	99.7166	62.9166	0	0	0	0	229.07
ENSMUSG00000015812	0	0	0	0	0	0	0	0	0	0	0	0	0	0	0	0	0	0	0	0	0	0	0	0	0	0	0	0	0	0	0	2314.32	0	0	0	0	0	2.61039	0	0	0	0	0	0	0	19.4055	0	0	0
ENSMUSG00000015829	0	0	0	0	0	0	0	0	0	0	0	0	0	0	0	0	0	0	0	0	0	0	0	0	0	0	0	0	0	0	0	0	0	0	0	0	0	0	0	0	0	0	0	0	0	0	0	0	0
ENSMUSG00000015837	341.045	0	0.569707	172.436	0	685.013	751.951	0	44.52	0.627659	39.5979	3.61077	0	1.31514	128.894	0	0	0.941718	0	2110.62	205.512	1630.58	38.5584	0	26.9911	23.1918	0	0	0	0	4.89636	183.032	118.146	97.4881	7.46837	2.19759	133.539	39.309	246.845	148.795	319.525	0	8.9368	0.989868	282.7	0.502098	4.66928	7.65184	259.701
ENSMUSG00000015839	62.1144	7.56933	54.9002	0	1.47705	115.949	0	0	0	51.0514	32.8864	1.59612	134.608	0.581352	0	0	143.969	0.832562	0	0	11.6682	899.447	19.2297	0	2054.69	0.640737	0	401.616	87.9678	246.073	0	0	14.2839	280.313	37.4153	3.49715	33.5539	106.766	0	0	7.11696	0	0.718266	1.96904	0	0.443899	0	205.733	93.5227
ENSMUSG00000015843	0	0	0	0	0	0	0	0	0	0	0	0	0	0	17.2243	0	25.2941	0	0	0	0	0	0	0	0	0	0	0	0	0	0	0	0	0	298.249	0	0	0	0	0	0	0	0	0	0	0	0	0	0
ENSMUSG00000015846	0	0	0	0	0	0	0	0	0	0	0	0	0	0	0	0	0	0	0	0	84.5676	0	0	0	0	0	0	0	0	0	8.12283	0	1.86133	0	0	0	3.88657	0	4.56146	0	0.380475	0	0	0	20.6689	7.09556	0	0.829676	0
ENSMUSG00000015850	0	0	0	0	0	0	0	0	0	187.16	0	0	0	0	0	0	0	288.336	0	0	0	0	0	0	0	0	0	0	0	0	0	0	0	0	0	0	0	0	0	20.2819	0	0	0	0	0	0	0	0.359829	0
ENSMUSG00000015852	0	0	0	0	0	0	0	0	0	0	0	0	0	0	0	0	0	0	0	0	0	0	0	0	0	0	0	0	0	0	0	0	0	0	768.167	0	0	0	0	0	0	0	0	0	0	0	0	0	0
ENSMUSG00000015854	0	0	0	0	0	0	0	0	0	0	0	0	0	0	0	0	0	0	0	0	0	0	0	0	0	0	0	0	0	0	0	0	0	0	54.9592	0	0	0	0	0	0	0	0	0	0	0	0	0	0
ENSMUSG00000015869	0	13.3532	156.008	0	0	1.98751	3173.44	0	0	0.618263	16.5476	0	0	1.29546	228.381	1.8365	0	0	0	0	843.173	0	0	287.579	0	0	1.53994	0	0	0.712128	0	0	5.47071	0	2.45219	80.9595	0	7.58445	114.262	108.406	0.914948	0	0	10.9693	3.82336	1.48375	0	122.814	2.60502
ENSMUSG00000015879	0	0	5.10221	0	0	0	0	0	0	0	0	0	0	0	0	0	0	0	0	0	0	0	0	0	0	0	0	0	0	0	0	0	0	0	0	0	0	0	0	0	0	0	0	0	0	0	0	0	0.861262
ENSMUSG00000015880	0	0.339107	2.43697	0	0	0	0	0	0	0	0	0	0	0	36.6076	0	0	29.9883	0	0	0	0	0	0	0	0	0	0	0	26.1143	0	0	63.1122	0	0	31.7523	0	0	0	0	0	0	0	0	0	0	0	0	0
ENSMUSG00000015882	0	0	0	0	0.512278	0	40.8956	0	30.4043	0	0.183965	0	0	0	0	0	0	12.9939	0	0	68.7961	0	0	0	0	0	0	0	136.657	0	0	0	0	0	0.763327	0.134767	303.432	20.6269	0	0.105125	0	0.80206	4.35947	0	0	4.15679	12.1696	17.5278	2.4327
ENSMUSG00000015889	0	5.79485	136.038	0	0	0	0	0	0	0	413.224	0	0	0	81.7072	71.9279	0	0	0	0	0	0	0	0	0	3.53181	0	0	0	0	0.795362	0	28.7052	572.757	0	4.99765	33.1088	0	195.211	0.556916	469.244	0	1.97958	53.8659	93.5246	0	0	0	29.212
ENSMUSG00000015890	0	0	0	0	0	0	0	0	0	5.22038	0	0	83.0554	0	0	0	30.7481	0	0	128.698	0	0	1.37051	0	0	1.00464	0	0	0	0	23.077	0	0	8.84083	0	0	1.94854	1.12351	0	217.666	268.675	0	0	1.02912	0	0	0	0.623942	0
ENSMUSG00000015932	560.368	587.645	342.168	1545.44	14.67	1.7717	0	89.6754	181.244	881.81	1054.69	473.994	34.661	1188.28	2347.76	588.535	1128.72	3.30759	0	568.846	195.355	12.2374	861.188	7647.86	2222.83	173.095	1552.56	1383.63	14.5616	121.882	27.5159	202.383	185.314	1264.03	1158.54	507.111	43.1999	140.2	1197.82	765.854	1130.97	133.217	2130.86	279.006	32.9461	834.143	1521.09	163.625	971.593
ENSMUSG00000015937	20.9215	29.8908	11.2318	232.696	0.823452	60.6635	9.06715	0	0	22.5832	10.0542	8.0085	15.9815	0.972306	22.8549	154.609	10.6661	71.0152	0	0	0	1.71726	10.7205	0	0	12.1451	0.770537	61.7223	6.81137	0	55.7473	0	60.4709	185.014	13.2516	48.3081	49.8832	1.99737	5.03123	76.5481	0.610413	56.7273	110.919	0.121971	0	64.3429	23.0138	2.88402	30.5011
ENSMUSG00000015942	0	155.131	16.4704	0	0	0	0	0	0	0	0	0	72.5987	0	0	0	0	0	0	0	21.5762	2.09849	0	0	0	0	0	0	0	44.8494	1.17962	0	16.4212	0	0	14.2949	0	0	7.5455	0	0	0	0	0	0	0	0	2.71099	0
ENSMUSG00000015943	179.328	0	12.3693	0	0	0	0	0	131.81	0	7.4436	0	0	0	14.6263	0	8.3902	0	0	0	0	0	0	0	17.6247	74.181	24.2449	0	70.7252	0	271.845	0	0	0	0	0	0	0	0	0	13.4446	0	0	0	0	218.027	0	0	1.64054
ENSMUSG00000015944	0.324882	0	0	0	0	0	0	1.61914	80.8492	0	0	41.2741	56.637	0	0	0	0	0	0	0	0	0	0	0	0	0.321724	0	0	0	0	0.434714	0	0	0	0	5.46304	0.311999	8.81489	0.205975	0	0	0.290296	0	0	0	11.5902	0	0	3.52195
ENSMUSG00000015950	206.52	2815.4	290.209	0	6.12273	0	0	0	0	12.0761	48.9219	340.74	13.5621	0	0	49.1094	78.8115	0	0	207.927	3.45482	6.38428	153.989	0	0	523.233	10.0262	0	0.633069	18.5461	34.9907	51.7569	597.653	101.839	30.5629	182.415	8.37108	82.7962	0.425107	0	52.7622	0	359.891	167.097	0	0	20.473	553.007	0
ENSMUSG00000015957	0	0	0	0	0	0	0	0	0	0	0	0	0	0	0	0	0	0	0	0	0	0	0	0	0	0.669484	0	0	0	0	0	0	59.2327	0	0	0	0	0.374349	0	0	0	0	0	0	0	0	0	0	0
ENSMUSG00000015961	0	29.0651	0	0	11.1371	3.73617	0	0	116.911	0	11.1095	0	0	5.84457	0	37.285	0	0	0	0	0	0	103.985	0	2.10438	2.684	16.79	0	0	4.81924	0	0	4.48756	9.44765	0	51.4353	0.520572	0	0	6.85629	0	9.20285	0	0	11.9788	135.74	2.96436	0.333384	0
ENSMUSG00000015962	0	0	0	0	0	0	50.2427	0	0	0	0	0	0	0	0	0	0	0	0	0	0	0	0	0	0	28.5028	0	0	0	0	0	0	0	0	0	0	0	0	0	0	0	0	0	0	0	0	0	0	0
ENSMUSG00000015966	0	0	1.40171	0	0	0	0	466.654	0	0	0	0	0	0	440.891	0	0	0	0	0	0	0	0	0	0	3.56633	0	0	0	0	0	0	0	0	0	0	0	0	0	122.735	0	0	199.393	0	0	0	0	0	0
ENSMUSG00000015968	0	0	0.206875	0	0	0	0	0	0.734833	0	0	0	0	0	7.42024	0	0	0	0	0	0	0	0	0	0	0	0	0	0	6.82555	0	0	0	0	0	0	0	0	0.168488	0	4.94691	0	0	0	0	0	30.3984	0	0
ENSMUSG00000015970	0	0	0	0	0	0	0	13.9189	228.363	0	0	0	0	0	0	0	0	0	0	0	0	0	0	0	0	0	0	0	0	0	0	0	0	0	0	0	0	0	0	0	0	0	38.3115	0	0	1.09489	0.545464	0.245381	0
ENSMUSG00000015971	269.813	0	39.663	0	0	0	0	0	0	0	0	0	0	0	863.037	8.85003	303.034	0	0	966.288	0	0	0	0	0	167.424	21.0259	879.222	0	0	0	14.3016	2.39665	0	0	21.5585	0	0	192.352	45.5678	0	0	0.642748	0	0	41.3117	0	0.712194	0
ENSMUSG00000015980	339.006	0	0	74.6185	0	0	0	0	0	0	0	0	0	6.06767	0	0	0	0	0	0	0	0	0	0	0	0	0	0	0	0	0	0	0	0	0	0	0	0	0	0	0	412.135	0	0	0	0	0	0	0
ENSMUSG00000015994	0	770.461	0	0	0	0	0	19.5956	0	0	4.29775	151.957	0	1.17759	0	0	0	0	0	0	0	0	0	0	0	0	408.752	376.797	0	0	0	0	0	24.4744	65.981	116.49	1022.03	0	0	74.9049	1.10894	0	128.034	0	0	0	0	0	233.96
ENSMUSG00000016018	33.4013	57.1654	0	0	40.6664	0	0	0	65.6762	0	9.73584	0	0	0	0.797102	0.472723	0.548697	0.955094	0	0	93.6984	0	1.00272	0	0	0	22.1977	0.5142	0	0	29.2988	2.29175	0	5.54427	8.58437	4.01184	13.5435	0.411004	2.35293	0.347715	0	10.6117	51.4985	93.8672	366.759	139.529	0	23.2816	3.21861
ENSMUSG00000016024	0	0	0	0	0	0	0	0	0	0	0	0	0	0	0	0	0	0	0	0	0	0	0	0	0	0	0	0	0	0	0	0	0	0.632926	0	0	0	0	0	0	0	0	189.068	0	0	66.9691	0	0	278.146
ENSMUSG00000016028	0	0	3.11447	0	384.11	11.9496	148.758	0	0	0.381253	5.64872	12.3371	0	0.798846	10.5027	0.990923	0	22.5948	0	0	342.43	3.17452	2.1019	0	0	2.86146	0.237402	0	1.04929	3.07394	0	4.11769	5.98034	37.9095	15.2727	27.2312	37.9956	0.861545	37.062	8.85068	33.194	27.2095	3.94793	0.300633	28.4887	4.57477	15.0927	126.04	0.160639
ENSMUSG00000016087	0	0	0	1.14486	0	0	0	0	0	0	0	0	0	0	0	0	0	0	0	0	0	0	0	0	0	0	0	0	0	0	0	0	0	0	0	0	0	0	0	0	0	11.9616	0	0	0	0	0	0	0
ENSMUSG00000016128	0	0	0	0	0	0	0	0	0	0	0	0	0	0	0	0	0	0	0	0	0	0	0	0	0	0	0	0	0	0	0	0	0	0	0	0	0	0	0	0	0	0	0	0	0	0	0	0	0
ENSMUSG00000016150	0	0	0	154.719	0	0	0	0.689733	0	0	0	0	0	0	1.33761	0	0	0	0	0	0	0	0	0	0	0	0	0	0.261332	5.05833	0	0	0	0	0	0	0	0	0	0	0	0	0	30.0902	0	0	0	0	0
ENSMUSG00000016179	0	864.105	0	0	0	0	0	0	0	0	0	0	0	0	0	0	0	0	0	0	0	0	0	0	0	0	0	0	0	307.342	0	0	0	0	0	0	0	0	0	0	0	0	0	0	0	0	0	0	0
ENSMUSG00000016181	0	0	0	0	0	0	0	0	0	49.3574	6.89553	0	0	0	0	0	0	0	0	0	0	0	0.598054	0	0	0	0	0	0	0	0	0	0	0	0	0	0	0	0	0	0	0	0	0	0	0	0.201747	0.272272	0
ENSMUSG00000016194	21.7676	0	0.706033	0	0	0	0	4.5202	0	0	57.2522	0	0	0	0	0	0	0	0	0	0	0	0	0	0	0	0	0	0	34.0459	0	0	0	0	0	0	0	0	49.4521	0	0	0	0	0	0	0	0	0	1329.33
ENSMUSG00000016200	0	0	0	0	0	0	0	0	0	0	0	0	0	0	0	0	0	0	0	0	0	0	0	0	0	0	0	0	0	0	0	0	0	0	0	0	0	0	0	9.97043	0	0	0	0	1.25421	0	0	0	0
ENSMUSG00000016206	199.836	0	55.8424	2.77538	0	35.317	21.4667	0	0	41.0152	1.4002	0	0	759.647	1.83422	403.57	400.249	0	0	0	0	0	2879.6	4209.23	0	62.5819	0	37.8634	572.476	617.522	1.14271	0	98.9792	0	460.143	295.414	355.939	4.72883	2036.88	0.800131	427.77	2774.58	153.581	360.383	27.1756	10.5461	3.11347	120.803	22.2191
ENSMUSG00000016239	0	0	0	0	0	0	0	0	0	0	0	0	0	0	0	0	0	0	0	119.88	0	3.06737	0	0	0	0	0	0	0	0	0	0	0	0	0	0	0	0	0	0	0	0	0	0	0	0	0	0	0
ENSMUSG00000016252	130.079	362.71	330.996	277.279	376.773	487.806	0	0	46.41	247.109	262.58	46.5802	433.786	388.328	97.6337	359.883	270.898	167.379	0	63.0886	817.964	33.2939	28.3429	613.758	76.019	289.486	282.348	276.153	62.067	127.114	462.272	0	287.551	421.387	443.423	404.875	8.05938	139.409	297.068	376.759	66.8654	333.695	264.735	304.579	50.6904	337.776	142.78	393.125	130.4
ENSMUSG00000016253	0	0	0	0	0	0	0	0	0	0.730636	0	0	0	23.7292	0	740.072	0	0	0	0	0	0	0	0	0	0	0	0	0	0	43.8875	0	10.5792	0	33.0359	64.465	1.63629	51.8908	0	114.54	7.92913	0	0	0	0	35.0685	0	42.9643	11.6983
ENSMUSG00000016255	0	0	0	0	0	0	0	0	0	0	0	232.702	0	0	0	0	0	0	0	0	0	0	0	0	0	0	0	0	0	0	0	0	0	0	0	0	0	0	0	0	0	0	0	0	0	0	0	0	0
ENSMUSG00000016256	2137.38	6078.3	605.026	0	0	1783.32	8520.6	4315.25	3072.83	660.724	283.65	4953.06	106.707	2382.93	3208.7	1775.92	1552.3	3105.58	0	0	4162.72	381.375	1300.95	0	0	7467.19	32.7684	29.5192	0	420.927	2273.82	1589.31	670.246	1892.74	0	1503.68	230.797	1639.37	1.08062	1134.62	2379.56	1372.22	1055.8	2216.01	2748.07	915.605	0	0	487.803
ENSMUSG00000016257	203.355	7.72398	159.328	0	0	0	0	0	0	288.784	180.781	0	0	0	92.1746	10.0919	247.942	3.39829	609.293	0	0	0	37.4613	20.4853	0	0	458.371	467.452	54.8564	0	0	0	3.64393	0	247.943	256.939	0	484.047	0	157.123	182.676	1294.36	17.5906	0.446505	0	137.702	0	109.638	151.739
ENSMUSG00000016262	0	0	0	0	0	0	0	0	0	0	0	0	0	0	0	0	0	0	0	0	0	0	0	0	0	0	0	0	0	0	0	0	0	0	0	0	202.452	0	0	0	0	0	0.349287	0	0	0	0	0	22.7397
ENSMUSG00000016283	6.33426	0	3248.2	885.172	0	0	6279.3	0	2018.57	469.905	0	2615.36	202.854	1486.86	76.5264	19.1622	605.213	10.1883	0	303.566	73.4334	2525.53	0	0	30.7381	3765.18	228.333	0	0	1046.51	0	1721.06	151.854	346.969	8.61856	391.817	1700.22	0	2899.48	527.445	4367.33	1429.13	0	762.495	1861.68	682.273	939.599	1.94786	40.0562
ENSMUSG00000016308	0	0	35.6619	0	0	319.83	13.9301	0	0	2010.1	300.449	0	2.84671	2733.95	182.506	0	0	0	0	0	0	0	3.99278	0	0	0	438.794	399.266	0	0	369.773	0	18.3512	0	0	365.649	0	0.818298	0	30.4608	0	91.1131	0	116.43	0	25.3466	0	0	500.905
ENSMUSG00000016319	732.654	1830.01	1247.52	7.27399	3597.13	314.712	4.6885	0	0	2993.27	3212.29	9.20243	3498.12	1107.43	1227.47	1136.59	271.353	243.847	1377.02	1686.83	1087.9	21.3113	171.343	7030.56	5228.01	1709.66	1372.21	888.991	70.4414	20.6361	147.75	2303.59	4354.46	258.211	747.144	1314.61	775.251	266.053	865.618	955.561	1162.81	2221.3	1764.96	856.231	654.211	1588.81	1497.38	368.005	394.698
ENSMUSG00000016327	0	0	0	0	0	0	0	0	0	0	0	0	0	0	0	0	0	0	0	0	0	0	0	0	0	0	0	0	0	0	0	0	0	0	0	0	0	0	0	0	0	0	0	0	0	0	0	0	0
ENSMUSG00000016344	185.679	164.886	38.6394	188.198	0	0	0	0	0	195.506	91.9335	2.26754	26.56	221.342	0	366.473	130.465	246.02	848.267	0	0	0	156.463	0	0	36.4107	773.636	0	0	61.7451	321.018	0	98.9263	0	10.0055	262.766	0	0	0	6.02853	0	238.19	72.4491	56.5684	633.759	0	0	0	277.685
ENSMUSG00000016346	0	0	0	0	0	0	0	0	0	0	0	0	0	0	0	0	0	0	0	0	0	0	0	0	0	0	0	23.1203	0	0	1.11137	0	0	25.1923	0	0	0	0	0	0	0	0	0	0	0	0	0	0	0
ENSMUSG00000016349	0	0	6.42205	0	0	0	0	0	0	0	0	0	0	0	0	0	0	0	0	0	0	0	0	0	0	0	0	0	0	0	0	0	0	0	0	0	0	0	0	0	0	0	0	23.5122	0	0	0	0	0
ENSMUSG00000016356	0	0	0	0	0	0	0	0	0	0	0	0	0	0	0	0	0	0	0	0	0	0	0	0	0	0	0	0	0	0	0	0	0.404109	0	0	0.351782	3.37522	0	0	0	0.495624	0	0	0	0	0	0.533886	0.360258	0
ENSMUSG00000016382	3.47726	0.564991	0	47.0858	0	0	808.511	2.88832	0	0	7.60168	0	0	0	0	0	0	0.745731	0	0	0	0	87.6867	0	1.12494	14.3478	0	0	0	0	0	0	233.494	9.37934	16.9537	8.35311	52.3169	0	0	46.4253	77.7223	151.211	73.3424	0	4.6105	213.513	71.8375	0	170.47
ENSMUSG00000016386	0	0	0	0	0	0	0	0	0	0	0	0	0	0	0	0	0	0	0	0	0	0	0	0	0	0	0	0	0	0	0	0	0	0	0	0	2.06603	0	0	5.03907	0	0	120.206	0	65.2894	1.96793	0	0	0
ENSMUSG00000016409	6.24531	88.0062	0	0	0	23.4793	0	0	0	0	11.1706	17.5072	0	82.1305	0	4.33909	0	0.730561	0	0	0	0	94.3399	0	1.10205	0	0	63.324	4.28836	0	0	110.438	45.4355	0	3.47626	43.9847	309.152	714.273	0	173.679	29.0634	210.028	0.315134	13.0545	0	0.389515	0	0	0
ENSMUSG00000016427	932.031	1622.96	780.289	0	13.3816	0	294.693	0	0	301.636	812.125	643.485	429.085	294.944	125.9	145.598	2699.63	1629.23	0	0	286.928	0	0	90.9369	2082.22	290.243	87.6518	726.889	0	648.536	509.829	126.692	36.3959	94.8679	606.158	616.059	1108.99	71.4087	237.849	1249.45	810.926	691.389	2225.48	707.609	1466.35	321.726	136.238	1124.81	110.147
ENSMUSG00000016458	0	0	0	0	0	0.546525	0	0	0	0	0	0	0	0	0	0	0	0	0	0	0	0	0	0	0	0	0	0	0	0	0	0	0	0	0	0	0	0	0	0	0	0	0	0	0	0	0	0	0
ENSMUSG00000016477	0	0	0	0	0	0	0	0	0	0	3.36002	0	0	0	0.55019	0	0	0	0	0	0	0	0	0	0	0	0	0	0	0	0	0	0	0	0.348545	0	0	1.13476	49.0472	0	12.1377	0.457788	0	0	0	0.351489	0	0	0
ENSMUSG00000016481	136.04	565.092	0	0	0	0	4.64616	0	2391.89	271.388	141.829	1946.06	215.056	0	641.538	0	0	289.212	0	0	15.2378	0	0	0	246.841	0	12.6348	0	0	0	137.512	237.41	1.02013	0	0	303.707	157.626	0	6.56241	0	90.708	220.653	22.1603	274	0	1.01447	326.151	129.139	2.13734
ENSMUSG00000016487	0	0	1.36706	0	0	0	0	0	0	0	0	0	63.3085	0	0	0	20.5859	171.74	0	0	0	0	0.677835	0	0	79.998	0	0	0	335.805	0	17.0414	3.46155	0.936976	0	0	15.9014	0	0	0	36.0864	8.74268	0	0	0	0	0	139.33	11.7854
ENSMUSG00000016493	0	0	0	0	0	0	0	0	0	0	0	0	0	0	0	0	0	2.96473	0	0	0	0	0	0	0	0	0	0	0	0	0	0	0	0	0	4.61232	0	0	0	0	0.649829	0	0	0	0	0	0	0	34.4133
ENSMUSG00000016494	0	0	0	7.6135	0	0	0	0	0	0	0	0	0	0	0	0	0	0	0	0	0	0	0	0	0	0	0	0	0	0	0	0	0	0	0	0	0	0	67.1346	0	0	0	0	0	0	986.851	0	0	3638.16
ENSMUSG00000016495	71.7631	0	107.701	0	1.47588	0	0	0	28.6026	0	7.95009	0	376.73	0	95.8122	0	30.5872	0	0	0	56.6295	0	0	103.162	385.264	40.9748	0	26.8727	0	93.2425	0	87.8311	0.44602	189.142	42.2239	97.0664	4.34614	101.312	254.951	19.3834	245.068	0	298.921	84.1648	0.571475	139.274	0.294628	704.983	144.379
ENSMUSG00000016496	462.47	0	417.015	63.9088	784.84	0	270.595	60.8317	0	135.504	0	0	208.999	0	3.6411	6.04621	51.6319	0	0	2087.52	1.74697	0	7.32856	0	9.21379	10.7443	76.048	0	161.339	1.33971	18.1471	150.747	106.194	0	79.8094	26.8778	146.524	0.375486	557.605	341.491	983.708	0.605918	3.76385	1.37576	1066.34	10.7001	4.01734	4.58758	4.4107
ENSMUSG00000016498	0	0	761.288	2018.55	385.154	0	0	0	322.02	0	0	0	96.3502	0	0	0	87.1948	0	0	0	0	0	0	0	0	0	0	0	0	16.224	0	0	1.03005	22.3052	0	26.0034	0	0	11.3593	93.0263	281.087	0	30.6632	0	175.53	0	0	0.918276	9.71158
ENSMUSG00000016503	0	2.81919	27.0132	0	0	0	0	0	0	0	0	0	0	20.7863	0	0	0	6.20174	0	0	0	0	0	0	0	0	23.6797	0	0	0	0	0	0	3.60008	5.24623	0	0	0	0	0	0	18.0877	0	0	0	0	0	0	0
ENSMUSG00000016510	1.43716	0	0	0	0	0	0	0	0	0	3.53451	0	0	0	0	0	0	0	0	0	0	70.6996	0	0	0	0	0	0	0	0	0	0	0	0	0	0	0	52.7876	0	2.24417	0	0	0	0	0	0	0	35.6501	0
ENSMUSG00000016520	0	0	0	0	0	0	0	0	0	0	0.441846	0	27.5132	0	0	0	0.398429	0	0	0	0	12.8295	0	0	0	0	0	0	0	4.79175	0	0	0	0	6.23342	6.14997	0	0	0	0	137.951	63.5708	13.7613	0	0	14.7908	0.24562	0	0
ENSMUSG00000016524	0	0	0	0	0	0	0	0	0	0	0	0	0	0	0	0	0	0	0	0	0	0	0	0	0	0	0	0	0	0	0	0	59.6188	0	0	0	0	0	0	0	0	0	0	0	0	0	0	0	0
ENSMUSG00000016526	0	0	0	0	0	0	0	0	0	0	0	0	0	0	0	0	0	0	0	0	0	0	0	0	0	0	0	0	0	0	0	0	0	0	0	15.6614	0	0	0	0	0	0	0	0	0	0	0	0	4.28345
ENSMUSG00000016528	0	0	0	0	0	0	0	0	0	0	5.49063	0	0	10.3162	0	0	0	0	0	0	0	0	51.7024	0	0	0	17.3728	0	0	0	5.76118	0	0	0	0	0	5.51316	0	0	8.06801	0	0	4.2486	0	0	1.31285	0	0	5.53194
ENSMUSG00000016529	0	0	0	0	0	0	0	0	0	0	44.5735	0	0	0	0	0	0	0	0	0	0	0	0	0	0	0	0	0	0	0	0	0	0	0	0	0	1.80054	0	0	0	3.17275	0	0	0	0	9.00403	0	0	0
ENSMUSG00000016534	77.1391	6.01616	173.339	28.4116	0	400.176	31.509	2.56296	0	174.874	496.206	73.5793	29.9664	329.682	230.846	80.734	342.143	21.5061	0	0	3.31214	260.738	341.457	0	783.6	203.705	1.6478	234.061	2.67046	570.487	12.5581	88.9178	117.077	2.24075	57.2018	114.116	352.128	16.0889	24.29	275.963	107.04	3.21659	121.027	109.464	280.016	79.2068	10.1946	164.783	50.3603
ENSMUSG00000016541	585.415	171.807	933.498	80.6428	2.31212	0	124.113	0	0	49.5118	247.431	0	744.314	1203.05	0	182.549	138.513	271.078	0	0	529.684	221.802	135.457	161.613	0	9.02686	88.7052	362.75	648.344	263.132	5.42092	0	60.7898	0	45.4767	219.58	0.972665	169.37	0	327.384	0.428485	520.378	1000.67	488.025	0	127.16	385.867	0.622913	386.488
ENSMUSG00000016552	0	0	0	0	0	0	0	0	0	0	0	0	0	0	0	0	0	0	0	0	0	0	0	0	0	0	0	0	0	0	0	0	0	0	0	0	0	0	0	0	0	0	0	0	0	0	0	0	0
ENSMUSG00000016554	317.622	246.965	291.295	2.08953	0	30.1347	0	0	0	186.38	88.5516	1.58609	0	0	0	2.45692	121.676	0	0	0	0	0	1.73717	108.295	421.835	0	93.3948	0	144.478	221.027	18.9271	39.7037	0	3.20174	0	429.378	37.0479	7.83252	0	96.9867	14.6885	57.4512	92.7879	3.91335	392.15	216.144	0	0	79.9242
ENSMUSG00000016559	1086.1	1218.14	1849.62	949.47	2697.94	1285.57	1102.1	2163.51	775.891	2805.03	1098.08	1885.26	3722.5	837.194	1433.14	928.243	552.135	608.506	1142.42	7670.82	669.747	322.181	364.579	872.453	2278.01	831.178	2683.23	2269.79	2627.5	1073.7	1300.88	369.488	1917.62	1928.51	3200.92	2302.74	1213.44	2875.4	1034.97	1874.73	1463.3	1662.94	1882.74	2477.26	878.334	1313.04	1095.6	4407.33	1278.81
ENSMUSG00000016619	46.1071	27.2726	0	10.9435	10.6437	0	0	0	0	2.6658	102.777	0	0	0	42.2819	0	0	0	0	0	4.00391	0	0	0	2.01117	248.816	24.8994	64.5998	0	0	0	0	0.357399	40.6313	0	60.3573	215.921	0	0	16.2602	0.219168	55.5487	1.15019	0	31.139	129.728	0	0	0
ENSMUSG00000016624	0	42.116	0	0	0	53.9937	0	0	328.099	0	0	0	0	0	0	0	109.858	0	0	0	0	0	0	0	0	0	0	0	0	1.138	0	14.2278	0	0	0	3.80517	0	0	0	0	0	1.02938	0	0	0	28.4528	0	0	0
ENSMUSG00000016637	0	0	0	0	0	0	0	0	0	141.538	19.8962	14.9676	0	0	0	0	111.235	0	0	0	0	0	6.55732	0	0	0	44.0672	0	0	215.771	1.62373	0	0	33.2355	16.5111	0	0	0	0	40.93	0	0	111.81	0	0	114.889	12.1662	0	0
ENSMUSG00000016664	340.125	46.8409	11.8112	0	202.05	48.8032	0	0	0	71.0274	266.393	1.55956	1.82673	28.4017	14.2574	656.7	601.474	19.5237	0	0	0	0	7.6865	0	0	263.571	164.082	10.0732	13.7285	38.0951	134.926	11.7118	239.008	424.217	328.163	22.4006	0.607133	91.7176	0	159.039	0	286.969	0	55.3666	0.558824	77.6376	112.938	92.9278	35.6383
ENSMUSG00000016756	0	0	11.6956	0	0	0	0	0	0	168.776	0	136.404	0	0	0	0.156863	0	0	0	0	0	0	0	0	0	22.9272	0	0	0	0	0	0	0	0	0	35.6478	0	0	0	22.3841	0.625196	0	0	24.3187	0	0	0.112243	0	296.556
ENSMUSG00000016757	0	0	15.2573	0	0	0	0	0	0	0	53.2245	0	125.065	0	369.66	0	0	0	0	20.7201	0	0	0	0	0	0	0	0	0	0	0	0	0	2.28753	0	82.763	0	0	0	0.28693	0	2.73645	0	1.44975	0	79.8398	0	0	0
ENSMUSG00000016758	0	7.6175	20.275	0	0	0	0	0	0	0	0	0	153.025	0	114.679	0	361.973	0	0	0	0	0	80.9269	0	0	0	0	0	0	0	73.1868	0	48.515	0	54.9296	165.803	0	0	0	0	0	0	728.618	0	0	96.4922	0	0	0
ENSMUSG00000016763	0	0	0.229084	0	0	0.40567	0	143.732	0	0	0	0	0	0	0	0	0	0	0	0	0	0	0	0	0	0	0	0	0	0	0	0	0	0	0	0	0.282616	0	0	0	0	0	0	0	0	0	261.115	0	0
ENSMUSG00000016831	40.3453	7.93544	7.16287	0	0	0	0	0	0	24.8886	7.54335	0.436519	0	0.317984	33.8253	0.90158	0	0	0	0	0	0	0	0	0	0	3.40197	0	0	0	0	0	9.0337	5.72761	0	9.98933	4.75821	1.1758	12.7894	0	59.8891	22.1361	0	0	0	41.519	0	3.48257	27.8792
ENSMUSG00000016833	118.697	113.491	207.896	0	0	0	1914.97	0	25.2466	119.416	123.504	306.886	200.066	82.0376	0	0	1.6874	0	0	0	0	10.8669	0	0	0	0	282.809	44.2766	0	0	406.223	7.04778	23.6212	110.826	1.5529	167.242	8.76845	0	26.0493	288.716	0	0	64.6159	351.959	0	81.4332	0	110.906	0
ENSMUSG00000016918	0	0	58.974	0	0	0	0	0	0	3.46522	0	0	0	0	0	0	0	0	0	0	0	0	0	0	360.772	0	0	0	0	106.768	0	0	0	0	0	0	431.194	0.279665	181.237	33.8339	43.8023	0	74.5691	0	45.5368	1.03951	0.230165	0	179.222
ENSMUSG00000016921	0	11.357	20.1522	0	0	0	0	0	0	4.99547	54.1176	0	0.62335	18.6082	6.95023	0	0	0	298.626	0	125.05	0	8.74309	0	0	0	109.909	505.29	0	0	6.06194	3.99653	118.766	37.8683	52.8355	75.4029	1.24306	71.3155	41.0321	7.57963	0.273801	0	28.379	19.0391	13.7298	76.3707	286.385	0.796081	6.54832
ENSMUSG00000016933	0	0	0	0	0	0	0	0	0	0	0	0	0	0.842616	0	0	0	1.20672	0	0	9.66401	0	0	0	0	0	0	75.1452	0	0	0	0	0	0	0	0	1.80123	0	0	0	36.1038	0	0	0.105702	0	10.0798	0.142458	0	0
ENSMUSG00000016940	0	0	0	0	0	0	0	0	0	0	70.9307	0	0	22.7355	0	0	0	0	0	0	0	0	0	12.6629	0	0	0	0	0	0	0	0	0	42.6793	0	0	586.347	0	0	212.222	0	0.729357	0	0	0	0.56	74.0243	8.53426	0.589917
ENSMUSG00000016942	0	0	0	0	0	0	0	0	0	0	598.811	0	0	0	0	0	0	0	0	0	0	0	0	0	0	0	0	0	0	0	0	0	0	0	0	0	0	0	0	0	0	0	0	0	0	0	0	0	89.5597
ENSMUSG00000016946	181.24	20.8893	4.16998	0	0	0	0	0	0	0	0.731913	0	0	4.81311	0	0	0	0	0	0	0	0	0	0	0	0	0	0	0	0.881941	0	0	0	0	0.607388	0	62.5904	0	705.282	0	0.377708	0	15.8577	0	0	1.22504	13.4266	233.366	7.09766
ENSMUSG00000016982	0	0	0	0	0	0	0	0	0	0	0	0	0	0	0	0	0	0	0	0	0	0	0	0	2229.75	0	0	0	0	0	0	0	0	0	0	0	0	0	0	0	0	0	0	0	0	1.01733	0	0	0
ENSMUSG00000016984	0	0	0	0	0	0	0	0	0	0	0	43.4328	0	0	0	0	0	0	0	0	0	0	0	0	0	0	0	0	0	0	0	0	0	0	0	0	5.0725	0	0	0	0	0	0	0.198447	0	0	0	0	0
ENSMUSG00000016995	0	0	0	0	0	0	0	35.4871	0	0	0	0	0	0	0	0	0	0	0	0	0	0	0	0	0	0	0	0	0	0	0	0	0	0	0	0	0	0	0	0	0	0	0	0	0	0	0	0	0
ENSMUSG00000016998	0	0	0	0	0	0	0	0	0	0	0	0	0	0	0	0	0	0	0	0	0	0	0	0	0	0	0	0	0	0	0	0	0	0	0	0	0	0	0	0	0	0	0	0	0	0	0	0	0
ENSMUSG00000017000	0	0	0	0	0	0	0	0	0	0	0	0	0	0	0	0	0	0	0	0	0	0	0	0	0	0	0	0	0	0	0	0	0	0	0	0	0	0	0	0	0	0	0	0	0	0	0	0	0
ENSMUSG00000017002	0	0	0	0	0	0	0	0	0	0	0	0	0	0	2.23526	0	55.3924	0	0	0	0	0	0	0	0	0	0	0	0	0	0	0	0	0	0	0	0	0	0	0	86.2961	0	87.8037	0	0	21.42	0	0	0
ENSMUSG00000017004	0	0	0	0	0	0	0	0	0	0	0	0	0	0	0	0	0	0	0	0	0	0	0	0	0	0	0	0	0	0	0	0	0	0	0	0	0	0	0	0	0	0	0	0	0	0	0	0	0
ENSMUSG00000017007	0	0	0	0	0	0	0	0	0	0	0	0	0	0	0	0	0	0	0	0	0	0	0	0	0	0	0	0	0	0	0	0	0	0	0	0	0	0	0	0	0	0	0	0	0	0	0	0	0
ENSMUSG00000017009	179.362	283.91	523.962	1052.98	0	1802.53	0	43.2534	0	233.22	117.79	958.668	313.929	128.232	1.03558	644.858	0	0	0	0	0	0	496.333	0	4389.38	354.283	579.864	355.395	344.152	71.4435	201.934	5.95478	161.659	603.85	282.095	244.968	391.73	0	322.194	246.2	673.951	322.259	3394.52	233.14	300.893	18.5242	3.07619	1040.25	138.688
ENSMUSG00000017057	2.64667	0.645052	12.8767	223.633	0	41.0446	0	0	0	0	122.046	0	0	0	139.981	0	0	0	0	0	0	0	6.25701	0	263.29	0	2.82683	0	927.072	691.525	103.586	0	7.30358	51.8946	8.10254	23.0472	99.7624	3.29744	0	29.1367	78.9384	1.18246	498.004	4.0272	0	176.13	16.2828	0	358.168
ENSMUSG00000017119	79.3561	0	21.7044	133.014	0	0	21.3402	0	0	3.06567	41.612	0	172.145	0	314.778	0.455317	1.05699	2.75978	0	0	0	0	83.0588	0	5.55084	0	0	0	0	0	0.239153	80.569	0.986424	0	0	37.3532	13.0448	50.6713	13.3711	6.69823	114.63	0.319406	9.52363	0.483481	45.4997	49.7836	0	5.27631	0.258341
ENSMUSG00000017132	27.0455	0	0	21.4625	0	0	0	3.13462	15.6522	0	0.515619	19.3946	61.1849	0	11.4826	27.6396	74.3924	2.42797	0	5.31932	0	5.98863	39.935	0	1.22087	180.004	2.68711	0	0	14.9115	0	217.501	3.4713	2.34904	0	10.5763	0	3.83102	0.398762	40.3663	6.9183	0	0	0.638027	0	0	0.28663	2.7078	13.1823
ENSMUSG00000017144	0	0	0	1.80099	0	0	0	0	0	0	70.4178	0	41.6331	0	0.595129	1.05883	253.173	0	0	0	78.5228	0	0	0	41.9521	0	0	0	0	0	0	0	0	0	3.77013	3.66093	65.9929	0	0	0	0.234449	0	0	0	0	0	1.51529	0.340831	43.6556
ENSMUSG00000017146	0	0	0	0	0	0	0	0	0	0.248516	0	0	0.279095	0.52072	0	0	0	0	133.705	0	0	0	0	0	0	0	0	9.03338	0	391.871	0	0	0	0	0	38.6332	0	0	0	0	0	0.258924	0	0	0	5.96404	0	0	0
ENSMUSG00000017165	0	0	0	0	0	0	0	0	0	0	0	0	0	0	0	0	0	0	0	0	0	0	0	0	0	0	0	0	0	0	0	0	353.62	0	0	0	0	0	0	0	0	0	0	0	344.533	3699.76	2.43324	3.28383	0
ENSMUSG00000017167	2.92643	5.70588	0	0	0	0	0	0	0	1.7927	0	0	0.402658	5.63441	0	0	0	0	0	0	1.07702	0	2.25907	0	0	0	11.163	0	0	0	1.95788	0	16.4396	36.4318	0	24.6046	22.0816	0.462982	0.26505	0	0	15.3158	0	15.5498	0	0.860446	0	19.5409	0
ENSMUSG00000017176	0	0	0	0	0	0	0	0	0	71.4459	15.896	312.688	0.6917	0	0	0.914761	0.530889	0	0	0	0	0	0	0	0	216.199	0	45.771	0	0	0	0	0	2.68216	0.977148	0.431293	38.6222	2.78365	0	25.905	0	107.165	1.19585	58.5235	0.634805	62.0804	12.1093	0	5.19024
ENSMUSG00000017188	146.923	308.087	226.584	0	474.624	0	2003.36	0	0	0	159.08	779.585	18.6899	0	479.295	0	0	3.56705	1279.1	0	3313.73	541.089	0	2912.06	1797.22	145.495	56.2557	328.391	49.7287	13.692	7.41859	0	317.466	383.071	37.7184	3.32962	0	1.535	49.2107	749.311	232.209	319.535	200.028	403.064	0	726.507	32.846	0	110.19
ENSMUSG00000017195	0	0	0	0	0	0	0	0	0	0	0	0	0	0	0	0	0	0	0	0	0	0	0	0	0	0	0	0	0	0	0	0	0	0	0	48.2033	0	0	0	0	0	0	0	0	0	0	0	0	0
ENSMUSG00000017204	820.805	0	143.08	0	0	0	0	0	0	0	0	0	0	0	0	0	0	0	0	0	0	0	0	0	0	13.3836	0	0	0	0	0	0	0	0	9.80733	0	0	0	0	0	0	0	0	0	0	213.257	0	0	0
ENSMUSG00000017210	30.4756	0	70.8775	3.66819	0	0	1.18218	0	0	307.187	0.30844	0	0	0.338053	2.82832	0	0.278131	0	0	0	0	28.6588	0	0	0	0	0	0	0	0	0.755155	3.48503	0	0	0	3.38929	0	0	0	0	2.06924	2.35332	5.42968	0	0	44.6556	0	83.9973	0
ENSMUSG00000017211	1476.21	0	0.620154	0	0	0	0	0	0	0	0	0	0	0.7158	0	0	0	0	0	2.24586	0	0	0	0	0	0	0	0	0	0	0	0	0	0	467.728	0	0	0	0	0	0	0	0	0	0	0	0	0	0
ENSMUSG00000017221	0	2.89241	25.4052	0	0	246.073	0	0	57.4262	102.204	58.3739	0	2.8576	0	0	0	0	0	0	0	0	0	2.67204	0	0	0	0	208.961	0	0	0	0	49.4649	0	3.02764	17.8178	35.1409	3.83333	5.64305	1.62153	101.042	0.883687	3.29358	7.02254	38.464	0.339247	0	0	0
ENSMUSG00000017264	0	0	0	0	0	0	330.679	0	0	0	0	0	136.25	67.5429	0	0	0	0	315.327	0	0	0	0	0	0	0	0	0	0	0	0	0	0	0	0.46492	405.077	0	0	68.8897	0	282.175	12.2128	0	0.231079	71.2804	39.8521	0	74.8137	0
ENSMUSG00000017286	24.5406	0	32.7942	0	127.917	0	0	0	107.44	130.49	8.71787	0	26.788	0.367496	0	166.974	0	0	0	0	0	0	0	0	0	216.289	0	27.2011	5.7925	10.9089	0	0	47.9689	0	182.814	43.7225	0	0	7.26073	29.8904	0.173035	122.066	0.227022	0	0	39.8461	381.547	5.53412	123.855
ENSMUSG00000017288	10.8573	31.754	0	140.371	0	0	0	0	63.9583	4.45333	0.386987	1.74675	0	0	4.56246	0	0	0.60742	0	735.914	0	0	0	0	0	28.0481	0	0	0	0	30.003	0	127.335	22.9193	0	11.6233	0	0	5.68637	0.221139	9.98535	48.0854	52.4032	0.319238	0	45.0165	229.107	0	0
ENSMUSG00000017291	57.1464	0.192773	0	0	0	751.777	8.69832	6.89839	0	6.61384	20.1009	90.9734	1.71407	0.888339	349.105	0.125935	12.2787	0.254441	0	0.557441	2.03768	0	1.06851	16.6527	1263.93	0	10.9823	34.1092	91.8536	0	0	170.338	3.13758	184.627	0.134524	80.2765	45.7652	69.8564	46.0092	29.2719	1.33848	11.4847	18.7681	3.81116	1.74787	44.6323	44.9663	7.17521	5.71632
ENSMUSG00000017299	0	0	0	0	0	0	0	0	0	193.569	0	0	0	0	0	0.737155	0	0	0	0	0	0	0	0	0	0	0	4.81099	0	0	0	0	7.98506	0	1.57486	2.08533	0	0	0	0	43.0908	0	1.92733	0	0	4.76449	0	12.8135	0
ENSMUSG00000017307	0	0	0	0	0	0	0	0	0	0	45.4399	0	0	0	0	0	0	155.326	0	0	0	0	0	0	0	0	0	0	0	0	0	0	0	6.13373	0	0	0	0	0	0	3.64771	0	0	114.954	0	0	0	0	0
ENSMUSG00000017309	0	0	0	0	0	0	0	0	0	0	0	0	0	0	0	0	0	0	0	0	0	0	0	0	0	0	0	0	0	33.6852	0	2.7707	0	0	0	0	0	0	0	0	0	0	0	0	0	0	0	0	0
ENSMUSG00000017311	3.89241	0	93.9303	0	0	0	0	0	0	13.3529	0	0	0	0	0	235.504	1153.84	0	0	0	0	778.285	12288.7	3683.45	0	0	0	0	25.7251	69.2107	0	0	0	0	0	0	0	0	0	0	1.64671	0	56.1727	68.4405	0	1001.41	154.324	0	19.6916
ENSMUSG00000017314	0	0	0	0	0	0	0	0	0	0	0	0	0	80.7986	0	0	0	0	0	0	0	0	2.07073	0	0	0	0	0	0	0	0	0	0	0	0	0	0	0	0	0	0	0	0	0	0	47.3227	3.72554	0	0
ENSMUSG00000017316	0	0	0	0	0	0	0	0	0	12.6385	0	0	0	0	0	0	544.692	0	0	0	0	0	3789.16	0	0	0	0	0	0	490.097	0	0	0	0	0	0	0	0	0	0	0	4.38927	1027.9	0	0	5223.63	26.863	0	0
ENSMUSG00000017376	25.251	216.277	0.702014	0	0	0	0	0	0	0.386713	13.3075	6.11783	179.364	0	1.4527	0	140.998	38.8741	0	24.1519	0	0	0	0	0	155.392	9.15047	2.49897	0	0	92.6139	1.39222	0	35.365	14.7245	0	0	0	0	0	32.4294	4.02907	0	0.304938	4.38431	37.4316	0	1.66392	0
ENSMUSG00000017386	13.4295	0	0	0	0	0	0	0	0	0	0	0	0	0	0	0	0	0	0	0	0	0	8.06319	0	0	0	0	0	0	0	0	0	0	0	0	0	0	0.413126	17.5016	155.882	0	0	0	0.252278	0	0	0.340004	0	0
ENSMUSG00000017390	0	0	0	0	0	0	0	0	0	0	0	0	0	0	0	0	0	0	0	0	0	0	1.01686	0	0	0	0	0	0	0	0	0	0	0	0	0	0	0	0	0	0	0	0	0	0	0	0	0	0
ENSMUSG00000017400	0	0	0	0	0	0	0	19.4978	0	0	0	0	0	0	0	0	0	0	0	0	0	0	11.6273	0	0	0	0	0	0	0	0	0	0	0	0	0	0	0	0	0	0	0	0	0	0	0	0	0	0
ENSMUSG00000017404	153.807	100.744	267.521	257.735	181.044	443.92	7.55115	0	26.5805	111.298	252.179	91.891	233.784	291.506	129.042	127.037	126.135	185.542	0	264.222	111.443	0	77.9179	58.5866	79.3025	133.273	231.014	193.124	49.9183	123.448	401.961	14.8403	72.95	56.845	103.002	316.076	76.162	194.287	173.696	158.741	57.9524	231.919	145.397	231.597	38.2374	112.116	111.71	81.2926	281.37
ENSMUSG00000017405	0	0	0	36.6847	177.161	0	23.6454	117.203	1.30052	0	10.7962	0	0	0	0	0	0.34769	0	217.021	0	0	2.23914	5.08312	0	0	0	0	0	0	189.563	1.88803	0	0	26.3491	0	0	25.7462	0	0	0	0	0	0	29.5812	0	0.645362	0.214342	79.549	0
ENSMUSG00000017412	0	0	0	0	0	0	0	0	0	0	0	0	0	0	0	0	0	0	0	0	0	0	0	0	0	0	0	0	0	0	0	0	0	0	0	0	0	0	0	0	0	0	0.1521	0	0	4.32399	0	0.168533	91.2979
ENSMUSG00000017417	0	0	0	0	0	0	0	0	0	0	0	0	0	0	0	0	16.144	0	0	0	0	0	0	0	0	0	0	0	0	0	0	0	0	0	0	0	0	0	0	0	0	0	0	0	0	5.22655	0	0	0
ENSMUSG00000017418	0	0.993541	0	0	459.098	0	0	0	0	0	5.29134	0	1.63597	0	46.3315	0.216354	0	0	0	0	56.0112	0	0	0	565.108	0	13.7877	0	0	0.671154	0	0	0	5.07496	0.23111	4.28429	0	0	169.07	2.38711	0	58.8879	80.7025	26.5346	6.90646	0.932249	80.3475	0.41786	0
ENSMUSG00000017421	111.038	25.5339	16.0812	60.5423	0	3.55963	0	9.19247	0	337.888	279.131	101.922	363.121	9.61213	317.718	63.9042	49.0861	67.879	340.428	0	3.80145	0	0	0	1.43211	36.8964	3.15205	8.94444	228.828	201.153	53.3096	128.706	42.2462	6.8887	56.4671	29.9081	469.759	37.3809	84.4304	181.626	21.5369	293.036	325.563	0	161.083	168.555	37.3209	141.346	20.262
ENSMUSG00000017428	78.1122	71.274	88.6626	0.625254	240.684	3.18257	245.434	0	0	90.4214	34.0682	52.6818	34.4669	12.7921	88.43	65.6771	104.677	1.48539	355.095	0	19.8261	0	0	0	91.1221	219.103	517.015	187.662	3.63298	114.032	22.6544	80.7884	94.2382	0.479033	46.0728	127.097	37.3226	3.83522	0	6.66955	60.0688	137.874	5.12587	38.3828	1.36051	98.9958	89.6065	187.193	0.278092
ENSMUSG00000017446	8.62893	0	0	0	0	0	0	0	0	0	0	0	0	0	0	0	0	0	0	0	0	0	0	0	0	0	0	0	0	0	334.836	0	0	0	0	0	0	0	0	0	0	0	0	0	0	0	0	0	112.819
ENSMUSG00000017453	0	44.5927	0	0	0	0	0	0	0	0.852803	0	0	0	0	7.47501	0	0	3.83855	0	0	0	0	0	0	0	0	0	0	0	0	0	0	0	0	0	0	0	0	0	0	0	0	0	0	0	0	0	0	0
ENSMUSG00000017466	0	0	0	0	0	0	0	0	0	0	0	0	0	0	0	0	0	0	0	0	0	0	0	0	0	0	0	0	0	0	0	0	0.434915	633.351	0	0	0.605419	2.44355	0	0	0	0	12.247	73.5426	0	44.1155	2.29834	0	3077.2
ENSMUSG00000017478	1.06904	14.0696	0	0	10.9819	0	0	5.32783	219.48	0	0.219096	0	0	0	66.012	0	0.790267	0	0	0	0	0	6.13777	0	0	5.29323	0	0	0.252332	0	0	0	0	0	0	55.534	0	0.591952	9.48872	0.1252	0	3.82091	0	0.0903698	31.1835	3.85047	0.121795	4.27363	0
ENSMUSG00000017485	0	0	0	0	0	0	0	0	0	4.64043	40.555	0	0	0	144.436	13.784	13.7137	0	0	9.80579	0	0	35.5034	0	0	0	0	0	0	0	69.297	0	0	0	4.46982	22.7462	25.2388	0	2.20527	5.43157	0	2.41738	2.78875	21.0402	0	16.7046	28.0043	28.999	8.93815
ENSMUSG00000017491	0	0	0	0	0	0	0	0	0	0	0	0	0	0	0	0	4.18901	0	0	0	0	0	0	0	0	0	0	0	0	0	0	0	0	0	0	1.94466	0	0	0	56.5055	0	59.3145	0	0	0	0	0	0	0
ENSMUSG00000017493	1.66855	3.79552	97.4152	0	0	0	0	2.7719	0	0	0	0	0	0.499731	0	0	0	0	0	0	1.43286	0	0	0	0	0	0	0.385301	0	0	190.518	0	0.767405	0.692406	0.378379	1.00205	48.0716	0.307973	32.441	159.717	0	0	3.70453	0	0	11.0657	0	0	515.314
ENSMUSG00000017499	0	0	0	0	0	0	0	0	0	0	0	0.579353	0	0	0	0.598295	0	0	0	0	0	0	0	0	0	0	0	0.325394	0	0	0	0	0	0	0	0	0	0	0	0	0	0	0	0	0	74.4395	0	0	0
ENSMUSG00000017548	0	0	2.70648	30.6689	0	0	0	0	0	0	0	0	0.95677	0	35.2037	229.338	0	2.55645	0	0	1.27958	0	0	0	0	0	0	0	0	0	0	0	0	9.89335	43.2514	0.298285	54.8538	43.1793	39.992	69.1051	1.68101	5.32571	34.1851	8.73325	0	0	243.551	134.714	29.0758
ENSMUSG00000017550	0	0	0	0	0	0	0	0	0	0	0	0	0.314075	0	0	29.4905	61.7105	0	0	0	0	0	0	0	0	0	0	0	0	0	0	0	0	0	0	0	0	155.827	1.44718	0	0.137955	0	16.6517	0	35.1654	1.34231	0.148605	0	0
ENSMUSG00000017561	2.30566	0	13.4612	0	0	3.17834	72.4457	0	0	83.5451	0	0	0	0	116.993	0	0	8.15876	0	0	0	0	0	0	0	0	0	0	0	0	0	0	0	0	307.44	21.1162	32.66	55.5367	0	0	0	89.619	28.1548	0	0.509512	0.395457	0.525366	0	0
ENSMUSG00000017588	0	0	0	0	0	0	0	0	30.6705	0	0	0	0	0	0	0	399.441	0	0	0	0	0	0	0	0	0	0	0	0	0	0	0	0	0	0	0	0	0	0	0	0	0	0	0	0	0	0	0	0
ENSMUSG00000017607	0	0	24.0518	0	0	0	0	2.36901	0	3.66902	0	0	0	0	0	0	361.23	0	0	0	0	0	0	0	0	0	0	0	0	0	0	0	0	0	0	0	0	0	0	0	0.201098	0	0.263841	0.160731	0.420173	0	0	0	0
ENSMUSG00000017615	246.845	0	0	0	0	1.79091	0	0	0	0.557108	0	15.2233	0	0	16.7423	0	0	0	0	0	0	0	0	27.3529	0	72.6905	0	0	0	14.7588	33.0295	0	1.34443	0	44.1926	3.12091	25.5772	0.359696	0	78.2071	0.54963	113.185	7.57171	14.0576	0	0.44566	0.296031	735.106	379.331
ENSMUSG00000017631	0	0	0	0	0	0	0	0	0	149.593	1.03468	0	0.243126	0	12.7408	0.32153	6.15787	0	0	0	0	0	0	0	0	5.99935	1.07844	13.2901	0	1.74548	0.337763	24.9403	7.31408	0.314251	28.507	19.859	1.4545	28.0948	1.2803	12.6529	38.8719	0	0	0	0	4.67586	0.115035	24.3739	0
ENSMUSG00000017639	0.329635	0	0	0	0	0	0	0	20.0522	0.84811	8.10694	0	0	0	0	0	0	0	0	0	0	0	1.78124	0	0	0	0	4.33878	0	0	0	0	0	18.4666	6.9519	29.8924	0	0	0	0	0	265.088	16.4668	0.78023	0.874124	3.84454	0	165.227	24.2996
ENSMUSG00000017652	241.573	262.221	1452.2	0	90.5399	1179.93	2.26579	21.5632	0	1291.31	0.591161	116.517	927.215	224.18	199.021	795.899	1.06614	363.734	665.464	0	0	13.732	0	0	0	1250.4	91.6535	0	0	232.934	13.0261	6.67946	663.643	911.195	0.490582	294.484	63.0191	42.7249	78.1784	230.726	130.571	1241.65	68.0433	871.219	42.0693	296.836	1764.71	648.398	1.56347
ENSMUSG00000017664	242.85	361.551	0	25.4918	0	0	0	0	0	0	12.3464	0	0	0	0	0	51.9549	0	0	0	0	0	0	0	0	0	0	0	0	0	0	0	0	0	8.11128	0	0	0	11.1397	0	0	0	0	0	0	0.430516	0	0	11.7914
ENSMUSG00000017667	0	0	0	0	0	0	0	0	0	0.256724	0	0	0	0	0	0	0	0	0	0	0	0	0	0	0	0	0	0	0	0	0	0	91.4847	0	0	0	0	0	0	0	0	0	0.166151	0	0	0	0	0	0
ENSMUSG00000017670	0	17.9978	0	0	0	1.01796	0	0	0	0	0	0	84.9942	0	0	0	0.272946	0	0	0	0	0	0	0	0	0	0	8.95251	1.74303	0	0	0	0	0	0	0.221741	0	0.204451	0	0	0	95.3473	0	0	0	0.253313	0	3.63335	2.40162
ENSMUSG00000017677	58.5228	0	1.91817	0	2.81258	0	0	0	0	0	0	0	53.9932	9.96303	54.2473	0.392336	0	0	284.245	0	0	0	51.5968	0	0	193.383	0	0	0	0	2.47286	348.072	114.322	116.57	3.77184	209.766	499.903	0	11.3263	0	0	0	150.107	152.269	19.603	11.4111	0	61.3773	745.285
ENSMUSG00000017679	10.318	0	0	0	0	0	0	0	0	0	1.69173	0	397.515	0	0	0	0	0	0	0	0	0	8.92086	0	0	0	0	0	627.37	0	0	0	0	0	0	0	0	0	15.1766	5.80031	0	0.737569	0	0.837337	0	37.6593	0	0	0.596559
ENSMUSG00000017686	0	0	0	0	0	0	1.09047	0	0	27.3832	4.83671	7.27716	0	0	130.446	0	0	0	0	0	0	85.9158	0	0	0	0	0	0.48085	3.60438	0	0	0	0	0	0	0	0	0	0	9.10455	0	2.17076	97.0873	0	0	3.09531	0	0	56.4348
ENSMUSG00000017688	0	0	0	0	0	0	8.86432	0	9.36089	0	0	0	0	6.08356	694.395	0.359348	0	0.72603	0	0	23.2576	0	0	0	0	0	0	1.17263	0	0	0	94.0741	0	0	0	7.79359	305.609	0	13.5935	0.264321	7.87721	0	37.5815	4.96048	0	0.387099	0	0.347017	0
ENSMUSG00000017692	0	0	0	3.3722	0	0	0	0	4.30376	0	0	0	0	0	420.101	0	0	0	0	0	0	0	0	0	0	4.62403	0	0	0	0	9.71907	0	12.5275	0	0	0	98.1552	27.5794	0	0	0	0	52.4112	0	30.2679	0	0	0	10.8738
ENSMUSG00000017697	0	0	0	0	0	0	0	0	0	0	0	0	0	1.1023	0	0	462.525	0	0	0	0	0	1.65734	0	0	0	0	0	0	0	0	11.3638	0	0	98.486	0	0	0	0	0	0	0	0	0	0	0	0	0	100.191
ENSMUSG00000017707	56.2858	107.874	127.462	51.9661	29.2025	23.8059	2.00971	47.8152	12.38	51.0149	131.611	135.694	3.08023	18.3901	38.4652	81.4709	201.895	37.036	0	1.80312	67.5594	0	166.764	0	389.841	647.33	40.989	36.3339	90.5832	23.3776	301.257	1.97485	76.3376	47.776	47.865	106.785	177.518	115.459	104.217	76.7059	50.8714	46.2931	3.55018	41.3087	1.69612	301.464	37.3097	24.7827	43.9143
ENSMUSG00000017713	0	0	0	0	0	0	0	0	0	0	0	0	0	0	0	0	0	0	0	0	0	0	0	0	0	0	0	0	0	0	0	0	0	0	0	0	0	0	0	0	0	0	0	0	0	15.0553	0	0	0
ENSMUSG00000017715	6.44769	0	27.6053	0	0	0	0	0	53.4851	3.55481	0	0	16.856	0	0	0	0	0	0	1902.05	0	109.627	71.5489	0	0	0.456073	0	2.55239	0	0	0	0	0	0	0	1.38292	0	0.255018	0	0	0	68.7239	12.0146	0	35.4172	5.68737	0	0	1.66422
ENSMUSG00000017716	0	0	0	0	0	0	0	3.59809	0	0	0	0	0	0.648681	0	0	0	0	333.123	0	0	0	0	0	0	3.57472	26.9886	0	0	0	0	0	0	0	0	326.048	0.693331	0	0	0	0	0	0	0	0	0	0	72.3756	16.1749
ENSMUSG00000017718	0	0	0	0	0	0	0	0	0	0	0	0	0	0	0	0	0	0	0	0	0	0	0	0	0	0	0	0	0	27.4227	0	0	0	0	0	0	0	0	0	0	2.34886	0	1.54085	0	0	0	0	0	0
ENSMUSG00000017720	0	0	0	0	0	0	0	0	0	0	0	0	0	0	0	0	0	0	0	0	0	0	0	0	0	0	0	0	0	0	0	0	0	0	0	0	0	0	0	0	0	0	0	0	0	0	0	0	0
ENSMUSG00000017721	7.00653	0	0	0	0	0	2.00137	0	0	0.546272	52.7393	0	0	0	0	4.86797	6.12119	0	0	0	0	0	0	0	0	0	0	0.882514	0	178.065	6.39218	0	0	0	22.5332	40.5478	0	0	0	0.596778	0	0.569148	25.4552	42.2142	27.0253	0	1.45136	0	0
ENSMUSG00000017723	0	1277.03	0	0	0	0	1245.6	6421	0	0	1732.66	523.508	0	38.716	0	0	0	4172.29	0	0	0	0	1766.69	0	0	1013.43	151.875	1.49253	0	0	1.44142	0	77.2898	0	2091.59	32.3469	0	572.636	40.9781	1.00929	0	406.2	0	0.728508	0	171.46	0	0	0
ENSMUSG00000017724	0	0	0.615959	0	0	0	2.48624	0	0	0	0	0	0	0	0	0	0	0	0	0	0	22.6021	0	0	0	0	0	0	0	2.34493	0	0	0	0	0	0	0	0	0	0	0	0	0	0	0	3.25717	32.8143	0	0
ENSMUSG00000017733	0	0	0	0	0	0	0	0	0	0	227.747	0	0	0	0	0	0	0	0	0	0	0	0	0	0	0	0	0	0	0	0	0	0	0	0	0	0	0	0	0	0	0	0	0	0	0	0	0	0
ENSMUSG00000017734	13.9901	0	0	0	0	0	0	0	0	0	0	0	0	0	0	0	0	0	0	0	0	0	0	0	0	0	0	0	0	0	0	0	0	0	0	1.34429	0	0	0	0	0	0	0	0	0	0	0	0	0
ENSMUSG00000017737	0	0	0	0	0	0	0	0	0	7.14244	142.236	0	31.4167	0	0	0	0	0	0	0	0	0	0	0	0	0	0	0	0	0	0	0	48.8363	0	0	0	0	0.384292	6.16003	0	0	88.0583	0	16.8963	55.2113	2.38067	0	0	0.501571
ENSMUSG00000017740	0	0	0	0	0	0	0	0	0	0	0	0	0.32961	0	4.0426	0	0	0	0	0	0	0	0	0	0	0	0	0	0	0	0	0	0	0	0.232816	0	0	0	0	0.160316	0	1.52894	0	0	18.7549	0	0	0.210473	0
ENSMUSG00000017747	23.7217	0	0	106.743	199.948	0	0	0	0	74.3352	0.747955	40.5126	0	0	0	0	0	0	0	0	0	0	7.39525	0	0	0	0	0	43.0708	0	0	0	0	0	0	159.447	155.086	2.02082	0.578443	0	0	0	0	0	6.4518	0.625944	8.31569	1.12226	0
ENSMUSG00000017754	34.5121	0	0	0	0	0	0	0	0	268.03	0	0	0	0	0	0	0	0	0	0	0	0	0	1351.25	496.845	715.811	0	0	0	0	0	0	0	0	18.2615	0.57573	306.577	0	0	158.981	49.8854	0	2.66055	0	0	21.7043	119.706	0	0
ENSMUSG00000017756	0	0	0	0	0	0	0	0	0	0.410529	0	0	0.461043	0	1.02811	0	0	0	0	0	0	0	0	0	0	0	259.211	250.033	0.90389	0	0.960759	0	112.279	0	56.9892	22.4228	0	73.1559	0	0.672727	0.202509	0	2.12554	0	6.76993	0	453.738	0	0
ENSMUSG00000017760	255.248	0	115.568	0	0	0	0	0	0	0	164.41	0	0	0	4.47527	0	0	0	0	0	2.68399	0	1.40742	0	0	0	8.34558	0	0	0	0	0	0	0	143.171	16.8931	25.5131	0.288443	0	21.7184	0	268.104	36.1418	133.338	0	8.57709	63.8578	70.4823	59.4824
ENSMUSG00000017764	0	0	0	0	0	0	0	0	0	0	20.2725	0	0	0	0	0	0	0	0	0	0	0	0	0	0	0	0	0	0	0	0	2.72687	10.3579	1.09948	19.8276	0	0	0	0	40.5457	0	0	0	0	0	0	0	0	0
ENSMUSG00000017765	0	0	0	0	0	0	7.18387	0	0	0	0	0	0	0	0	0	0	0	0	0	1.47254	0	0	0	3.32847	0	0.610494	0	0	0.564631	0	0	0	0	0	0	1.64676	0	0	1.33883	0.725443	2.04295	0.31726	0.193274	0	0	0	0	5.7833
ENSMUSG00000017774	71.9862	0	0	1.21215	0	0	17.5792	78.0728	0	0	1.83462	3.22036	0	0	0.801097	0	7.72026	0	0	0	0	0	5.5426	0	0	4.06296	4.38212	0	0	0	27.4493	0	0	0	0	0	6.44751	30.9797	0	12.4057	0	0	2.89837	0	0	1.79124	0	93.1342	0
ENSMUSG00000017776	0	1.01245	0	0	0	0	0	0	0	0	0.425686	0	0.50013	553.336	176.213	0	0	1.33632	0	0	0	32.1367	0.701481	0	85.6735	0	0	0	0	0	0	0	0.716461	0	56.1685	9.35531	10.9708	162.454	3.95053	0	21.0891	0	182.73	0	67.4718	12.8248	26.2667	159.04	14.2605
ENSMUSG00000017778	17.373	21.1709	54.0955	10.5862	0	8.98069	34.117	0	18.0141	150.858	56.9689	32.1426	41.8322	124.877	132.93	110.645	102.742	75.4474	0	0	1555.3	0	38.138	4.81276	0	113.978	30.1528	45.1323	92.2651	19.3068	111.872	13.4101	7.49085	29.7386	187.628	151.284	50.0523	128.666	108.768	125.13	65.2293	65.9749	43.3932	45.5269	149.726	81.9427	104.903	94.8276	23.5419
ENSMUSG00000017781	0	0	0.463051	0.966576	4.07379	0	805.557	0	0	0	0	0	0	11.2238	0	0	0.439728	8.41959	0	0	0	14.1594	0.803585	0	0	0	188.694	0	0.56162	0	0	0	24.212	0	0.40468	0	14.2814	0.32938	174.611	9.47445	0.503306	0.531518	0	43.0435	0	106.106	0.542161	0	0
ENSMUSG00000017801	0	0	0	0	0	0	0	0	0	16.8598	21.1523	0	0	0	88.4042	0	3.63309	0	566.926	0	0	0	89.6309	0	0	0	83.9874	16.1722	35.9614	251.239	0.82202	0	89.0021	0	0	189.635	0	0	0	103.029	217.795	0	0	285.835	0	23.6024	0	0	2.66392
ENSMUSG00000017802	0.684343	0	0	0	0	0	0	0	0	0	1.12204	16.8818	0	0	0	0	69.3069	0	0	0	1.76303	3.25796	0	0	0	0	0	0	0	0	0	0	0	0	0	0	0	0	0	0	0	0	0.379846	37.2556	0	0	0	0	119.195
ENSMUSG00000017830	0	0.731795	0	0	0	0	0	0	0	0	0	0	0	0	0	0	0	0	0	0	0	260.873	0	0	1696.01	265.376	0	0	0	3.70755	0	0	25.8929	10.2794	203.759	175.812	63.4373	661.717	0.475907	0	0.317566	0	0	142.901	27.2043	10.8147	69.1006	340.708	35.805
ENSMUSG00000017831	0	0	0	0	0	0	0	0	0	0	58.0898	1.28529	81.296	1.87256	345.788	0	0.770318	0	0	0	0	0	0	0	0	0	0	0	0.983848	0	0	77.2176	6.47003	0	136.113	0	0	0	0	85.9158	0	0	0.578391	0	1.8422	0	0	0	20.3338
ENSMUSG00000017832	0	0	0	0	0	0	0	0	0	0	0	0	0	0	0	0	0	0	0	0	0	0	0	0	0	0	0	0	0	0	0	0	0	0	0	0	0	0	0	0	0	0	0	0	0	0	0	0	0
ENSMUSG00000017837	27.4579	0	0	0	0	0	0	0	0	0	100.731	0	0	0	174.71	11.804	229.873	0	0	59.9897	0	0	0	222.11	0	41.4663	0	0.475542	0	0	0	0	0	311.065	0	0	0	0	0	21.867	0	0	140.975	0	0	0	0	1.68872	0.992209
ENSMUSG00000017843	218.049	0	44.3584	0	22.5656	0	0	0	0	265.298	209.262	0.717197	511.877	260.178	417.747	0	104.021	24.6907	268.297	0	0	0	14.1392	0	0	0.575814	171.408	298.083	0	2.29756	1.16706	21.5438	96.6756	67.3207	11.8674	104.062	74.2682	47.6519	71.149	0	121.767	294.593	9.6823	10.0273	774.561	96.9377	0.264984	27.8939	1.2607
ENSMUSG00000017858	4.38278	0.854544	225.174	0	166.085	0	0	0	29.0849	272.136	161.683	0	0	0	0	204.881	300.015	4.51164	0	1003.26	0	0	0	0	0	0	0	51.6154	0	91.7842	157.754	1542.66	2.41889	8.72995	7.15599	13.6868	43.7734	0	0	49.6863	0	0	7.29801	0	0	1.80411	0.798924	0	22.8059
ENSMUSG00000017861	0	0	0	0	0	0	1.66608	0	0	28.1948	0	0.654024	0	0	0	0	0	0	244.664	0	0	0	0	0	0	0	0	0	0	0	0	0	0	0	0	0	0	0.293612	0	0	9.19735	0	0	0	0	43.2901	0	0	0
ENSMUSG00000017868	0	0	0	0	0	0	0	0	0	0	158.743	0	0	0	0	0	0	0	0	0	0	0	0	0	0	0	0	0	7.47603	0	0	0	62.5727	0	2.4486	0	24.8868	0	0	0	0	0	0	0	0	0	0	0	0
ENSMUSG00000017897	0	425.066	518.797	0	0	0	0	0	0	0	0	0	75.8465	0	701.464	0	6.74047	0	0	11.6841	2.13551	0	0	0	0	0	5.3121	63.7412	0	3.27536	0	10.2375	0	0	0	222.523	903.523	0	198.128	2.71823	0.350684	543.66	0	236.284	0	2.27478	0	0	426.542
ENSMUSG00000017929	0	0	0.443811	15.749	3.90452	0	0	0	0	3.91165	0	0	0	0.512259	1.22452	5.80963	0	0	0	0	0	2.71421	0	0	0	0	0	14.6135	0	0	0	0	0	0	0	6.50543	63.5122	18.3103	6.14481	1.86957	0	0	37.0247	8.09679	0	0	15.3292	53.6481	8.24077
ENSMUSG00000017943	0	19.4896	11.1159	0	0	0	0	0	10.5292	0	0	0	0	0	0	0	8.44483	0	0	0	0	0	0	2379.83	0	0	0	0	0	0	0	0	0	3.55542	0	24.5837	0	0	38.0239	0	0	65.4988	0	0	0	0	0	0	0
ENSMUSG00000017950	0	0	0	0	0	0	0	0	1.40665	0	0	0	0	0	0	0	0	0	0	0	0	0	0	0	0	0	0	0	0	0	0	0	0	0	0	0	0	0	0	0	0	0	0	0	0	0	0	0	0
ENSMUSG00000017969	0	0	0	0	0	0	0	0	0	0	0	0	0	0	0	0	0	0	0	0	0	0	0	0	0	0	0	0	0	0	0	0	0	0	0	0	0	0	0	0	0	0	0	0	0	0	0	0	130.692
ENSMUSG00000017978	0	25.5153	0	0	237.818	1059.36	0	0	0	0	35.3392	0.632979	0	58.5594	0	0	0	0	0	0	21.8144	0	0	0	0	0	105.787	3.19962	0	16.2221	0.171669	0	3.89443	0	0	0	0.985672	0	0	0	0	92.6278	5.26963	1.90879	0	88.3713	0	2.52497	0
ENSMUSG00000017999	88.2098	0	1.98457	2.48557	0	0	0	0	0	0	10.8679	0	161.08	3.20691	0	0	0	8.52923	0	0	1.31358	0	0	0	0	0	3.81214	0	0	0.503679	0	0	1.40704	0	23.241	33.9895	17.6279	952.036	1.93959	0	9.05983	0	2.54711	0	0	1.04943	0	0	0
ENSMUSG00000018001	0.524585	0	0.408359	0	0	0	0	0	0	0	0	0	0	0	1.69005	0.668194	0	0	0	0	0	0	0	0	0	0	0	0	0	106.231	0	0	0	0	0	0	0	0	3.99103	21.38	0	0	52.411	0	0	0	8.3672	32.2632	155.062
ENSMUSG00000018008	0	0	15.0708	0	0	0	0	0	0	0	0	0	7.62828	0	0	0	0	0	0	0	0	4.18947	0	0	0	0	0	0	0	0	0	0	0	0	0	0	0	0	0	0	0	0	0	0	0	1.20748	0	0	0
ENSMUSG00000018012	3.79908	0	0	0	0	0	0	0	0	0	1.55723	32.8014	14.6364	0	2.03992	0	0	0	0	0	0	0	0	0	0	0	0	0	0	0	0	0	0	0	0	3.42232	0	0	0	0	0	0	0	0	0	0	0	0	0
ENSMUSG00000018040	1.81564	172.137	8.12688	0	0	0	0	0	0	0.389285	85.9577	0	0	0	0	0	0	29.2035	0	0	2.33876	0	0	0	2.64322	0	0	0	0	0	0	0	23.4859	0	0	0.545193	0	0	0	0	0	43.3979	0.251944	0	0	2.49128	142.937	81.2371	0
ENSMUSG00000018042	109.148	267.967	49.8224	0	0	9.45292	26.9333	0	0	0.490094	191.605	19.7358	336.844	0	0.613683	152.13	266.136	55.8843	0	0	0	0	128.922	0	0	0	53.1006	0	0.539537	18.6285	0	19.4085	26.4139	0	66.4793	181.546	0	1.26572	303.97	140.009	59.2307	392.155	2.85468	105.31	1.01025	125.065	0.260422	70.2915	133.398
ENSMUSG00000018068	31.2541	0	0	0	0	0	0	0	1.2803	0	24.4831	0	20.7373	96.9341	0	0.147445	0	0	0	0	0.596429	0	0	0	0	0	0	0	0	0	0.154889	0	15.0133	0	0	0	0	0	5.28401	0	6.1704	50.8889	0	0.93939	0	1.58831	0	0	0
ENSMUSG00000018076	1.58578	65.1879	75.7121	0	76.6248	0	0	0	0	48.7336	0	8.14979	11.4551	1.89976	17.8811	39.0513	137.545	91.1427	0	84.1934	4.76623	0	0	0	28.729	63.3381	0	2.38022	54.6482	59.7874	0.530469	35.9055	4.01135	160.566	104.466	29.5226	88.0742	111.078	61.4958	66.7348	5.59064	30.7008	23.0316	0.0893682	21.2594	7.25294	0.963557	23.8946	11.6516
ENSMUSG00000018102	6.67421	0	0	0	0	0	220.194	216.208	276.82	437.884	519.788	0	0	0	0	0	0	0	0	0	60.1801	0	0	0	0	0	28.5141	191.88	12.6029	342.836	55.8158	319.41	135.831	58.1621	1253.19	62.1272	64.0955	947.942	23.2729	364.249	63.5305	214.693	1263.25	7.89877	849.534	16.0262	535.314	1315.59	369.001
ENSMUSG00000018126	0	0	0	0	0	0	0	0	0	0	0	0	0	0	0	0	0	0	0	0	0	0	0	0	0	0	0	0	0	0	0	0	0	0	0	0	0.864631	0	0	0	0	0	0	0	0	0	0	0	0
ENSMUSG00000018143	0	0	0	0	0	0	0	25.1027	0	0	0	0	38.8104	0	0	0	0	0	0	0	0	0	0	0	0	0	0.672467	0	0	0	0	0	1.30307	0	0.856664	2.64679	0	0	0	0	2.13089	0	4.54306	0	0	0	0	0	0
ENSMUSG00000018160	22.4481	3.28267	179.114	0.455957	0.640567	649.062	0	0	0	223.565	197.14	0.346103	179.455	97.8228	104.263	0	100.604	2.16639	0	0	16.6266	0	0.37907	0	0	119.208	2.69732	1.16633	245.325	4.435	17.8345	0	0.967914	173.267	149.473	214.352	0.53895	220.635	150.326	105.949	191.955	134.893	299.972	80.6494	0	129.367	0.895127	200.534	0.811178
ENSMUSG00000018166	22.0462	0	0	0.663397	0	0	0	0	0	0	0	0	0	0	0	0	0	0	0	0	0	0	0	0	0	0	0	44.121	0	0	0	66.8087	0	0	0	0	0	0	0	0	0	0	2.26607	0	0	58.5395	38.885	13.81	0
ENSMUSG00000018167	0	0	3.22508	0	0	0	0	0	0	0	0	0	0	0	0	0	0	0	0	0	0	0	0	0	0	0	272.138	0	0	0	0	0	0	0	0	0.829362	0	0	0	74.7219	0	0	0	0	282.594	3.31608	0	0	17.9652
ENSMUSG00000018168	0	0	0	0	0	0	0	0	13.9644	0	0	0	0	0	0	0	0	0	0	0	0	0	0	0	0	0	0	0	0	0	0	0	0	0	0	0	0	0	0	0	0	0	0	0	0	0	0	0	0
ENSMUSG00000018169	157.454	0	0	0	0	0	0	0	0	0	300.712	0	0	0	0	0	0	0	0	168.283	0	0	0	0	0	0	0	529.205	0	0	0	0	0	0	0	0	0	0	0.548491	0	0	2.31909	0	0	0	3.5612	0	0	0
ENSMUSG00000018171	213.049	0	14.8519	0	2.90362	0	0	0	17.585	15.2718	231.484	0	150.071	1235.4	36.8801	398.959	42.7818	2.455	0	0	430.9	0	24.9151	0	1425.8	0.629787	280.534	822.547	1041.78	253.805	0	0	0	313.525	95.6173	278.81	2761.2	727.546	831.403	432.886	1447.23	99.4462	800.947	0	2.24861	113.441	107.814	1.56454	2.75773
ENSMUSG00000018189	0	0	0	0	0	0	0	0	0	0	5.43894	0	0	1.19223	542.912	0	22.5606	3.41481	0	0	0	0	0	0	0	0	87.8683	0.919226	0	0	17.7549	0	7.3233	267.608	2.70814	43.8283	0	25.716	0	304.586	0.561359	0	934.623	222.992	0	170.234	86.4715	528.82	73.841
ENSMUSG00000018196	8.89047	17.3344	0	0	0	449.58	0	4.66401	10.3507	90.6938	6.90472	1.15429	0.450679	0	0.502498	0	0	2.40839	0	0	0	0	0	0	0	0	0	0	6.18499	0	0	0	0	0	0.636663	17.4226	0	0.259099	235.251	0	0	144.246	57.9175	21.518	0	43.6589	0	0	0
ENSMUSG00000018199	0	0	0	0	0	0	27.501	0	0	0.662328	0	0	0	0	93.9931	0	0	0	0	0	0	0	0	0	0	0	0	8.91672	0	0	0	0	0	0.961429	3.32749	1.70058	9.88875	0	0	0	0	0.460043	23.8618	1.82795	0	0	0	75.8369	3.34882
ENSMUSG00000018209	0	19.6131	224.147	0	0	0	0	2.08886	3.47679	181.167	68.7199	16.026	0	1.12977	182.292	8.275	0	1.07864	0	0	0	5.98608	0	0	1.62713	23.6583	0	5.80713	15.8289	54.6521	0	36.2347	0.289152	24.0021	43.6265	81.8058	30.1883	53.1472	0.265728	39.4656	53.5496	50.559	197.744	0	0.370483	0	103.907	146.932	2.12038
ENSMUSG00000018211	0	0	0	0	0	0	0	0	0	0	7.04019	0	0	0	0	0	0	0	0	0	0	0	0	0	0	0	0	0	0	0	0	0	0	0	0	0	0	0	0	0	0	0	0	0	0	0	0	0	0
ENSMUSG00000018217	0	0	0	0	0	0	0	0	0	0	0	0	0	0	0	0	0	0	0	0	0	0	0	0	737.197	0	0	0	0	0	0	0	0	0	0	0	0	0	0	72.3394	0	0	0	0	0	0	0	0	3182.14
ENSMUSG00000018238	0	0	0	0	0	0	0	0	0	0	0	0	0	0	0	0	0	0	0	0	0	0	0	0	0	0	0	0	0	0	0	0	0	0	0	0	0	0	0	0	0	0	0	0	0	0	0	0	0
ENSMUSG00000018239	0	0	0	0	0	0	5.548	0	0	0	0	0	0	201.485	0	5.62272	0	0	0	0	0	0	0	0	0	0	118.812	0	0	0	0	0	0	30.7745	0	77.4094	0	0	0	0	0	0	0	90.7519	0	0	153.691	0	116.126
ENSMUSG00000018259	0	0	0	0	0	0	0	0	0	0	0	0	0	0	0	0	0	0	0	0	0	0	0	0	0	0	0	0	0	0	0	0	0	0	0	0	0	0	0	0	0	0	0	0	0	919.608	0	0	0
ENSMUSG00000018263	8.10185	0.60757	84.8995	0	0	0	0	0	0	1.06898	0	0	0	0	0	0	0	0	0	0	0	0	0	0	0	0	0	0	0	20.9316	0	0	0	0	0	0	0.598506	128.375	0	0	0	0	0	0	0	0	0	0	23.8717
ENSMUSG00000018286	1735.81	647.213	692.464	74.6179	239.611	0	3541.21	98.0825	816.266	286.933	639.973	660.262	988.199	0	314.203	81.0531	15.5183	197.525	605.387	199.73	0	0	0	959.543	1202.06	1100.48	916.471	264.494	0	162.007	329.17	44.5607	157.495	911.419	769.41	720.964	110.88	1514.76	205.46	355.256	278.086	320.051	353.197	309.663	244.705	477.068	0	572.917	713.059
ENSMUSG00000018287	595.772	1138.97	338.464	24.2696	0	0	0	0	0	760.02	774.107	0	511.484	5.96436	48.1186	824.398	0	0	765.733	0	0	0	0	610.524	0	414.138	63.8099	72.4282	1742.33	340.982	1.11028	0	438.491	1276.78	571.275	89.6972	121.123	91.8926	698.621	288.424	622.743	180.909	366.609	658.788	1.46691	601.15	1790.11	125.54	417.379
ENSMUSG00000018293	341.098	990.628	297.324	507.794	23.3135	463.161	198.948	5.08969	731.374	956.43	411.071	1079.51	285.251	473.478	269.793	922.935	489.958	109.07	0	115.16	1515.45	763.314	45.5277	1735.95	0	355.986	1041.68	22.6393	3.85685	0	733.128	280.634	376.931	682.73	862.21	572.836	89.2486	395.845	639.054	626.724	276.511	277.409	539.639	1004.2	421.568	157.644	742.316	508.127	33.2132
ENSMUSG00000018322	84.0248	0	0	0	12.9106	17.8196	1307.37	644.247	0	122.644	7.948	0	0	0	2.60291	0	0	99.8023	0	27.3315	18.7328	0	0	0	881.356	0	38.8317	136.567	0	0	0	0	243.017	48.2789	185.78	129.064	227.337	341.345	0	151.015	76.5635	70.0262	830.069	424.811	0	50.4404	189.617	383.107	447.853
ENSMUSG00000018326	21.0607	12.7439	17.5251	10.6206	0	39.0429	20.5368	0	0	19.9307	241.119	166.61	88.8329	0	29.6361	199.346	1.61056	121.482	0	4.0946	0	0	0.981077	111.053	1669.04	28.0477	62.8287	4.52791	283.867	0	516.481	2.24229	308.625	34.3558	0	90.2807	71.8354	43.0281	161.61	97.6401	47.0073	288.768	38.294	155.197	893.577	5.97885	56.5934	389.03	70.8555
ENSMUSG00000018334	198.462	11.2109	4.6203	0	513.181	0	0	16.6389	0	0	0	39.8069	0	0	1.99185	0	1.37112	0	0	0	15.2908	1.76602	0	0	0	2.20411	0	6.42459	0	37.7437	34.001	0	46.577	2.30907	142.083	14.0351	12.1124	4.92981	136.408	1.21645	0	3.64613	0	4.13932	0.327901	47.3369	38.0367	19.1644	0
ENSMUSG00000018339	2861.17	5.28281	0	1274.56	0	0	0	0	0	0	0	0	5395.37	2317.58	2818.01	117.34	4042.88	0	0	0	0	0	0	0	0	1.34155	0	0	0	0	1057.71	0	32.711	1.68652	8.29471	165.157	26.02	3.00058	403.678	859.292	36.68	0	2070.09	4.5808	3229.6	2445.31	22.2253	0.833185	165.464
ENSMUSG00000018340	196.153	74.3663	0	0	0	0	0	0	0	269.593	6.18479	0	0.807376	0	0	69.9371	29.7443	1.07864	386.787	6042.53	0	0	0	0	1371.67	0	0	218.929	0	0	37.0145	0	225.538	0	6.27309	0	1095.63	0.464168	178.569	0	133.342	0	0.930558	0	1.48193	96.0415	23.6847	0.515551	494.352
ENSMUSG00000018341	0	0	0	0	0	0	0	0	0	0	0	0	0	0	0	0	19.1422	0	0	0	0	0	0	0	0	0	0	0	0	0	0	0	102.273	0	0	0	0	0	0	0	0	0	0	0	0	17.3212	0	0	0
ENSMUSG00000018347	0	0	0	0	0	0	0	0	0	0	0	0	0	0	0	0	0	0	0	0	0	0	0	0	0	0	0	0	0	0	0	0	0	0	0.704734	0	0.994818	0.573602	0	303.782	0	0	0	0	0	0	0	0	0
ENSMUSG00000018362	53.8583	33.337	0	0	0	0	0	80.9514	0	5.86543	0	22.1435	0	218.146	6.42648	0	0	0	0	0	0	0	5.77446	0	315.288	0	0	122	0	0	0	295.629	0.589777	0	0	229.493	28.7348	0	0	36.8444	0.723339	92.4299	1.42353	12.7191	0	39.2961	0	0	0.617842
ENSMUSG00000018363	0	0	0	55.7003	0	0	0	0	0	0	0	0	0	0	0	0	0	0	0	0	316.273	34.1562	0	0	3.09476	56.4443	0	0	0	0	0.26667	0	0	0.496213	5.96565	0	1.14835	16.9946	0	0	0	8.54776	8.62828	0	7.39884	1.64074	0	112.52	0.864197
ENSMUSG00000018372	0	0	0	0.950463	0	0	0	0	0	0	0	0	0	0	0	0	2.59439	0	0	0	0	0	0	0	0	0	0	0	1.65677	0	0	9.03003	0	0	0	61.1226	146.05	100.406	14.4629	0	0	0	0	3.56013	0	121.994	0	0	0
ENSMUSG00000018377	174.559	8.84707	0	11.2764	0	0	0	0	0	0	63.8927	0	0	5.75565	0	0	0	0	0	0	93.5168	55.91	0	0	0	0	0	12.5735	0	55.3691	0	0	0	172.122	0	1.28235	56.9044	0.591181	0	0	0	54.377	47.4077	10.2887	0	0	0	79.7798	19.29
ENSMUSG00000018378	0	0	1.65421	0	0	0	0	0	0	0	0	0	29.0636	0	0	0	0	0	0	0	0	2.02333	0	0	0	0	0	0	0	0	0	0	0	0	0.289137	0.255238	106.936	0	0	28.0728	5.75366	1.13928	0.2359	0	0.375676	4.08212	0	0	12.2863
ENSMUSG00000018379	14.6248	9.64483	0	0	1.96388	0	0	2.14373	0	2.2134	124.83	0	0	16.6187	32.7969	2.19158	0	0.553486	0	0	0	0	14.5272	0	0	51.5413	1.37826	23.2427	2.03059	0	0	0	56.9756	275.243	1.17052	14.9827	186.301	922.711	26.9982	29.6211	0.36395	47.6594	80.2203	0.436339	0	160.831	5.68467	14.5501	4.9739
ENSMUSG00000018381	0	0	0	0	0	0	0	0	0	0	0	0	0	0	0	0	0	0	0	0	0	0	0	0	0	0	0	0	0	0	0	0	0	0	0	0	0	0	0	0	0	0	0	0	0	0	0	0	0
ENSMUSG00000018387	0	0	0	0	0	0	0	0	0	0	0	0	0	0	0	0	0	0	0	0	0	0	0	0	0	0	0	0	0	0	0	0	0	0	0	0	0	0	0	0	0	0	0	0	0	0	0	0	0
ENSMUSG00000018395	0.684916	6.00945	0.533167	0	31.271	167.115	0	6.82694	0	1.76221	0	34.6366	0.65968	0	19.8593	58.4519	0	0	0	0	0	143.47	0	0	0	0	0.731538	164.17	0.646662	0	0	2.11473	20.7905	33.254	83.4064	37.8421	0.657756	114.156	0.434235	0	0.289759	461.449	0.380164	0.231595	0.605419	0.469894	0	41.7027	60.3897
ENSMUSG00000018398	0	0	0	0	0.921125	0	0	0	0	2.42237	0	0	0.777267	0	0	0	0	0	0	0	0	0	0	0	17.2309	0	0	0	0	0	44.5426	1.24584	0.835106	0	1.37253	1.93858	84.475	4.24515	2.55819	130.615	0	5.76872	1.11982	26.7419	0	0	2.94212	0	114.022
ENSMUSG00000018401	14.1699	21.4885	1.2256	0	0	0.542584	0	1.96165	0	0.337568	0.322675	426.258	4.54926	62.2434	0	0.25068	346.834	0	0	0	0	0	10.6346	0	0	43.6555	0	155.697	0	61.822	0.790008	1.21529	0	27.4406	0	60.9864	108.108	0	0	16.9638	0	0	0.218472	0	0	14.312	0	14.0405	0
ENSMUSG00000018405	0	0	0	0	0	0	0	0	0	0	0	0	0	0	0	0	0	0	0	0	0	0	0	0	0	0	15.5495	0	0	0	0	0	0	0	0	0	0	0	0	0	0	0	0	0	0	0	0	0	0
ENSMUSG00000018411	0	0	0	0	0	0	0	0	0	0	0	0	0	0	0	0	0	146.039	0	0	32.7676	0	0	51.3171	0	0	0	1.35559	0	0	0	0	0	0	0.443745	0	0	0	0	0	0	0	0.543063	0	0	0.223747	0	0	0
ENSMUSG00000018412	38.9461	2.08999	0	0.580593	0	0	0	1.78072	0	0	32.2206	0	0	1.60519	11.5113	22.5284	0	0	0	0	29.456	1.70102	0	0	13.871	0	0	0	8.4337	0.352956	79.8421	0	0	56.4916	2.43079	28.5391	137.597	0.791394	0.67959	6.6953	0	19.4752	1.98322	0.966539	0.315832	25.984	49.5003	91.6359	2.32405
ENSMUSG00000018415	54.0303	0	0	0	0	0	0	0	0	83.5814	2.48375	0	1.94541	1.81481	0	0	75.4028	350.218	0	0	41.6284	0	0	0	0	0	2.69664	9.09512	253.156	0.498812	0	0	0	23.2594	0	2.12277	0	0.559215	0	7.09655	0	425.03	90.5295	0	15.6221	0.692862	251.979	0	207.65
ENSMUSG00000018417	0	0	0	0	0	0	0	0	0	0	12.687	0	0	0	0	0.144945	0	0	0	0.641584	0	0	0	0	0	0	0	0	0	0	0	0	1.41307	0	71.2217	0.136677	0.437123	0	2.30862	0	0.962821	4.67723	167.629	0	4.02341	15.7699	0.103715	9.93792	0.328959
ENSMUSG00000018425	157.242	0	0	2.82849	5.29826	0	1.82312	14.4587	0	25.8762	45.1883	1.43134	0	52.1335	18.6932	0	0	714.507	0	0	1.49481	19.3361	0.783842	0	0	0.574589	0	0	301.85	1.14634	11.6458	0	0	1.44468	0	9.40835	0.55722	0	0	42.403	33.6294	0	2.2544	0	37.4404	11.146	14.5431	0.356854	0
ENSMUSG00000018427	26.8566	0	0	0.823395	0	0.698519	0	0	0	0	91.3903	0	0	0	65.3009	1.93634	0	0	0	0	0	0	0.684548	0	0	10.0361	0	0	0	0	0	0	0	0.630837	2.41313	0.304316	261.809	0	0	0	90.2519	0	259.041	0	0	8.3435	0.230925	1.8699	2.56353
ENSMUSG00000018428	0	0	0	0	0	0	15.8213	2.78831	17.017	0	0	0	0	0.502691	0	0	0	0	0	0	4.32404	0	0	0	0	0	0	0	0	0	0	0	0	0	0	0	0	0	0	12.5805	0	0	0	0	0	0	0.764892	0	181.55
ENSMUSG00000018433	0	0	18.559	0	0	0	0	57.1248	0	0.39321	13.531	0	287.477	0	4.92367	0	30.1646	0	0	0	0	0	0	0	0	0	0	0	0	0	1.84045	0	0	3.42468	0	0	0	0	0	91.0676	5.81898	22.9419	0	0	0	91.8484	0	132.812	0
ENSMUSG00000018442	57.6723	80.0227	26.6042	156.189	0	2.94447	0.958787	0	0	2.0936	36.2724	75.6513	0	3.29007	0	0.19434	294.373	31.019	0	0	0	0	25.1458	0	0	3.02179	0	9.72399	169.116	0	1.63321	79.1411	1.05257	84.3337	28.8556	62.1235	0.879133	4.73106	0.193461	53.7484	95.2712	96.5215	16.2596	2.06361	0	0.209348	72.3111	0	16.7604
ENSMUSG00000018446	10.4293	135.566	200.936	1.41224	0	0	0	0	0	53.6668	56.2866	0	2.51127	0	0	0	0	1.11833	0	0	0	0	133.847	0	0	0	19.4937	1.20417	0	0	0	0	0.599586	21.6395	4.73014	14.6145	0	270.943	0	0	0	34.9464	0	0	0	0	0	0	28.2653
ENSMUSG00000018449	187.535	0	15.4731	0	0	0	0	0	0	2.22353	46.7595	0	0	0	0	0	0	0	0	0	0	0	0	0	0	299.537	0	70.6459	0	0	6.93829	0	41.1385	0	0	0	0	0	0	1.21455	0	0	90.6607	0	0	275.702	0	0	25.6079
ENSMUSG00000018451	0	0	0	0	0	0	0	0	0	0	0	0	0	0	0	0	0	0	0	0	0	0	0	0	0	0	0	0	0	0	0	0	0	0	0	0	0	0	0	0	0	0	0	0	0	0	0	0	0
ENSMUSG00000018459	0	0	0	0	0	0	0	2.34721	0	0	0	0	0	0	0	0	0	0	0	0	0	0	0	0	0	0	0	0	0	0	0	0	50.6867	0	0	0	0	0	0	0	0	0	0	0	0	0	0	0	0
ENSMUSG00000018470	0	0	0	0	0	0	0	0	0	0	0	0	0	0	0	0	0	0	0	0	0	89.7877	0	0	0	0	0	0	0	0	0	0	0	0	0	0	0	0	0	0	5.07751	0	0	0	6.82	0	0	0	0
ENSMUSG00000018474	0	5.672	0.226452	8.03588	0	0	0	0	0	0	32.1949	226.768	0	0	0	0	55.0519	55.0254	0	0	9.7427	0	0	0	38.3973	3.74501	0.621413	0	3.8452	2.87365	46.9046	0	43.9512	26.4372	114.192	128.931	10.616	3.38271	62.7072	87.2174	1.47683	9.87755	17.277	0	0	2.39494	48.2556	5.18848	38.6843
ENSMUSG00000018476	21.898	0.688649	0	34.4348	0	14.1193	14.4269	0	0	1.51454	10.4236	20.9107	0.34018	5.7122	11.7581	8.54777	42.5581	0	162.969	0.995683	106.459	3.3629	0	0	1.37115	2.09857	2.64065	30.34	0	1.74448	0.236298	0	17.7874	54.5226	13.2155	8.48445	2.03513	0.195572	1.56747	29.4513	0	67.537	15.2912	0	96.7817	8.72325	3.05818	54.5228	0.255258
ENSMUSG00000018479	0	0	0	0	0	0	0	0	0	0	0	0	0	0	0	0	0	25.4103	0	0	0	0	0	0	0	0	0	0	0	0	0	0	0	0	0	0	0	0	0	0	0	0	0	0	4.36388	0	0	0	0
ENSMUSG00000018481	55.8638	0	43.1909	1.23503	366.1	0	0	1.89397	0	70.3988	13.3963	0	583.076	87.0705	614.613	9.43918	319.977	0	0	0	0.979036	0	15.4015	0	0	0.376333	0	0	6.45842	60.0643	0	1.17336	6.29217	11.8276	12.9268	66.4136	83.575	0.21043	8.19181	149.721	151.77	343.984	0.421869	294.523	74.5736	3.6501	273.632	27.1121	0.27465
ENSMUSG00000018486	0	0	0	0	0	0	0	0	0	0	0	0	0	0	0	0	0	0	0	0	0	0	0	0	0	0	0	0	0	23.6285	0	0	0	0	0	0	0	0	4.48056	0	0	0	0	0	476.685	0	0	0	0
ENSMUSG00000018500	0	0	0	0	0	0	0	0	0	0	0	0	0	0	138.671	0	0	0	0	0	0	0	0	0	0	0	0	0	0	0	0	0	0	1.65727	0	0	0	0	0	0	0.563185	0	0.738899	1.3504	0	0	0	0	0
ENSMUSG00000018501	8.05219	270.264	1.49242	161.995	0	75.5848	246.982	2.86645	0.530117	58.699	1.57169	145.667	11.8179	5.16777	173.151	45.666	4.96037	10.8546	0	0	5.43304	0.912716	6.47491	15.2959	0	0	1.22861	9.82828	0	15.1509	28.8599	385.949	0	13.1271	14.4776	10.3623	206.21	20.2765	16.4091	22.992	146.725	160.345	16.3877	6.09374	161.162	23.0179	32.3268	98.1023	26.4645
ENSMUSG00000018507	0	0	0	0	0	0	0	0	0	0	0	0	0	0	0	4.53403	0	0	0	0	0	0	0	0	0	0	0	0	0	0	0	0	0	0	0	0	0	0	0	0	0	0	0	0	0	0	0	0	0
ENSMUSG00000018509	0	0	0	0	0	0	0	0	0	0	0	0	0	0	0	0	0	0	0	0	0	0	0	0	0	0	0	0	0	0	0	0	0	0	0	0	0	0	0	0	0	0	162.599	0	0	0	0	57.5532	0
ENSMUSG00000018537	0	0	0	0	0	0.960216	19.6981	0	0	0	0	0	0	0	0	0	0	0	0	0	0	424.47	0	0	0	4.1388	0.743986	0	3.28833	0.688094	0	0	0	0	2.36943	0	0	0	0	0	0	4.97932	0.386633	0	0	0	0	0	0
ENSMUSG00000018541	2.43035	0	0	0	0	14.0709	0	0	0	2.5012	0	0.599533	0	7.86119	0	0	0	0.625452	0	0	0	0	19.6992	0	0	0	0	0	0	0	29.2677	0	0	0	69.112	23.9366	0.466795	10.2277	0	0.227704	0	0	145.689	1.47922	3.43722	17.0071	0	4.18521	0
ENSMUSG00000018543	0	0	0	0	0	0	0	0	0	0	0	0	0	0	0	0	0	0	0	0	0	0	0	0	0	0	0	0	0	0	0	0	0	0	0	0	0	0	0	0	0	0	0	0	0	0	0	0	0
ENSMUSG00000018547	0	0	0	0	0	0	0	0	0	0	0	0	0	0	0	0	0	0	0	0	0	0	0	0	0	0	0.504092	0	0	0	0	0	0	0	0	0	0	0	0	0	0	0	0	0	0	3.23797	0	0	2.38767
ENSMUSG00000018548	0	0	0	0	0	0	0	122.169	0	29.1991	176.397	0	0.983759	9.48311	0.365624	0	0	0	0	0	0	0	0.919879	0	0	16.1834	73.0915	0	0	0	0	175.552	23.2532	0.847703	4.63245	22.9002	13.7325	0	0	4.62532	0	13.9941	5.29131	0.34537	8.12557	71.7088	0.155156	0	0
ENSMUSG00000018554	0	0	0	0	0	0	0	0	0	0	0	0	0	0	0	0	0	0	0	0	0	0	0	0	0	0	1.39167	0	0	0	0	0	0	0	0	0	0	15.8728	0	0	0	0	0	0	0	0	0	0	0
ENSMUSG00000018559	0	0	0	0	0	1449.25	0	0	0	0	24.9149	0	0	337.798	9.67044	0	4.99259	0	0	0	2.89987	0	0	0	0	6.68809	0	0	0	27.7981	1.50616	3.47544	10.0951	0	0	22.3078	3.24296	208.801	0	103.353	66.6685	0	0	0	55.7185	1.54449	78.4838	8.30741	1.627
ENSMUSG00000018565	120.985	198.318	0	0	0	0	13.4565	0	53.2885	778.661	93.9162	1.32059	1.03122	9.61993	108.08	49.7775	4.74884	0	494.021	0	1197.1	0	82.4439	0	0	91.1824	258.441	0	706.596	64.5159	223.489	201.651	80.5113	5.33159	1.45678	124.74	0	0	69.2376	33.1032	0.452954	0	83.1986	35.479	0	62.4361	0.487922	513.618	0
ENSMUSG00000018566	0	0	0	0	0	0	0	0	0	0	0	0	0	0	0	0	0	0	0	0	0	3.36193	0	0	0	0	0	0	0	0	0	0	0	0	0	0	1.35636	0	0	0	0	0	0	0	0	18.8949	0	0	0
ENSMUSG00000018567	556.753	80.507	390.889	160.159	1216.24	0	0	0	0	114.231	251.141	266.144	0	0	404.796	106.036	465.725	118.258	0	0	696.575	88.774	7.19741	767.483	28.4394	481.435	1.42261	513.953	304.328	178.94	436.647	1916.42	423.607	46.4288	521.937	144.782	122.796	453.583	34.6225	534.736	208.491	142.818	321.595	188.258	786.469	224.794	577.856	386.652	1123.37
ENSMUSG00000018569	875.02	31.9585	336.65	2.04876	5.75656	0	348.624	0	393.953	277.901	246.002	79.3128	0	3.39858	425.159	0	0	0	0	0	4628.7	786.323	253.79	240.307	0	747.9	44.4398	38.432	202.371	0	370.314	182.967	15.6569	0	4.28882	0	60.5419	203.862	435.655	34.8484	151.487	0	581.558	254.521	659.78	384.93	1211.23	1125.94	136.683
ENSMUSG00000018570	0	0	0	1255.61	0	0	0	0	0	0	0	0	0	0	0	0	0	0	0	0	0	0	2.80237	0	0	0	0	0	0	12.295	0	0	0	0	0	101.532	91.6392	0	0	0	0	0	0.575704	94.343	0	0	0	0	0
ENSMUSG00000018572	0	0	0	0	0	0	0	0	0	0	0	24.9908	0	2.69699	0	0	0	0	0	0	9.66623	0	0	0	0	0	4.80897	0	0	0	0	0	8.28319	19.6184	0	1.35199	0	0	0	0	4.76203	0	0	8.3735	0	0	0	0	0
ENSMUSG00000018574	0	433.244	0.711815	0	0	0	0	0	0	193.703	90.7047	0	0	0	0	0	0	0	0	0	0	0	0	0	876.819	93.269	0	0	0	0	0	0	0	0	0	18.122	0	0	0	159.78	4.25534	0	44.664	0	0	47.0506	0	0	0
ENSMUSG00000018581	0	0	0	0	0	0	0	0	0	0	3.76016	0	0	0	0	0	0	0	0	0	0	0	0	0	0	0	0	0	0	0	0	0	0	0	0.577854	0	0	0	0	1.67121	1.58111	0	0	0	0	0	0	0	0.122774
ENSMUSG00000018583	46.9386	10.8468	184.59	384.184	0	0	0	961.72	0	166.987	77.2447	0	2.67906	0	32.4847	119.798	37.2689	16.1063	0	0	0	0	57.7739	0	16.8725	36.8416	163.77	11.0799	0	9.27349	2.32619	456.25	90.1905	42.4195	8.98855	75.5886	20.7022	123.217	56.6523	72.8076	16.9159	167.456	255.323	166.594	2.76604	59.6348	508.625	14.1134	1.5077
ENSMUSG00000018585	703.691	1323.36	448.828	1025.41	0	388.012	9714.35	135.756	1468.73	439.974	550.826	403.179	166.161	122.374	463.167	925.245	627.587	368.033	0	3250.81	1543.87	518.72	521.313	2857.44	17.6247	2198.45	790.382	654.176	2336.08	457.439	598.362	0	620.142	378.676	1707.99	196.306	693.226	158.375	610.202	912.389	1582.62	884.345	1522.02	1022.39	429.391	330.156	26.8961	1164.33	839.955
ENSMUSG00000018593	520.838	0	0	0	0	0	0	0	0	0	0	0	0	0	0	0	0	0	336.586	0	0	0	116.283	0	0	20.9489	0	0	0	0	7.80858	0	35.7305	200.696	2.48132	0.876163	1.40108	0	45.323	54.676	0.308606	0	462.386	0	582.897	69.0631	0.33243	0	7227.3
ENSMUSG00000018595	0	0	0	0	0	0	0	0	0	0	1.00174	0	0	0	0	0	0	0	0	0	0	0	0	0	0	0	0	0	0	0	0	0	0	0	0	0	0	0	0	0	0	0	0	0	0	0	0	0	0
ENSMUSG00000018599	0	163.978	0	0	0	0	0	1847.82	0	0	0	213.042	0	0	0	0	0	0	0	0	0	0	0	0	0	0	0	0	0.853803	0	0	0	44.2947	0	0	82.0059	313.511	259.884	196.653	0	0	0	0	109.164	0	0	0	0	0
ENSMUSG00000018604	5.03582	264.66	0	0	88.8323	0	0	2.28158	0	1.17787	0	80.1827	0	0.411335	133.724	4.37346	6.76846	0.589079	0	0	0	0	1.23691	137.983	0	0.906705	0	0	0.432233	0	0	0	0	82.6396	22.4243	14.0216	0.879297	0	0	7.93509	0	0	0	0	29.9453	0	1.66903	0	0
ENSMUSG00000018620	0	0	121.393	0	0	0	0	0	0	0	153.04	0	0	0	0	0	0	0	0	0	0	0	0	0	0	0	0	0	0	0	0	0	0	0	0	0	0	0	0	0	0	0	0	0	0	0	0	0	0
ENSMUSG00000018623	0	0	152.167	0	0	0	0	0	0	0	0	950.245	0	0	0	0	0	1411.53	0	0	0	0	0	0	0	0	0	0	0	0	0	0	0	332.106	0	1.38111	0	0	0	0	177.071	0	28.0823	0	0	0	0	38.1884	0
ENSMUSG00000018634	38.9383	0	0	0	0	0	0	0	0	0	0	0	0	0	0	0	0	0	0	0	0	0	0	0	0	0	0	0	0	0	0	0	169.443	0	27.8487	0	0	0	0	0	0	0	0	0	0	0	0	0	0
ENSMUSG00000018648	0	0	0	0	0	0	0	0	0	0	0	0	0	0	0	0	0	0	0	0	0	0	0	0	198.543	0	0	0	0	0	0	0	0	0	0	0	0	0	0	0	0	0	0	0	0	0	18.9906	0	0
ENSMUSG00000018651	0	0	0	0	0	0	0	0	0	0	0	0	0	0	0	0	0	0	381.064	0	0	0	0	0	0	0	0	0	0	0	0	0	0	1.02813	0	0	26.1727	0	0	0	0	0	0	10.8909	0	45.3272	0	0	41.1833
ENSMUSG00000018654	0.425153	0	156.542	0	0	0	0	0	0	387.229	1.39414	26.7442	4.91386	0	0	34.6586	0	13.6767	0	0	0	0	0	0	0	2.1051	2.27046	0	0	4.19979	4.55106	0	2.93306	4.23426	0	76.3426	1.22488	33.4294	13.2078	0	165.295	69.5203	0.235982	245.685	0	2.33345	78.2749	0	0
ENSMUSG00000018659	9.23665	0	0	0	0	0	0	0	0	30.2461	32.3536	0	0	0	0	84.4958	0	0	0	0	0	0	0	0	0	0	0	0	0	0	0	0	0	0	0	47.4024	0	0	322.613	0	0	0	0	0.283931	0	109.456	0	0	0
ENSMUSG00000018661	0	0	0	0	0	0	150.105	0	0	0	25.8399	0	0	0	0	0	0	0	0	0	0	0	0	0	0	0	0	0	0	0.973018	0	0	1.01931	0	0.335056	0	0	0	0	1.15359	0	4.40071	7.92757	0	0	0	0	0	0
ENSMUSG00000018666	9.77155	3.92254	101.123	0	1110.09	200.465	25.2848	0	27.0191	38.9439	91.4154	182.206	29.3418	11.8785	0	46.1256	87.9563	26.6264	530.44	149.077	0	2.73644	32.6132	0	1.11572	157.671	62.0062	16.326	23.8785	0	6.92205	85.187	4.75852	185.335	0	101.833	256.682	43.6044	458.805	31.7738	13.6177	28.7619	111.665	222.931	0.508081	27.9986	28.814	143.527	13.7086
ENSMUSG00000018669	5.79879	0	0	0	0	0	0	2796.86	58.7917	0	0	0	0	0	0	0	0	14.0942	0	0	18.2588	0	0	0	0	0	15.1397	169.167	151.473	0	0.431064	0	0	0	0	75.8405	0	15.3412	0	0.301833	0	0	0	113.072	0	1.32611	0	0	0
ENSMUSG00000018672	0	0	3.46365	0	0	0	0	0	0	0	24.6215	0	0	0	0	0	0	0	0	0	0	0	0	0	0	0	0	0	57.7632	0	0	0	11.5111	0	0	0	5.34129	9.85515	0	0.5211	71.5306	1.9879	0	0.376132	63.9117	7.63152	0	0	35.3726
ENSMUSG00000018677	0	0	0	0	0	0	0	0	0	0	55.5245	225.339	0	60.8555	4.78522	0	0.658795	0	0	0	0	0	0	57.2763	0	0	0	1089.67	0	0	0	217.377	0	0	0	0	3.42339	0	46.8958	0	119.893	0	96.9523	0	0	11.6168	273.325	0	90.17
ENSMUSG00000018678	0	0	81.7402	0	0	0	0	0	0	0	0	0	0	0	0	0	0	0	0	0	0	0	3.88639	0	0	0	0	13.4525	38.0264	5.68368	3.36824	99.9279	0.496173	0	0	8.63848	0	23.0983	2.73587	0	0	0	0	0	0	8.3882	0	0	195.439
ENSMUSG00000018697	0	0	0	0	39.086	0	0	0	0	6.60781	3.50905	0	615.933	0	0	0	0	0	0	0	0	187.476	0	0	0	17.8031	0.914358	330.334	0	4.22834	0	0	0	1.06576	269.654	4.62711	0	0	0	218.969	0	236.369	0	0	0	0.587327	18.3363	607.595	0
ENSMUSG00000018698	0	0	0	0	89.5009	0	0	0	0	0	0	0	0	0	0	0	0	0.776131	0	0	0	0	0	0	0	0	0	0	0	0	0	0	0	0	0	0	0	0	0	0	0	0	0	0	0	0	0	0	0
ENSMUSG00000018707	12.7056	26.3024	6.34951	0	0.358084	0	31.0505	68.7943	0	13.3182	6.68678	18.3802	36.2592	4.51002	11.96	3.79622	0	54.2949	0	0.442201	249.334	0	2.11905	0	0	0.155335	0.335074	93.8872	1.18479	0.309902	0.524721	43.5884	2.27251	0	30.8403	27.0361	10.9967	159.991	0.0994487	123.965	48.9078	5.46627	40.5724	2.3868	6.65535	12.591	12.8671	49.3938	27.4342
ENSMUSG00000018727	0	0	0	0	0	0	0	0	0	0	0	0	0	27.5115	0	0	0	0	0	0	0	0	0	0	0	0	0	0	0	0	0	0	0	0	0	0	0	0	0	0	0	0	0	0	0	57.7685	0	0	0
ENSMUSG00000018733	54.1789	0	0	0	0	0	0	0	0	0	0	0	48.1686	16.2266	0	0	0	0	0	0	48.3153	0	0	0	0	4.81495	0	0	0	0	0	0	0	274.982	47.2546	0	0	0	20.2573	0	0	0	51.2768	0	0	0	0	0	0
ENSMUSG00000018736	184.982	0	0	0	0	0	0	0	0	0	35.281	0	0	0	0	0	0	0	0	0	0	0	0	0	0	16.4492	0	0	0	0	0	188.828	0	0	208.544	0	0	0	0	24.759	0.319421	0	0	21.1901	0	0	0	0	266.286
ENSMUSG00000018740	254.495	0	0	0	0	0	60.8651	0	0	0	0	0	25.7342	0	4.30396	101.248	89.3747	0	0	0	0	0	0	0	0	0	0	0	0	1.97951	0	0	0	172.966	0	2.00574	0	54.7407	0	0	155.989	0	0	0.225863	0	0	11.5673	0	0
ENSMUSG00000018750	0	0	0	0.491683	0	0	0	0	0	10.3803	4.96118	0	0	0	0	0	0	0	0	0	0	0	6.94913	0	111.596	0	0	0	0	0	28.5442	0	0.208751	0	0	0	0	0	3.64496	0	0	0	25.0249	0.204632	0.267467	0	0	0.372197	1.09342
ENSMUSG00000018761	5.0746	0	254.398	0	0	0	0	0	0	0	13.3124	0	0	0	19.6186	0	0	0	0	0	0	0	0	0	0	1.00506	0	0	0	0	0	0	0	0	0	0	9.74675	0	0	0	0	0	0	0	0	9.05187	0	0	0
ENSMUSG00000018765	0	0	0	5.29872	1.48882	0	0	0	45.0832	0	0	0	0	0	0	0	0	0	0	0	10.081	0	15.8588	0	0	0	0	2.25901	0	0	1.30899	0	0	0.811913	0	0	0	0	0	0	0	0	0	0.661576	0.576482	0	0	2.80774	18.3822
ENSMUSG00000018770	115.992	321.673	135.878	0	0	6.20948	7.07682	0	999.549	82.0935	670.241	6.94507	173.543	171	119.727	421.004	153.176	218.809	519.617	0	5.80239	0	193.208	823.597	813.16	36.8014	369.258	582.765	454.004	14.4617	31.6438	6.95407	543.057	50.4704	269.677	346.268	67.0519	636.667	602.59	290.68	40.9723	490.045	613.189	560.901	570.381	525.368	717.969	243.103	131.848
ENSMUSG00000018774	0	0	468.478	73.0253	0	0	0	0	0	0	4.80547	0	73.3961	0	0	0	56.3325	0	0	0	0	0	2349.26	0	0	139.317	0	0	0	3.86034	0	0	55.2678	0	73.1112	0	0	0	0	0	1.65326	0	0	0	0	103.22	0	1.20172	0
ENSMUSG00000018796	0	2.28065	0	0	0	0	0	0	3.59368	69.5528	12.3593	0	0	0	0	0	0	5.35152	0	0	0	0	0	0	0	0	0	122.808	0	0	0	0	0	0	0	0	49.4259	0	0	0	0	0	0	2.19732	0	0	0	0	0
ENSMUSG00000018800	12.2408	2.93102	0	0	0	47.6612	35.7625	3.21082	0	0	3.34497	3.17857	0.206839	0	58.5777	0.547081	72.5493	0.276332	0	0	0	0	0	0	0	0	0.688107	0.14877	3.24411	0	11.9251	101.448	0.88892	60.1534	5.11343	11.8652	0	0	0	1.91144	25.5295	0	0.119198	1.01661	457.669	0	0	0	0
ENSMUSG00000018809	0	0	0	0	0	0	0	0	0	0	36.2792	0	0	0	0	0	0	0	0	0	0	0	105.771	0	0	0	0	0	0	0	40.995	0	0	0	0	0	0	0	0	0	0	0	0	0	0	1.16773	0	0	0
ENSMUSG00000018819	0	277.206	259.039	0	1.08367	0	19.3901	0	0	624.11	0	3483.21	0.914423	0	0	649.399	446.365	51.9201	0	0	15.8983	0	58.9981	38.9253	0	277.352	0	83.1999	0	0	247.404	0	0	501.731	48.4419	27.6531	56.9848	0	2.40768	60.0423	234.967	0	61.6553	317.817	105.74	3.58242	65.3317	17.2252	4.80303
ENSMUSG00000018820	8.54497	5.5536	0	3.70265	0.650225	0	0	1.41954	88.2093	4.64131	24.9848	0.351321	0	0	2.44705	123.536	30.7414	0	131.426	0	1.46759	0	0	0	0	0.564128	0.912662	10.4579	6.18525	0	1.14337	0	0.393002	0	165.484	0	16.6858	0	0	60.8452	0.843504	0.25451	0	0	0	0.781649	0	0	7.61652
ENSMUSG00000018821	0	0	153.141	813.698	0	0	0	0	0	66.4648	0	433.827	0	0	134.441	111.37	0	0	0	0	0	0	142.277	0	0	371.92	197.384	81.2199	0	0	0	0	401.673	0	0	42.9618	3.81669	0	0	0	0	0	23.1623	102.133	0	0	475.427	1.22214	0
ENSMUSG00000018822	0	0	0	123.931	0	0	0	0	0	0	0	0	0	0	0	0	0	0	0	0	0	0	0	0	0	0	0	0	250.2	0	671.125	0	0	0	0	2.32898	0	0	0	0	0	0	0	59.0091	0	0	0	0	0
ENSMUSG00000018830	439.966	16.969	1.15316	19.8587	130.196	0	109.382	3.6914	416.778	18.7393	0	46.5927	306.046	16.9704	0	0.235863	301.42	0	170.881	0	0	0	0	0	0	138.995	1.5822	6.67049	1.39863	117.799	49.0587	25.1561	286.919	0	8.8182	113.651	0.355656	3.07602	129.607	38.5149	29.6118	0	0	71.1284	155.167	187.255	0.168771	0	0.267651
[truncated: 22,445 more rows]
[truncated: 115 more columns]
