# Supplementary material for: Single-cell RNA-sequencing resolves self-antigen expression during mTEC development
Source: Sci Rep. 2018 Jan 12;8:685. doi: 10.1038/s41598-017-19100-4 (PMC5766627; doi:10.1038/s41598-017-19100-4)
Supplement: Supplementary file 3 — Supplementary table 2 [file 41598_2017_19100_MOESM3_ESM.xls]

## Sheet: Table S2
name	Age	Batch	perc_mt	nrTRA	nrairegenes	nrgenes	mapped	hla	colors_protocol	colors_run	colors_dataset	cyclephase	nrTRAairedep	nrTRAaireenh	nrTRAaireun	nrairedep	nraireenh	PC1_final	PC2_final	PC3_final	PC1_sclvm	PC2_sclvm	PC3_sclvm	CClus_final
exp1lib1_cell1	2 weeks	Batch 1	1.00432	771	319	6566	1592693	97399.5	gray	blue	darkblue	G1	9	190	572	20	299	-2.00651	-35.8157	11.7386	45.7518	-7.07503	7.61028	mTEChi
exp1lib1_cell13	2 weeks	Batch 1	4.81298	570	106	5367	2056183	45598.8	gray	blue	darkblue	G1	4	65	501	4	102	3.91737	-17.3807	-21.4415	13.2736	22.543	4.70588	mTEChi
exp1lib1_cell14	2 weeks	Batch 1	5.49961	800	275	6021	2781653	53783.7	gray	blue	darkblue	G1	3	164	633	9	266	4.18544	-33.2088	-29.5748	32.7476	32.239	13.1527	mTEChi
exp1lib1_cell15	2 weeks	Batch 1	12.112	486	175	3783	2427629	49790.7	gray	blue	darkblue	G1	6	101	379	10	165	45.3518	-8.9426	-10.3744	-0.837596	22.9296	-22.462	mTEChi
exp1lib1_cell17	2 weeks	Batch 1	14.536	383	108	3070	2115743	56939.3	gray	blue	darkblue	G1	2	62	319	5	103	51.6359	-1.90552	-16.3749	-8.83817	26.0571	-20.7243	mTEChi
exp1lib1_cell18	2 weeks	Batch 1	1.69713	279	121	2860	2302057	64597.2	gray	blue	darkblue	G1	7	68	204	8	113	51.4931	0.15316	-18.27	-8.58828	28.8987	-13.9765	mTEChi
exp1lib1_cell25	2 weeks	Batch 1	10.0208	289	85	3223	1805255	37234.1	gray	blue	darkblue	G1	0	41	248	0	85	49.1058	-2.12987	-7.13452	-5.03209	15.8422	-19.3455	mTEChi
exp1lib1_cell27	2 weeks	Batch 1	17.6937	407	190	2509	1935836	11971.4	gray	blue	darkblue	G1	8	110	289	12	178	79.2513	3.06313	-1.69345	-19.3833	25.9372	-59.9296	mTEChi
exp1lib1_cell30	2 weeks	Batch 1	13.227	377	140	2775	2115318	22293.3	gray	blue	darkblue	G1	1	80	296	3	137	66.8093	-0.986819	11.3087	-4.24038	-4.54995	-66.979	mTEClo
exp1lib1_cell39	2 weeks	Batch 1	1.6866	638	134	6413	2127903	52287.3	gray	blue	darkblue	G1	3	79	556	6	128	-12.2343	-22.1969	-21.0105	17.5036	24.4729	7.8754	mTEChi
exp1lib1_cell4	2 weeks	Batch 1	2.72219	1030	407	8645	2267737	33133.9	gray	blue	darkblue	G1	13	228	789	22	385	-46.6053	-25.1353	0.67396	32.6169	-6.79876	57.3946	mTEChi
exp1lib1_cell40	2 weeks	Batch 1	3.26497	505	118	4704	2146936	130652	gray	blue	darkblue	G1	1	70	434	2	116	31.3704	-16.9725	0.609489	17	8.85158	-17.7322	mTEChi
exp1lib1_cell41	2 weeks	Batch 1	4.23934	545	170	5386	2922915	46193	gray	blue	darkblue	G1	2	91	452	3	167	6.64456	-9.16326	-11.0319	3.50861	19.5104	-2.04131	mTEChi
exp1lib1_cell49	2 weeks	Batch 1	3.01838	695	317	5667	2637084	62676.3	gray	blue	darkblue	G1	14	180	501	25	292	18.9126	-17.0665	-40.3263	16.1089	55.6362	13.1755	mTEChi
exp1lib1_cell50	2 weeks	Batch 1	4.53989	684	235	5692	2871067	32418.9	gray	blue	darkblue	G1	8	141	535	13	222	10.5815	-23.7717	-3.99875	26.8957	22.8059	-7.36254	mTEChi
exp1lib1_cell51	2 weeks	Batch 1	1.71332	652	185	5872	2652403	72612.1	gray	blue	darkblue	G1	4	114	534	5	180	7.21295	-16.5084	-25.1949	10.4813	27.6219	2.40377	mTEChi
exp1lib1_cell52	2 weeks	Batch 1	5.59489	853	356	6362	2938078	60601.1	gray	blue	darkblue	G1	12	208	633	14	342	8.548	-37.0787	-2.8394	36.5625	13.1299	-6.36902	mTEChi
exp1lib1_cell53	2 weeks	Batch 1	7.90232	512	231	4335	2769642	41332.8	gray	blue	darkblue	G1	11	131	370	20	211	43.5762	-8.95522	-13.3909	3.30267	27.8214	-17.1847	mTEChi
exp1lib1_cell55	2 weeks	Batch 1	6.69486	95	30	1143	1577948	7634.27	gray	blue	darkblue	S	0	14	81	1	29	75.2755	5.88301	-6.33408	-23.5516	32.0584	-33.3928	mTEChi
exp1lib1_cell6	2 weeks	Batch 1	0.841857	152	44	1754	1794258	8763.87	gray	blue	darkblue	G1	1	24	127	2	42	65.08	3.72587	-11.1302	-14.5089	24.0988	-18.1596	mTEChi
exp1lib1_cell61	2 weeks	Batch 1	14.6166	429	100	3906	1726059	49184.9	gray	blue	darkblue	G1	0	63	366	0	100	46.279	-10.0893	15.6903	11.7376	-9.50263	-34.7336	mTEClo
exp1lib1_cell62	2 weeks	Batch 1	5.93923	417	174	3022	2393807	22203.5	gray	blue	darkblue	G1	3	97	317	9	165	70.7763	-1.93603	4.61447	-10.4698	16.9668	-82.6371	mTEChi
exp1lib1_cell63	2 weeks	Batch 1	10.0206	525	206	4414	1955176	76606.8	gray	blue	darkblue	G1	7	119	399	14	192	42.0201	-12.9519	-2.306	7.20613	13.4803	-19.5291	mTEChi
exp1lib1_cell66	2 weeks	Batch 1	0.0362926	135	57	1730	1683132	17589	gray	blue	darkblue	G1	1	35	99	1	56	61.0139	-0.159855	-15.5263	-7.68934	23.727	-9.34347	mTEChi
exp1lib1_cell7	2 weeks	Batch 1	5.80074	149	29	2219	1850504	60216.8	gray	blue	darkblue	G1	0	15	134	0	29	52.9798	11.3905	-9.11761	-18.0742	15.3121	-5.94695	mTEChi
exp1lib1_cell74	2 weeks	Batch 1	4.04342	572	116	5040	2106301	66763.4	gray	blue	darkblue	G1	1	65	506	2	114	22.4344	-21.4375	-13.1626	19.398	19.4158	-4.87185	mTEChi
exp1lib1_cell75	2 weeks	Batch 1	4.51227	442	57	5488	1755637	36135.7	gray	blue	darkblue	G1	0	33	409	0	57	-5.48432	7.2701	-35.493	-12.5617	29.9019	12.2617	mTEChi
exp1lib1_cell77	2 weeks	Batch 1	1.8111	498	168	5376	2922532	52303.6	gray	blue	darkblue	G1	3	107	388	9	159	8.6314	-9.24454	-19.1697	5.8399	19.1814	8.89942	mTEChi
exp1lib1_cell86	2 weeks	Batch 1	0.71145	382	152	3858	2340789	87033.4	gray	blue	darkblue	G1	4	79	299	9	143	39.1202	-2.83889	-15.9519	-2.43886	25.3944	-4.56301	mTEChi
exp1lib1_cell87	2 weeks	Batch 1	2.61303	713	266	4891	2716875	92205.7	gray	blue	darkblue	G1	10	147	556	15	251	29.5555	-29.0339	-25.5435	25.7063	44.8765	-8.40108	mTEChi
exp1lib1_cell88	2 weeks	Batch 1	5.18525	669	164	5860	2715954	48622	gray	blue	darkblue	G1	2	99	568	4	160	10.8037	-18.0744	-16.0027	14.4004	22.3696	-3.38097	mTEChi
exp1lib1_cell89	2 weeks	Batch 1	2.77552	371	76	3337	2038578	24440.6	gray	blue	darkblue	G1	1	39	331	3	73	52.6022	-9.66161	17.0174	8.2638	-5.02628	-45.2871	mTEClo
exp2lib1_cell1	4 weeks	Batch 2	2.3682	1009	357	7577	2126482	56976	gray	orange	darkblue	G1	6	207	796	11	346	-11.2099	-30.4789	-8.69498	30.9967	9.2544	12.7863	mTEChi
exp2lib1_cell10	4 weeks	Batch 2	4.61177	630	142	6127	1852902	53749.5	gray	orange	darkblue	G1	3	72	555	4	138	-2.19238	-13.7796	-17.0667	10.2267	14.512	4.07417	mTEChi
exp2lib1_cell13	4 weeks	Batch 2	3.0416	963	401	7536	2394477	57423.7	gray	orange	darkblue	G1	5	241	717	14	387	-8.20481	-24.9262	9.47051	34.0758	-12.8808	10.2003	mTEClo
exp2lib1_cell14	4 weeks	Batch 2	4.94796	1317	342	10314	3014738	38259.9	gray	orange	darkblue	G2M	8	198	1111	11	331	-71.5226	-18.8393	-26.0729	13.1104	20.286	24.5812	mTEChi
exp2lib1_cell15	4 weeks	Batch 2	7.88945	930	281	8044	3820215	33235.4	gray	orange	darkblue	G1	3	139	788	6	275	-19.7835	19.6716	57.3168	-12.4206	-62.2883	-7.71203	jTEC
exp2lib1_cell16	4 weeks	Batch 2	15.3897	745	192	6779	4599416	24709.4	gray	orange	darkblue	G1	0	103	642	3	189	-2.42926	9.15435	-14.9293	-15.8893	14.9223	-1.73184	mTEChi
exp2lib1_cell17	4 weeks	Batch 2	5.14797	852	257	6869	4072089	63533.2	gray	orange	darkblue	G1	0	146	706	0	257	-4.75493	2.41385	18.5557	2.36999	-24.555	7.29773	mTEClo
exp2lib1_cell18	4 weeks	Batch 2	2.70173	981	179	8663	3699134	50883.9	gray	orange	darkblue	G1	1	86	894	2	177	-38.299	-5.83049	6.26922	7.3958	-6.85878	9.86505	mTEClo
exp2lib1_cell19	4 weeks	Batch 2	3.46396	890	222	7083	4254252	92053.1	gray	orange	darkblue	G1	5	120	765	7	215	10.2689	-32.6463	19.875	42.633	-14.6855	-18.6283	mTEClo
exp2lib1_cell2	4 weeks	Batch 2	3.61497	654	150	6780	2569962	46815.7	gray	orange	darkblue	G1	2	82	570	4	146	-22.3706	11.2778	-12.2971	-11.3362	6.97415	17.0257	mTEChi
exp2lib1_cell20	4 weeks	Batch 2	5.36202	898	248	8104	3771055	22527.7	gray	orange	darkblue	G1	4	132	762	4	244	-29.3306	21.1102	26.2211	-11.8906	-33.2359	17.9236	jTEC
exp2lib1_cell21	4 weeks	Batch 2	5.80722	843	262	7314	4520374	36641.6	gray	orange	darkblue	G1	7	144	692	9	253	-14.8536	-18.4058	-30.578	17.7025	24.3633	19.3974	mTEChi
exp2lib1_cell22	4 weeks	Batch 2	17.8947	687	331	5422	3520733	41301.4	gray	orange	darkblue	G1	13	181	493	27	304	27.1699	3.8907	-4.38159	-4.40429	0.756421	-2.42698	mTEChi
exp2lib1_cell26	4 weeks	Batch 2	4.99923	1420	530	10130	2923886	59372.6	gray	orange	darkblue	G1	13	296	1111	20	510	-54.2992	-19.546	31.5034	31.0921	-43.865	51.0984	mTEClo
exp2lib1_cell27	4 weeks	Batch 2	10.6211	824	289	6817	4421950	42866.3	gray	orange	darkblue	G1	7	159	658	13	276	5.68534	-6.02728	-14.2307	4.80514	12.3295	6.90807	mTEChi
exp2lib1_cell29	4 weeks	Batch 2	6.26563	743	178	6803	4582324	35141.6	gray	orange	darkblue	G1	1	99	643	2	176	-6.90787	-3.28177	10.0981	3.58796	-7.2111	-3.73851	mTEChi
exp2lib1_cell3	4 weeks	Batch 2	7.19559	776	358	7793	2616480	6905.48	gray	orange	darkblue	G1	6	151	619	10	348	-17.88	41.1691	22.6846	-30.8326	-37.7972	26.4255	jTEC
exp2lib1_cell30	4 weeks	Batch 2	5.55055	767	176	7096	4310508	74886	gray	orange	darkblue	G1	3	93	671	8	168	-2.39622	-20.3061	15.0951	22.0977	-9.62108	-11.3261	mTEClo
exp2lib1_cell32	4 weeks	Batch 2	7.05673	1007	215	8565	3828069	50003.9	gray	orange	darkblue	G1	0	134	873	1	214	-37.2231	-14.0126	-24.3385	15.4967	11.4737	31.2048	mTEChi
exp2lib1_cell33	4 weeks	Batch 2	2.81867	858	195	7923	3592697	45534.3	gray	orange	darkblue	G1	0	108	750	3	192	-22.1782	-2.47651	-25.5041	2.16401	14.0765	20.4792	mTEChi
exp2lib1_cell34	4 weeks	Batch 2	7.51077	761	192	6761	3531879	37373	gray	orange	darkblue	G1	7	107	647	9	183	2.17123	-22.8035	15.1517	23.0677	-8.25363	-13.0296	mTEClo
exp2lib1_cell39	4 weeks	Batch 2	11.1918	728	212	6756	3437567	35711.4	gray	orange	darkblue	G1	0	110	618	1	211	0.403763	29.1983	11.473	-28.9354	-16.071	-0.889633	jTEC
exp2lib1_cell40	4 weeks	Batch 2	11.4616	881	337	6665	3406267	47069.4	gray	orange	darkblue	G1	5	175	701	10	327	7.58216	-2.16529	3.88536	1.51026	-4.92092	-4.35371	mTEClo
exp2lib1_cell41	4 weeks	Batch 2	3.5213	1075	290	8679	3604681	43491.9	gray	orange	darkblue	G1	5	162	908	14	276	-37.5356	-25.6246	-30.8146	19.2954	24.1813	18.4458	mTEChi
exp2lib1_cell42	4 weeks	Batch 2	3.1269	1034	244	8647	3319851	48521.8	gray	orange	darkblue	G1	0	144	890	1	243	-33.1706	-29.6411	33.6187	32.0432	-28.0276	-0.836783	mTEClo
exp2lib1_cell43	4 weeks	Batch 2	4.18161	978	232	8616	3664220	40306.6	gray	orange	darkblue	G2M	4	129	845	8	224	-31.5484	-12.0164	19.3186	10.1314	-11.3562	-10.0294	mTEClo
exp2lib1_cell44	4 weeks	Batch 2	13.4006	600	129	5634	3336001	23614.3	gray	orange	darkblue	G1	0	65	535	0	129	13.931	35.454	11.1304	-37.4426	-17.844	0.258483	jTEC
exp2lib1_cell45	4 weeks	Batch 2	5.50809	695	176	7835	4075239	28969.5	gray	orange	darkblue	G2M	0	82	613	3	173	-39.8957	28.7176	-15.4047	-28.3677	9.42575	15.0584	jTEC
exp2lib1_cell46	4 weeks	Batch 2	14.2022	524	196	5297	2848307	22031.6	gray	orange	darkblue	G1	3	105	416	6	190	17.8512	15.17	-27.7746	-18.53	18.6226	8.93276	mTEChi
exp2lib1_cell49	4 weeks	Batch 2	12.9849	561	149	5682	2871114	21199.1	gray	orange	darkblue	G1	2	70	489	2	147	18.3658	29.9117	1.95246	-29.6076	-7.35766	0.128364	jTEC
exp2lib1_cell5	4 weeks	Batch 2	11.352	636	216	5192	1858668	24552	gray	orange	darkblue	G1	1	128	507	3	213	30.5217	-0.385042	35.8156	-0.473257	-27.2745	-29.8855	mTEClo
exp2lib1_cell51	4 weeks	Batch 2	19.8274	651	173	5565	3680321	30198.7	gray	orange	darkblue	G1	1	89	561	1	172	19.8528	19.6955	2.86496	-21.5095	-5.31377	-2.31859	jTEC
exp2lib1_cell52	4 weeks	Batch 2	8.64623	550	164	4893	2564591	41755	gray	orange	darkblue	G1	0	86	464	2	162	32.7651	-2.77112	-6.08525	0.288377	7.87154	-8.24604	mTEChi
exp2lib1_cell54	4 weeks	Batch 2	12.0984	811	186	7057	2688100	48349.3	gray	orange	darkblue	G1	1	99	711	2	184	3.39819	-17.7253	33.8784	21.5484	-29.404	-20.6147	mTEClo
exp2lib1_cell55	4 weeks	Batch 2	4.98632	901	227	8152	3764928	64854.3	gray	orange	darkblue	G1	2	125	774	3	224	-20.0684	-16.2455	8.38576	19.0355	-10.5737	8.94311	mTEClo
exp2lib1_cell56	4 weeks	Batch 2	5.25476	1014	263	8732	3063556	42909.8	gray	orange	darkblue	G1	7	132	875	15	248	-43.87	-14.2513	-18.7966	15.8233	9.31555	29.5441	mTEChi
exp2lib1_cell57	4 weeks	Batch 2	5.35811	740	167	6575	4458701	66918.9	gray	orange	darkblue	G1	2	95	643	4	163	-3.24571	-17.6457	-22.1303	15.9917	22.9236	8.72132	mTEChi
exp2lib1_cell58	4 weeks	Batch 2	4.68578	721	279	6608	3341272	31370.3	gray	orange	darkblue	G1	9	156	556	17	262	-14.3773	16.4534	-11.7021	-13.2593	1.66252	18.5083	jTEC
exp2lib1_cell6	4 weeks	Batch 2	5.33334	739	179	7873	2711475	29289	gray	orange	darkblue	G1	2	86	651	2	177	-42.0642	29.3743	0.547386	-23.4191	-11.7731	27.57	jTEC
exp2lib1_cell61	4 weeks	Batch 2	4.29176	1142	382	8468	2723460	57690	gray	orange	darkblue	G1	12	217	913	19	363	-24.8278	-41.6953	7.77654	49.3063	-4.87248	7.35016	mTEChi
exp2lib1_cell62	4 weeks	Batch 2	4.76858	1080	363	8599	3558336	54396.8	gray	orange	darkblue	G1	13	189	878	20	343	-30.3773	3.00541	23.0159	6.16119	-41.5145	29.7029	mTEClo
exp2lib1_cell64	4 weeks	Batch 2	11.2941	650	121	6189	4439363	34436.8	gray	orange	darkblue	G1	0	66	584	0	121	5.4623	-4.95673	-23.313	0.134225	21.3104	2.10126	mTEChi
exp2lib1_cell65	4 weeks	Batch 2	16.3343	795	188	7126	3931138	21421.8	gray	orange	darkblue	G1	3	96	696	6	182	-7.60289	27.9713	-9.4061	-29.1221	2.12819	8.91173	jTEC
exp2lib1_cell66	4 weeks	Batch 2	7.7573	901	172	8242	3851599	37611.3	gray	orange	darkblue	G1	2	86	813	3	169	-37.1415	-8.39331	-13.6169	3.30081	13.1651	5.945	mTEChi
exp2lib1_cell67	4 weeks	Batch 2	4.33118	999	256	9080	4395191	39215.7	gray	orange	darkblue	G1	3	133	863	3	253	-46.7466	6.56342	17.0503	-4.60462	-14.2464	4.0944	mTEClo
exp2lib1_cell68	4 weeks	Batch 2	4.27209	1056	272	8430	3491113	65580.8	gray	orange	darkblue	G1	1	156	899	3	269	-23.8562	-40.566	26.7187	49.3989	-24.8831	-5.34025	mTEClo
exp2lib1_cell7	4 weeks	Batch 2	3.95825	714	279	6371	2628064	64940.2	gray	orange	darkblue	G1	16	136	562	27	252	5.16933	-13.5281	-17.7233	12.212	20.4094	3.05618	mTEChi
exp2lib1_cell73	4 weeks	Batch 2	9.5527	767	219	6864	3605868	30360.9	gray	orange	darkblue	G1	5	109	653	6	213	-0.932062	-10.3957	-7.95574	10.1481	5.63901	2.58228	mTEChi
exp2lib1_cell74	4 weeks	Batch 2	4.06687	828	218	7099	3928620	63311.8	gray	orange	darkblue	G1	0	119	709	3	215	14.0717	-13.3413	14.707	13.9588	-9.14716	-18.7987	mTEClo
exp2lib1_cell75	4 weeks	Batch 2	14.3616	629	159	6107	3861118	25837.6	gray	orange	darkblue	G1	1	80	548	3	156	7.29816	19.3955	-2.49404	-26.6791	6.26163	-11.3075	jTEC
exp2lib1_cell77	4 weeks	Batch 2	3.67139	838	265	7018	3646537	23129.8	gray	orange	darkblue	G1	4	135	699	6	259	6.02674	19.2676	17.8088	-17.7865	-23.9355	-2.83672	jTEC
exp2lib1_cell78	4 weeks	Batch 2	15.1539	984	265	7279	4339178	47861.8	gray	orange	darkblue	G1	2	147	835	3	262	5.49318	-9.37474	11.6902	9.47672	-10.6086	-15.7242	mTEClo
exp2lib1_cell8	4 weeks	Batch 2	14.8808	737	292	5308	2330096	37253.3	gray	orange	darkblue	G1	4	164	569	10	282	37.4587	4.78236	2.42487	-14.5305	2.10126	-46.4477	mTEClo
exp2lib1_cell80	4 weeks	Batch 2	10.1727	915	286	8121	3622147	25124.9	gray	orange	darkblue	G1	4	144	767	8	278	-23.5116	23.3621	5.42083	-18.2959	-13.5746	12.9976	jTEC
exp2lib1_cell81	4 weeks	Batch 2	5.86004	893	162	9266	4692802	25936.4	gray	orange	darkblue	G1	2	85	806	2	160	-63.7663	12.3069	-28.6822	-15.9358	20.8276	25.0107	mTEChi
exp2lib1_cell85	4 weeks	Batch 2	2.44614	795	178	7334	2823730	40411.4	gray	orange	darkblue	G1	2	104	689	3	175	-12.5968	2.50591	12.3591	0.547296	-13.7623	0.859236	mTEClo
exp2lib1_cell89	4 weeks	Batch 2	4.25484	932	236	8704	3305557	35681.9	gray	orange	darkblue	S	1	138	793	5	231	-51.8818	-0.276255	-34.4821	-4.56447	26.7728	26.5981	mTEChi
exp2lib1_cell9	4 weeks	Batch 2	1.81989	778	271	7053	1278313	55521.3	gray	orange	darkblue	G1	2	140	636	6	265	-10.1085	-15.5196	16.8351	20.2406	-19.738	9.99014	mTEClo
exp2lib1_cell90	4 weeks	Batch 2	7.82521	696	170	6898	3761933	40198.7	gray	orange	darkblue	G1	0	91	605	2	168	-12.234	29.8679	-0.313655	-25.2432	-8.57119	15.6289	jTEC
exp2lib1_cell91	4 weeks	Batch 2	8.40589	1018	243	8394	2982711	35899.3	gray	orange	darkblue	G1	0	125	893	1	242	-15.5163	-12.0049	22.4313	13.2727	-19.6053	-7.57195	mTEClo
exp2lib1_cell92	4 weeks	Batch 2	9.08055	692	168	6595	3529006	33393.5	gray	orange	darkblue	G1	2	93	597	3	165	4.0147	11.3567	-18.3397	-12.0307	9.48016	7.90127	mTEChi
exp2lib1_cell93	4 weeks	Batch 2	2.40066	625	192	6032	2929936	54583.1	gray	orange	darkblue	G1	1	108	516	3	189	17.1416	1.25215	16.8947	1.73721	-22.1434	-3.08781	mTEClo
exp2lib2_cell1	4 weeks	Batch 3	4.87077	971	369	7303	1528688	46455	gray	purple	darkblue	G1	8	209	754	18	351	-9.41966	-0.909397	24.5817	1.79841	-31.7881	-12.0839	mTEChi
exp2lib2_cell13	4 weeks	Batch 3	4.08262	818	145	7838	3090157	40931.8	gray	purple	darkblue	G1	2	60	756	4	141	-37.7954	-0.782255	-16.8524	2.27271	7.36037	22.7796	mTEChi
exp2lib2_cell14	4 weeks	Batch 3	14.6779	858	337	6234	3784539	37417.6	gray	purple	darkblue	G1	6	192	660	19	318	31.7824	2.3589	-0.723252	-10.7406	7.47566	-39.0453	mTEClo
exp2lib2_cell15	4 weeks	Batch 3	11.1391	816	270	7351	3702524	35554.5	gray	purple	darkblue	G1	5	127	684	9	261	-11.2954	24.3035	-14.3381	-23.4648	4.36134	10.9871	jTEC
exp2lib2_cell16	4 weeks	Batch 3	3.03559	990	322	7460	3015673	41685.1	gray	purple	darkblue	G1	9	185	796	11	311	-1.53613	-33.2335	37.6612	38.2948	-29.9555	-23.8073	mTEClo
exp2lib2_cell18	4 weeks	Batch 3	14.4514	461	148	4741	2628218	35555.7	gray	purple	darkblue	G1	2	64	395	5	143	26.038	24.6812	-11.9751	-26.8362	8.85352	-2.13978	jTEC
exp2lib2_cell19	4 weeks	Batch 3	6.62906	684	144	6279	3591178	33224.3	gray	purple	darkblue	G1	6	71	607	8	136	6.95305	5.17163	-10.7652	-8.23882	9.53808	1.02029	mTEChi
exp2lib2_cell2	4 weeks	Batch 3	13.4478	689	229	5696	2367989	16286.7	gray	purple	darkblue	G1	4	133	552	9	220	19.8989	7.60745	-12.8584	-15.5659	16.3158	-8.69512	mTEChi
exp2lib2_cell22	4 weeks	Batch 3	4.49857	971	308	8166	3553376	43920	gray	purple	darkblue	G1	10	161	800	13	295	-20.621	-12.0759	15.4258	16.4518	-15.0658	2.3352	mTEClo
exp2lib2_cell25	4 weeks	Batch 3	7.83727	653	266	6544	2743767	19272.5	gray	purple	darkblue	G1	5	101	547	9	257	9.67992	44.1441	8.56075	-37.8834	-9.52124	0.332969	jTEC
exp2lib2_cell26	4 weeks	Batch 3	7.50338	699	302	6713	2969761	19417.2	gray	purple	darkblue	G1	5	117	577	11	291	8.69453	44.1536	8.18491	-37.4807	-9.43847	0.925133	jTEC
exp2lib2_cell27	4 weeks	Batch 3	2.99793	1006	359	8407	4289066	21925.3	gray	purple	darkblue	G1	5	201	800	11	348	-26.4147	-23.584	18.9905	31.7888	-23.1335	11.5486	mTEClo
exp2lib2_cell28	4 weeks	Batch 3	17.0476	740	216	6846	3507330	29069.5	gray	purple	darkblue	G1	1	107	632	3	213	-1.50734	26.3385	18.1869	-23.1162	-23.1724	-0.218355	jTEC
exp2lib2_cell29	4 weeks	Batch 3	5.84957	706	251	6472	3674992	27735.9	gray	purple	darkblue	G1	1	128	577	2	249	1.69055	21.3718	17.0996	-17.8751	-17.2165	-3.13564	jTEC
exp2lib2_cell3	4 weeks	Batch 3	4.75185	778	171	7463	2935088	48383.5	gray	purple	darkblue	G1	1	80	697	2	169	-23.7281	-0.717768	-3.35474	1.33486	0.969992	9.59367	mTEClo
exp2lib2_cell30	4 weeks	Batch 3	3.09691	746	182	7646	3917715	34751.8	gray	purple	darkblue	G1	2	83	661	2	180	-30.5217	29.5247	4.54177	-23.8409	-8.7447	11.7012	jTEC
exp2lib2_cell31	4 weeks	Batch 3	5.69933	818	171	8434	4188950	37273.8	gray	purple	darkblue	G1	0	86	732	5	166	-40.2543	8.41427	-22.1265	-6.26165	9.1082	23.8281	mTEChi
exp2lib2_cell32	4 weeks	Batch 3	4.27063	1064	430	8018	4001803	21484.3	gray	purple	darkblue	G1	13	252	799	16	414	0.350639	-13.3534	28.4052	23.5151	-41.9907	7.73781	mTEClo
exp2lib2_cell33	4 weeks	Batch 3	4.06028	882	182	9295	3840682	28879.5	gray	purple	darkblue	G1	1	68	813	3	179	-57	21.9494	-11.8089	-17.3352	0.404307	30.093	jTEC
exp2lib2_cell34	4 weeks	Batch 3	11.5766	519	174	4929	3445449	39324.9	gray	purple	darkblue	G1	0	93	426	1	173	36.355	-1.39937	2.33779	-4.16111	6.49151	-18.5163	mTEClo
exp2lib2_cell37	4 weeks	Batch 3	7.0493	940	166	8549	2667539	41381.4	gray	purple	darkblue	G1	2	101	837	5	161	-44.9023	-4.15381	-24.0814	0.518162	17.7121	19.0316	mTEChi
exp2lib2_cell38	4 weeks	Batch 3	7.49332	758	182	7041	3215365	36899.1	gray	purple	darkblue	G1	3	100	655	5	177	-19.0211	19.1187	3.01385	-15.7931	-7.8266	12.2583	jTEC
exp2lib2_cell4	4 weeks	Batch 3	5.62349	692	156	7704	2151522	23137.8	gray	purple	darkblue	G1	2	60	630	3	153	-37.5275	26.1701	1.44129	-19.5243	-11.7766	25.4154	jTEC
exp2lib2_cell40	4 weeks	Batch 3	5.00302	1273	478	8769	2193223	47351.7	gray	purple	darkblue	G1	21	274	978	33	445	-25.3931	-45.854	-5.95271	50.3701	2.19523	17.902	mTEChi
exp2lib2_cell41	4 weeks	Batch 3	16.132	836	372	5497	2125105	34554	gray	purple	darkblue	G1	13	219	604	23	349	28.8345	-0.441171	-27.7894	-5.26175	33.4481	-5.71493	mTEChi
exp2lib2_cell42	4 weeks	Batch 3	5.72847	695	168	6121	2154783	60524	gray	purple	darkblue	G1	1	90	604	5	163	8.97351	-15.4616	2.10007	14.4081	2.74338	-11.1002	mTEClo
exp2lib2_cell44	4 weeks	Batch 3	4.10149	779	166	8274	3754737	22246.3	gray	purple	darkblue	G1	1	89	689	1	165	-45.9929	27.6297	-8.33379	-20.8268	-4.63728	30.2604	jTEC
exp2lib2_cell45	4 weeks	Batch 3	7.48754	612	188	5235	2136650	13379	gray	purple	darkblue	G1	2	109	501	5	183	34.4192	-3.66967	14.1383	2.71053	-13.4957	-28.7939	mTEClo
exp2lib2_cell46	4 weeks	Batch 3	11.6753	560	146	6165	3672087	33611.4	gray	purple	darkblue	G1	0	74	486	0	146	0.191697	28.8262	-0.0771109	-26.7851	-7.60342	8.12587	jTEC
exp2lib2_cell49	4 weeks	Batch 3	8.65123	731	219	6466	2676007	24212.2	gray	purple	darkblue	G1	3	117	611	8	211	0.348825	12.2735	15.8234	-10.0427	-18.7308	0.860765	jTEC
exp2lib2_cell5	4 weeks	Batch 3	6.82446	761	271	6426	1187673	42847	gray	purple	darkblue	G1	4	140	617	6	265	2.75164	2.41484	24.0937	1.37731	-21.8056	-5.97619	jTEC
exp2lib2_cell50	4 weeks	Batch 3	5.61736	1074	326	8979	2475834	34582.7	gray	purple	darkblue	G1	12	191	871	16	310	-45.5572	-10.452	-7.52037	10.5132	0.288243	24.0339	mTEChi
exp2lib2_cell51	4 weeks	Batch 3	6.58289	859	273	7829	3044241	29686.9	gray	purple	darkblue	G1	0	149	710	4	269	-30.4743	16.6338	-2.82888	-12.2186	-4.64199	17.4588	jTEC
exp2lib2_cell52	4 weeks	Batch 3	5.15307	810	287	6636	2656718	63516.5	gray	purple	darkblue	G1	9	151	650	14	273	-1.47935	2.5391	4.31582	-3.38107	-1.86389	-2.265	mTEClo
exp2lib2_cell53	4 weeks	Batch 3	3.20527	926	331	7897	2498676	25457.9	gray	purple	darkblue	G1	3	198	725	3	328	-7.54243	-28.3073	53.8638	39.0867	-52.2446	-19.0859	mTEClo
exp2lib2_cell54	4 weeks	Batch 3	14.095	600	162	5663	2892647	26538.4	gray	purple	darkblue	G1	2	85	513	5	157	18.3132	19.0983	19.6907	-18.7493	-20.1014	-10.8659	jTEC
exp2lib2_cell55	4 weeks	Batch 3	5.80444	917	303	7377	3581320	24841.6	gray	purple	darkblue	G1	3	161	753	5	298	-6.37981	-10.0113	41.4761	16.9547	-50.507	-17.5263	mTEClo
exp2lib2_cell56	4 weeks	Batch 3	1.97871	796	227	7011	4209854	23692.1	gray	purple	darkblue	G1	2	137	657	6	221	-12.6933	-11.7808	-3.06831	11.6119	2.11963	5.1414	mTEChi
exp2lib2_cell57	4 weeks	Batch 3	5.73485	768	196	7138	4098209	41929.6	gray	purple	darkblue	G1	1	96	671	3	193	-0.399988	-10.0765	6.79503	8.94314	-3.04972	-8.80011	mTEClo
exp2lib2_cell58	4 weeks	Batch 3	2.48622	473	134	5682	2156700	34294.3	gray	purple	darkblue	G1	1	58	414	1	133	-1.58154	23.4665	-0.740206	-20.505	-7.67969	19.2597	jTEC
exp2lib2_cell6	4 weeks	Batch 3	9.27282	564	152	5912	2545726	32252.3	gray	purple	darkblue	G1	4	63	497	7	145	-0.352388	30.0962	3.19931	-29.7047	-5.37929	2.46623	jTEC
exp2lib2_cell61	4 weeks	Batch 3	4.14028	989	254	8068	3159453	54209.8	gray	purple	darkblue	G1	6	148	835	12	242	-29.7794	-22.9971	-18.8232	19.7942	13.0579	14.4566	mTEChi
exp2lib2_cell62	4 weeks	Batch 3	6.40689	947	246	7693	3744105	32169.8	gray	purple	darkblue	G1	7	128	812	11	235	-15.9836	-26.4412	6.27875	29.415	-5.05298	1.71371	mTEChi
exp2lib2_cell63	4 weeks	Batch 3	13.0626	886	297	6849	2583175	35179.4	gray	purple	darkblue	G1	6	179	701	11	286	13.0771	-15.9902	36.7054	20.6977	-32.4779	-29.3768	mTEClo
exp2lib2_cell64	4 weeks	Batch 3	4.32719	695	178	7218	4075790	30297.8	gray	purple	darkblue	G1	2	97	596	6	172	-25.7126	21.1349	-19.7165	-20.059	8.55664	24.5028	jTEC
exp2lib2_cell66	4 weeks	Batch 3	5.2114	913	263	7637	3795565	43756.5	gray	purple	darkblue	G1	6	132	775	11	252	-19.3638	-3.09467	-4.75176	5.17209	-0.595973	16.9524	mTEClo
exp2lib2_cell67	4 weeks	Batch 3	3.37056	564	180	5860	4156963	40816.8	gray	purple	darkblue	G1	3	88	473	5	175	6.97336	23.6983	-0.077882	-22.4076	-3.85332	9.43959	jTEC
exp2lib2_cell68	4 weeks	Batch 3	3.40339	1090	502	7222	3033093	37713.5	gray	purple	darkblue	G1	21	305	764	32	470	15.0866	-32.7024	1.44656	76.4722	14.4498	1.65115	mTEClo
exp2lib2_cell69	4 weeks	Batch 3	4.86926	797	329	6258	4943730	54995.6	gray	purple	darkblue	G1	4	189	604	18	311	14.3546	-11.9382	-33.7051	11.6465	37.0638	13.5004	mTEChi
exp2lib2_cell7	4 weeks	Batch 3	5.8269	572	140	5862	2935087	30689.4	gray	purple	darkblue	G1	0	83	489	3	137	8.99402	-13.7548	9.98318	11.13	-0.654431	-15.5645	mTEClo
exp2lib2_cell70	4 weeks	Batch 3	4.61342	377	128	4121	4777167	40411.2	gray	purple	darkblue	G1	1	67	309	2	126	17.3837	23.5667	-3.73195	-25.0731	3.57681	5.80323	jTEC
exp2lib2_cell73	4 weeks	Batch 3	7.78196	680	145	6866	3408110	26927	gray	purple	darkblue	G1	0	67	613	0	145	-10.7319	18.7341	-9.37804	-16.4769	1.5396	14.2745	jTEC
exp2lib2_cell74	4 weeks	Batch 3	4.14925	1034	259	8646	3553828	48743.9	gray	purple	darkblue	G1	6	139	889	9	250	-34.094	-23.7308	8.47828	18.8885	0.279739	-2.90718	mTEClo
exp2lib2_cell75	4 weeks	Batch 3	19.1549	548	146	5383	3286204	29674.6	gray	purple	darkblue	G1	1	75	472	2	144	20.8601	24.9612	0.667478	-28.7475	-1.88317	-5.43656	jTEC
exp2lib2_cell77	4 weeks	Batch 3	14.5437	507	185	3851	1391830	8043.63	gray	purple	darkblue	G1	2	116	389	3	182	56.0551	3.12222	8.44184	-9.69769	-3.52308	-36.5665	mTEClo
exp2lib2_cell78	4 weeks	Batch 3	15.4433	614	142	6402	3588706	25546.4	gray	purple	darkblue	G1	1	64	549	4	138	-10.3602	12.0649	-24.3931	-19.0544	24.8473	2.9835	mTEChi
exp2lib2_cell8	4 weeks	Batch 3	4.76225	651	234	5854	2845629	20105	gray	purple	darkblue	G1	4	111	536	7	227	7.13543	38.2066	8.94397	-41.9857	-8.9022	-9.67599	jTEC
exp2lib2_cell80	4 weeks	Batch 3	14.6366	638	262	6155	4761841	38992.6	gray	purple	darkblue	G1	4	132	502	8	254	11.2737	29.0174	9.45718	-29.8028	-12.8602	-2.02399	jTEC
exp2lib2_cell81	4 weeks	Batch 3	5.78176	986	357	7520	4502432	42336.3	gray	purple	darkblue	G1	7	204	775	20	337	-6.5774	-21.9682	-23.575	20.1131	26.4742	9.81444	mTEChi
exp2lib2_cell82	4 weeks	Batch 3	7.66854	225	75	2772	4630063	1027.16	gray	purple	darkblue	G1	0	34	191	1	74	51.6057	21.3174	-20.5185	-30.3602	22.5259	-6.04949	mTEChi
exp2lib2_cell85	4 weeks	Batch 3	9.4492	922	278	7398	2207524	20648.1	gray	purple	darkblue	G1	8	138	776	15	263	-12.9152	31.5385	22.0211	-34.3797	-41.2768	0.911333	jTEC
exp2lib2_cell86	4 weeks	Batch 3	5.53871	810	177	8484	3162689	28009.9	gray	purple	darkblue	G2M	4	71	735	5	172	-46.327	36.0745	-4.96963	-34.3336	0.327897	15.2733	jTEC
exp2lib2_cell87	4 weeks	Batch 3	8.3657	737	163	7771	3523069	33322.7	gray	purple	darkblue	G1	4	70	663	5	158	-36.0598	22.3959	-0.0361417	-23.1483	0.817639	7.6088	jTEC
exp2lib2_cell88	4 weeks	Batch 3	7.8025	735	188	6473	2533283	43390.9	gray	purple	darkblue	G1	1	97	637	1	187	3.47161	-19.1301	19.838	18.6656	-11.6772	-18.2368	mTEClo
exp2lib2_cell89	4 weeks	Batch 3	9.86112	656	156	5733	921324	48757.4	gray	purple	darkblue	G1	0	79	577	4	152	7.22589	-11.5763	28.2047	8.84094	-14.3167	-22.5381	mTEClo
exp2lib2_cell9	4 weeks	Batch 3	8.63886	610	131	6030	2571267	31343	gray	purple	darkblue	G1	0	69	541	1	130	-3.03229	30.4787	-1.10455	-27.3622	-3.96366	6.43796	jTEC
exp2lib2_cell90	4 weeks	Batch 3	13.0783	488	157	5307	2075137	25226.2	gray	purple	darkblue	G1	1	67	420	2	155	15.851	10.9745	-5.8092	-15.6245	8.65557	-5.26209	mTEChi
exp2lib2_cell91	4 weeks	Batch 3	7.27495	694	156	5866	1460853	40635.9	gray	purple	darkblue	G1	0	78	616	2	154	12.2957	-14.5107	15.2377	12.5351	-6.48808	-16.443	mTEClo
exp2lib2_cell92	4 weeks	Batch 3	10.9736	433	106	4480	4346706	48342.2	gray	purple	darkblue	G1	2	50	381	3	103	33.9084	19.4618	3.25902	-24.4442	0.226545	-12.462	jTEC
exp2lib2_cell93	4 weeks	Batch 3	5.18527	748	194	7615	5296497	27417.1	gray	purple	darkblue	G1	2	89	657	5	189	-28.7294	37.8097	10.5197	-28.1347	-24.2912	25.541	jTEC
