# Supplementary material for: Single-cell RNA-sequencing resolves self-antigen expression during mTEC development
Source: Sci Rep. 2018 Jan 12;8:685. doi: 10.1038/s41598-017-19100-4 (PMC5766627; doi:10.1038/s41598-017-19100-4)
Supplement: Supplementary file 4 — Supplementary table 3 [file 41598_2017_19100_MOESM4_ESM.xls]

## Sheet: jTEC
Gene_ID	Gene_Name	q-value	log2(FC)	TRA	Aire
ENSMUSG00000044986	Tst	1.2e-05	8.17456	Not TRA	Aire unaffected
ENSMUSG00000030218	Mgp	0.006831	7.9371	Not TRA	Aire enhanced
ENSMUSG00000032085	Tagln	5.7e-05	7.75999	Not TRA	Aire unaffected
ENSMUSG00000028583	Pdpn	0	7.74748	Not TRA	Aire unaffected
ENSMUSG00000068220	Lgals1	1.7e-05	7.55025	Not TRA	Aire unaffected
ENSMUSG00000038668	Lpar1	1e-06	7.17063	Not TRA	Aire unaffected
ENSMUSG00000022816	Fstl1	0.000153	7.06353	Not TRA	Aire unaffected
ENSMUSG00000048776	Pthlh	6.2e-05	6.95422	TRA	Aire unaffected
ENSMUSG00000002985	Apoe	0.000421	6.61661	Not TRA	Aire unaffected
ENSMUSG00000054263	Lifr	1e-06	6.52618	Not TRA	Aire unaffected
ENSMUSG00000067071	Hes6	3.6e-05	6.44645	Not TRA	Aire unaffected
ENSMUSG00000019851	Perp	2e-06	6.37407	Not TRA	Aire unaffected
ENSMUSG00000066026	Dhrs3	0.001456	6.17621	Not TRA	Aire unaffected
ENSMUSG00000033355	Rtp4	7e-06	6.15592	Not TRA	Aire enhanced
ENSMUSG00000061527	Krt5	0	6.14399	Not TRA	Aire unaffected
ENSMUSG00000032013	Trim29	0.00091	6.10291	TRA	Aire unaffected
ENSMUSG00000026185	Igfbp5	5e-06	6.08891	Not TRA	Aire unaffected
ENSMUSG00000024501	Dpysl3	0.005032	6.01735	Not TRA	Aire unaffected
ENSMUSG00000079014	Serpina3i	0.000569	5.98616	Not TRA	Aire unaffected
ENSMUSG00000089901	Gm8113	0.00036	5.93679	Not TRA	Aire unaffected
ENSMUSG00000034192	Lsm3	0.000169	5.89696	Not TRA	Aire unaffected
ENSMUSG00000070436	Serpinh1	1.6e-05	5.77714	Not TRA	Aire unaffected
ENSMUSG00000001119	Col6a1	0	5.76992	Not TRA	Aire unaffected
ENSMUSG00000035493	Tgfbi	6e-06	5.6474	Not TRA	Aire enhanced
ENSMUSG00000001123	Lgals9	0.000814	5.6265	Not TRA	Aire unaffected
ENSMUSG00000018377	Vezf1	0.00478	5.51808	Not TRA	Aire unaffected
ENSMUSG00000006728	Cdk4	0.001201	5.44302	Not TRA	Aire unaffected
ENSMUSG00000042712	Wbp5	1e-06	5.43966	Not TRA	Aire unaffected
ENSMUSG00000004085	Zak	1.5e-05	5.42323	Not TRA	Aire unaffected
ENSMUSG00000022505	Emp2	0.001583	5.41951	Not TRA	Aire unaffected
ENSMUSG00000044461	Shisa2	1e-06	5.38198	TRA	Aire unaffected
ENSMUSG00000038521	C1s	0.000921	5.37197	Not TRA	Aire unaffected
ENSMUSG00000023942	Slc29a1	2.6e-05	5.33989	Not TRA	Aire unaffected
ENSMUSG00000095320	CCL21A	0	5.3115	Not TRA	Aire unaffected
ENSMUSG00000031328	Flna	0	5.30488	Not TRA	Aire unaffected
ENSMUSG00000031548	Sfrp1	0.002156	5.29549	Not TRA	Aire unaffected
ENSMUSG00000026701	Prdx6	4.2e-05	5.28608	Not TRA	Aire unaffected
ENSMUSG00000028262	Clca2	1.8e-05	5.24984	TRA	Aire unaffected
ENSMUSG00000000326	Comt	0	5.12021	Not TRA	Aire unaffected
ENSMUSG00000056214	Pard6g	0.000379	5.09043	Not TRA	Aire unaffected
ENSMUSG00000022510	Trp63	0.003842	5.07931	TRA	Aire unaffected
ENSMUSG00000029050	Ski	0.016266	5.05312	Not TRA	Aire unaffected
ENSMUSG00000021127	Zfp36l1	0	5.05081	Not TRA	Aire unaffected
ENSMUSG00000013076	Amotl1	0.000138	5.0492	Not TRA	Aire unaffected
ENSMUSG00000031636	Pdlim3	0.000214	4.97036	Not TRA	Aire unaffected
ENSMUSG00000067586	S1pr3	4.5e-05	4.95695	Not TRA	Aire unaffected
ENSMUSG00000020644	Id2	0.000824	4.92343	Not TRA	Aire enhanced
ENSMUSG00000037736	Limch1	1.1e-05	4.91057	Not TRA	Aire unaffected
ENSMUSG00000040483	Xaf1	0.013064	4.73149	Not TRA	Aire enhanced
ENSMUSG00000032092	Mpzl2	6e-06	4.72776	Not TRA	Aire unaffected
ENSMUSG00000026473	Glul	0.000149	4.66151	Not TRA	Aire enhanced
ENSMUSG00000025498	Irf7	0.002059	4.66062	Not TRA	Aire unaffected
ENSMUSG00000021803	Cdhr1	0.00046	4.54837	TRA	Aire unaffected
ENSMUSG00000049214	Skint7	0.008684	4.52723	Not TRA	Aire unaffected
ENSMUSG00000048709	Gm8666	0.015922	4.51554	Not TRA	Aire unaffected
ENSMUSG00000018593	Sparc	0.027494	4.49539	Not TRA	Aire enhanced
ENSMUSG00000042737	Dpm3	0.035888	4.44816	Not TRA	Aire unaffected
ENSMUSG00000044177	Wfikkn2	6e-06	4.44614	TRA	Aire unaffected
ENSMUSG00000022240	Ctnnd2	0.03796	4.43734	Not TRA	Aire unaffected
ENSMUSG00000094121	Ccl21c	0	4.42921	Not TRA	Aire unaffected
ENSMUSG00000029761	Cald1	0	4.42912	Not TRA	Aire unaffected
ENSMUSG00000028195	Cyr61	0.000176	4.41984	TRA	Aire unaffected
ENSMUSG00000031278	Acsl4	0.003884	4.41555	Not TRA	Aire unaffected
ENSMUSG00000002325	Irf9	0.032426	4.40014	Not TRA	Aire unaffected
ENSMUSG00000017897	Eya2	0.018155	4.3943	TRA	Aire unaffected
ENSMUSG00000039607	Rbms3	1.6e-05	4.38282	Not TRA	Aire unaffected
ENSMUSG00000074796	Slc4a11	0.004442	4.37566	TRA	Aire unaffected
ENSMUSG00000031451	Gas6	0.01286	4.28853	Not TRA	Aire unaffected
ENSMUSG00000008575	Nfib	0.002925	4.2794	Not TRA	Aire unaffected
ENSMUSG00000094686	Ccl21a	0	4.223	TRA	Aire unaffected
ENSMUSG00000038418	Egr1	0.006663	4.21601	Not TRA	Aire unaffected
ENSMUSG00000017737	Mmp9	0.000294	4.20137	TRA	Aire unaffected
ENSMUSG00000073878	Gm13304	0	4.19595	TRA	Aire unaffected
ENSMUSG00000031502	Col4a1	0	4.19134	Not TRA	Aire unaffected
ENSMUSG00000006205	Htra1	0.048191	4.18598	Not TRA	Aire unaffected
ENSMUSG00000040296	Ddx58	0.003437	4.17544	Not TRA	Aire unaffected
ENSMUSG00000004105	Angptl2	2e-06	4.16788	Not TRA	Aire unaffected
ENSMUSG00000027804	Ppid	0.020554	4.15344	Not TRA	Aire unaffected
ENSMUSG00000096271	Ccl21c	0	4.1516	Not TRA	Aire unaffected
ENSMUSG00000052957	Gas1	2e-05	4.13853	Not TRA	Aire unaffected
ENSMUSG00000030189	Ybx3	0.017725	4.13393	Not TRA	Aire unaffected
ENSMUSG00000033295	Ptprf	0.000123	4.12288	Not TRA	Aire unaffected
ENSMUSG00000022883	Robo1	0.002781	4.1194	Not TRA	Aire unaffected
ENSMUSG00000037921	Ddx60	0.001058	4.09102	Not TRA	Aire enhanced
ENSMUSG00000039953	Clstn1	0.001765	4.02316	Not TRA	Aire unaffected
ENSMUSG00000021250	Fos	0.000869	4.00781	Not TRA	Aire unaffected
ENSMUSG00000002900	Lamb1	7.7e-05	4.00257	Not TRA	Aire unaffected
ENSMUSG00000034708	Grn	0.008967	3.97111	Not TRA	Aire unaffected
ENSMUSG00000086420	Gm8865	2e-06	3.96971	Not TRA	Aire unaffected
ENSMUSG00000079017	Ifi27l2a	0	3.95022	Not TRA	Aire enhanced
ENSMUSG00000020052	Ascl1	1.5e-05	3.93623	TRA	Aire unaffected
ENSMUSG00000032816	Igdcc4	0.005999	3.91975	Not TRA	Aire unaffected
ENSMUSG00000008763	Man1a2	0.000492	3.90668	Not TRA	Aire unaffected
ENSMUSG00000053113	Socs3	0.000769	3.8919	Not TRA	Aire unaffected
ENSMUSG00000041238	Rbbp8	0.033448	3.84812	Not TRA	Aire unaffected
ENSMUSG00000026639	Lamb3	0.000185	3.82734	Not TRA	Aire unaffected
ENSMUSG00000035783	Acta2	0.02728	3.82226	Not TRA	Aire enhanced
ENSMUSG00000011179	Odc1	0.00126	3.78216	Not TRA	Aire unaffected
ENSMUSG00000042035	Igsf3	0	3.76786	Not TRA	Aire unaffected
ENSMUSG00000022146	Osmr	0.030244	3.75869	Not TRA	Aire unaffected
ENSMUSG00000094065	Gm21541	0	3.71045	Not TRA	Aire unaffected
ENSMUSG00000031503	Col4a2	0.036081	3.69419	Not TRA	Aire unaffected
ENSMUSG00000022687	Boc	0.011606	3.68671	Not TRA	Aire unaffected
ENSMUSG00000017493	Igfbp4	0.004384	3.68325	Not TRA	Aire unaffected
ENSMUSG00000022358	Fbxo32	0.000167	3.62613	Not TRA	Aire unaffected
ENSMUSG00000059898	Dsc3	0.000435	3.57707	TRA	Aire unaffected
ENSMUSG00000082706	Gm11663	0.00393	3.56338	Not TRA	Aire unaffected
ENSMUSG00000073555	Gm4951	0.048643	3.55865	TRA	Aire unaffected
ENSMUSG00000022528	Hes1	0.001785	3.55831	Not TRA	Aire unaffected
ENSMUSG00000003545	Fosb	0.001869	3.54808	TRA	Aire unaffected
ENSMUSG00000000983	Wfdc18	1e-05	3.53773	TRA	Aire enhanced
ENSMUSG00000020122	Egfr	0.024221	3.45459	Not TRA	Aire unaffected
ENSMUSG00000075268	Gm10819	0.041918	3.43396	Not TRA	Aire unaffected
ENSMUSG00000040033	Stat2	0.003009	3.41701	Not TRA	Aire unaffected
ENSMUSG00000021133	4933426M11Rik	0.003625	3.41632	Not TRA	Aire unaffected
ENSMUSG00000028517	Ppap2b	0.000765	3.39845	Not TRA	Aire unaffected
ENSMUSG00000095585	CR974586.2	0.00902	3.39322	Not TRA	Aire unaffected
ENSMUSG00000045545	Krt14	3e-06	3.3781	TRA	Aire unaffected
ENSMUSG00000081677	Mdk-ps1	1.3e-05	3.36759	Not TRA	Aire unaffected
ENSMUSG00000013236	Ptprs	5.6e-05	3.34544	Not TRA	Aire unaffected
ENSMUSG00000042506	Usp22	0.008513	3.33986	Not TRA	Aire unaffected
ENSMUSG00000040329	Il7	0.001418	3.33482	TRA	Aire unaffected
ENSMUSG00000056258	Kcnq3	0.007054	3.32782	TRA	Aire unaffected
ENSMUSG00000055053	Nfic	0.002824	3.30169	Not TRA	Aire unaffected
ENSMUSG00000038175	Mylip	0.014461	3.29884	Not TRA	Aire unaffected
ENSMUSG00000020758	Itgb4	0.032227	3.29814	Not TRA	Aire unaffected
ENSMUSG00000032231	Anxa2	0.00065	3.2885	Not TRA	Aire unaffected
ENSMUSG00000027206	Cops2	0.001316	3.26295	Not TRA	Aire unaffected
ENSMUSG00000030790	Adm	0.023751	3.2558	TRA	Aire unaffected
ENSMUSG00000030530	Furin	0.00033	3.25347	TRA	Aire unaffected
ENSMUSG00000082646	Gm12732	0.014166	3.25155	Not TRA	Aire unaffected
ENSMUSG00000027239	Mdk	2e-06	3.23767	Not TRA	Aire unaffected
ENSMUSG00000022698	Naa50	0.024548	3.2364	Not TRA	Aire unaffected
ENSMUSG00000010461	Eya4	0.00911	3.23389	TRA	Aire unaffected
ENSMUSG00000053110	Yap1	0.00477	3.23267	Not TRA	Aire unaffected
ENSMUSG00000045414	1190002N15Rik	0.01247	3.22919	Not TRA	Aire unaffected
ENSMUSG00000022048	Dpysl2	1e-06	3.21491	Not TRA	Aire unaffected
ENSMUSG00000066258	Trim12a	0.007562	3.2077	Not TRA	Aire unaffected
ENSMUSG00000030067	Foxp1	0.001437	3.20738	Not TRA	Aire unaffected
ENSMUSG00000029202	Pds5a	0.020616	3.2064	Not TRA	Aire unaffected
ENSMUSG00000003847	Nfat5	0.002327	3.20367	Not TRA	Aire unaffected
ENSMUSG00000033306	Lpp	0	3.19388	Not TRA	Aire unaffected
ENSMUSG00000021109	Hif1a	0.001004	3.19254	Not TRA	Aire unaffected
ENSMUSG00000055320	Tead1	0.011487	3.18751	Not TRA	Aire unaffected
ENSMUSG00000036617	Etl4	0.042833	3.16379	Not TRA	Aire unaffected
ENSMUSG00000040158	Tax1bp3	0.0167	3.1528	Not TRA	Aire unaffected
ENSMUSG00000028464	Tpm2	2e-06	3.14772	Not TRA	Aire unaffected
ENSMUSG00000061601	Pclo	0.00136	3.12519	TRA	Aire unaffected
ENSMUSG00000030849	Fgfr2	0.010318	3.12428	Not TRA	Aire unaffected
ENSMUSG00000083624	Gm12469	0.022767	3.12072	Not TRA	Aire unaffected
ENSMUSG00000037234	Hook3	0.005203	3.10301	Not TRA	Aire unaffected
ENSMUSG00000023460	Rab12	0.020816	3.10024	Not TRA	Aire unaffected
ENSMUSG00000026281	Dtymk	0.032316	3.09628	Not TRA	Aire unaffected
ENSMUSG00000019907	Ppp1r12a	0.011629	3.09004	Not TRA	Aire unaffected
ENSMUSG00000075312	Gm13597	0.004554	3.07998	Not TRA	Aire unaffected
ENSMUSG00000075279	Mrpl23-ps1	0.03403	3.07657	Not TRA	Aire unaffected
ENSMUSG00000053477	Tcf4	5.9e-05	3.04483	Not TRA	Aire unaffected
ENSMUSG00000016918	Sulf1	0.005926	3.03453	TRA	Aire unaffected
ENSMUSG00000067736	Gm10222	0.002686	3.03009	Not TRA	Aire unaffected
ENSMUSG00000024421	Lama3	0.000261	3.0049	Not TRA	Aire unaffected
ENSMUSG00000038872	Zfhx3	0.010062	2.96162	Not TRA	Aire unaffected
ENSMUSG00000095675	Ccl21b	0	2.89671	TRA	Aire unaffected
ENSMUSG00000025932	Eya1	0.000711	2.87289	Not TRA	Aire unaffected
ENSMUSG00000024236	Svil	0.02248	2.85375	Not TRA	Aire unaffected
ENSMUSG00000023039	Krt7	0.022624	2.84366	Not TRA	Aire unaffected
ENSMUSG00000081886	Gm6175	7.1e-05	2.83179	Not TRA	Aire unaffected
ENSMUSG00000041308	Sntb2	0.015813	2.82883	Not TRA	Aire unaffected
ENSMUSG00000095105	Edaradd	0.000688	2.82157	TRA	Aire unaffected
ENSMUSG00000026918	Brd3	0.008549	2.81826	Not TRA	Aire unaffected
ENSMUSG00000071337	Tia1	0.019291	2.80482	Not TRA	Aire unaffected
ENSMUSG00000018417	Myo1b	0.000595	2.78433	Not TRA	Aire unaffected
ENSMUSG00000074578	1500012F01Rik	0.018657	2.77267	Not TRA	Aire unaffected
ENSMUSG00000029673	Auts2	2.4e-05	2.76393	Not TRA	Aire unaffected
ENSMUSG00000040681	Hmgn1	0.010896	2.7628	Not TRA	Aire unaffected
ENSMUSG00000019461	Plscr3	0.000738	2.74225	Not TRA	Aire unaffected
ENSMUSG00000024998	Plce1	0.041299	2.73857	TRA	Aire unaffected
ENSMUSG00000026977	2007-03-01	0.03295	2.72095	Not TRA	Aire unaffected
ENSMUSG00000027602	Map1lc3a	0.000597	2.70578	Not TRA	Aire unaffected
ENSMUSG00000095403	Gm21092	0.009232	2.68245	Not TRA	Aire unaffected
ENSMUSG00000068631	Gm7676	0	2.67685	Not TRA	Aire unaffected
ENSMUSG00000068267	Cenpb	0.048542	2.67147	Not TRA	Aire unaffected
ENSMUSG00000021171	Esyt2	0.010926	2.66753	Not TRA	Aire unaffected
ENSMUSG00000006344	Ggt5	0.045501	2.66665	TRA	Aire unaffected
ENSMUSG00000023232	Serinc2	0.013563	2.6644	Not TRA	Aire unaffected
ENSMUSG00000025809	Itgb1	0.006576	2.66416	Not TRA	Aire unaffected
ENSMUSG00000052684	Jun	0	2.65232	Not TRA	Aire unaffected
ENSMUSG00000039952	Dag1	0.000602	2.62411	Not TRA	Aire unaffected
ENSMUSG00000001700	Gramd3	0.031793	2.6164	Not TRA	Aire unaffected
ENSMUSG00000029191	Rfc1	0.016808	2.61288	Not TRA	Aire unaffected
ENSMUSG00000020086	H2afy2	0.041488	2.59875	TRA	Aire unaffected
ENSMUSG00000029270	Fam69a	0.004861	2.58436	Not TRA	Aire unaffected
ENSMUSG00000057606	Colq	0.046099	2.57802	Not TRA	Aire unaffected
ENSMUSG00000046618	Olfml2a	0.001957	2.56322	Not TRA	Aire unaffected
ENSMUSG00000003746	Man1a	0.034545	2.56321	Not TRA	Aire unaffected
ENSMUSG00000082902	Ccl19-ps1	0.006737	2.54601	Not TRA	Aire unaffected
ENSMUSG00000032228	Tcf12	0.049551	2.54312	Not TRA	Aire unaffected
ENSMUSG00000069601	Ank3	0.005274	2.53575	Not TRA	Aire unaffected
ENSMUSG00000027864	Ptgfrn	0.025637	2.47317	Not TRA	Aire unaffected
ENSMUSG00000028820	Sfpq	0.000429	2.46366	Not TRA	Aire unaffected
ENSMUSG00000046841	Ckap4	0.036624	2.4446	Not TRA	Aire unaffected
ENSMUSG00000081564	Gm13717	0.003001	2.44419	Not TRA	Aire unaffected
ENSMUSG00000042745	Id1	0.004811	2.42974	Not TRA	Aire unaffected
ENSMUSG00000075602	Ly6a	0.022159	2.42529	Not TRA	Aire unaffected
ENSMUSG00000025492	Ifitm3	0	2.41899	Not TRA	Aire unaffected
ENSMUSG00000025812	Pard3	0.036831	2.39862	Not TRA	Aire unaffected
ENSMUSG00000025203	Scd2	0.002911	2.3576	Not TRA	Aire unaffected
ENSMUSG00000052534	Pbx1	0.000137	2.34425	Not TRA	Aire unaffected
ENSMUSG00000055065	Ddx17	0.043066	2.33493	Not TRA	Aire unaffected
ENSMUSG00000045624	Esf1	0.017415	2.30486	Not TRA	Aire unaffected
ENSMUSG00000006050	Sra1	0.024711	2.29419	Not TRA	Aire unaffected
ENSMUSG00000028483	Snapc3	0.004522	2.29375	Not TRA	Aire unaffected
ENSMUSG00000039585	Myo9a	0.014481	2.27064	TRA	Aire unaffected
ENSMUSG00000054889	Dsp	0.038191	2.25714	Not TRA	Aire unaffected
ENSMUSG00000027878	Notch2	0	2.24939	Not TRA	Aire unaffected
ENSMUSG00000085334	Gm12940	0.000699	2.22347	Not TRA	Aire unaffected
ENSMUSG00000020241	Col6a2	0.003986	2.21868	Not TRA	Aire unaffected
ENSMUSG00000028184	Lphn2	0.005554	2.20652	Not TRA	Aire unaffected
ENSMUSG00000096506	CR974586.5	0.000451	2.19944	Not TRA	Aire unaffected
ENSMUSG00000039361	Picalm	0.001314	2.1975	Not TRA	Aire unaffected
ENSMUSG00000022378	Fam49b	0.037409	2.19584	Not TRA	Aire unaffected
ENSMUSG00000027184	Caprin1	0.003576	2.18815	Not TRA	Aire unaffected
ENSMUSG00000027304	Rtf1	0.005372	2.18658	Not TRA	Aire unaffected
ENSMUSG00000020315	Sptbn1	0.031721	2.18183	Not TRA	Aire unaffected
ENSMUSG00000032374	Plod2	0.000225	2.1787	Not TRA	Aire unaffected
ENSMUSG00000049421	Zfp260	0.033885	2.17022	Not TRA	Aire unaffected
ENSMUSG00000030287	Itpr2	0.004646	2.16888	Not TRA	Aire unaffected
ENSMUSG00000020009	Ifngr1	0.011956	2.15484	Not TRA	Aire unaffected
ENSMUSG00000028565	Nfia	0	2.15447	Not TRA	Aire unaffected
ENSMUSG00000074994	Qser1	0.038244	2.15231	Not TRA	Aire unaffected
ENSMUSG00000026104	Stat1	0.008312	2.13176	Not TRA	Aire unaffected
ENSMUSG00000084149	Gm12944	0.013659	2.111	Not TRA	Aire unaffected
ENSMUSG00000022665	Ccdc80	0.019079	2.11002	Not TRA	Aire enhanced
ENSMUSG00000046523	Kctd4	0.0444	2.10196	TRA	Aire unaffected
ENSMUSG00000021182	Ccdc88c	0.03045	2.08987	Not TRA	Aire unaffected
ENSMUSG00000020422	Tns3	0.004309	2.08685	Not TRA	Aire unaffected
ENSMUSG00000034168	Irf2bpl	0.025719	2.08529	Not TRA	Aire unaffected
ENSMUSG00000037070	Rbmxl1	0.027783	2.05744	Not TRA	Aire unaffected
ENSMUSG00000026131	Dst	5.4e-05	2.05638	Not TRA	Aire unaffected
ENSMUSG00000076431	Sox4	2e-06	2.0556	Not TRA	Aire unaffected
ENSMUSG00000029705	Cux1	0.011294	2.03432	Not TRA	Aire unaffected
ENSMUSG00000090877	Hspa1b	0.023884	2.0334	Not TRA	Aire unaffected
ENSMUSG00000024513	Mbd2	0.002549	2.02887	Not TRA	Aire unaffected
ENSMUSG00000082061	Gm12726	0.01519	2.02049	Not TRA	Aire unaffected
ENSMUSG00000018672	Copz2	0.015206	2.0093	Not TRA	Aire unaffected
ENSMUSG00000052512	Nav2	0.040926	2.00313	Not TRA	Aire unaffected
ENSMUSG00000029714	Gigyf1	0.000466	1.99977	Not TRA	Aire unaffected
ENSMUSG00000034422	Parp14	0.025687	1.98803	Not TRA	Aire unaffected
ENSMUSG00000084383	Gm13370	0.027598	1.97456	Not TRA	Aire unaffected
ENSMUSG00000027193	Api5	0.047247	1.96052	Not TRA	Aire unaffected
ENSMUSG00000022272	Myo10	0.001971	1.94925	Not TRA	Aire unaffected
ENSMUSG00000079139	Gm4204	0.044004	1.9486	Not TRA	Aire unaffected
ENSMUSG00000097850	4631405K08Rik	8.6e-05	1.9465	Not TRA	Aire unaffected
ENSMUSG00000027253	Lrp4	0.009547	1.93596	TRA	Aire unaffected
ENSMUSG00000033713	Foxn3	0.010086	1.91847	Not TRA	Aire unaffected
ENSMUSG00000033237	Arid2	0.039221	1.90585	Not TRA	Aire unaffected
ENSMUSG00000090101	Snhg9	0.037933	1.9055	Not TRA	Aire unaffected
ENSMUSG00000061048	Cdh3	0.005968	1.8999	TRA	Aire unaffected
ENSMUSG00000060591	Ifitm2	0	1.88864	Not TRA	Aire unaffected
ENSMUSG00000073489	Ifi204	0.005177	1.88392	Not TRA	Aire unaffected
ENSMUSG00000055932	Fto	0.008804	1.87277	Not TRA	Aire unaffected
ENSMUSG00000034160	Ogt	0.005144	1.87099	Not TRA	Aire unaffected
ENSMUSG00000032216	Nedd4	0.000324	1.86483	Not TRA	Aire unaffected
ENSMUSG00000066037	Hnrnpr	0.034938	1.8625	Not TRA	Aire unaffected
ENSMUSG00000020585	Laptm4a	0.025814	1.8564	Not TRA	Aire unaffected
ENSMUSG00000027660	Skil	0.021822	1.85444	Not TRA	Aire unaffected
ENSMUSG00000026547	Tagln2	0.025772	1.84159	Not TRA	Aire unaffected
ENSMUSG00000081170	Gm12922	0.024945	1.8345	Not TRA	Aire unaffected
ENSMUSG00000021716	Srek1ip1	0.007359	1.82617	Not TRA	Aire unaffected
ENSMUSG00000024538	Ppic	0.020667	1.82075	Not TRA	Aire unaffected
ENSMUSG00000035557	Krt17	0.000448	1.81649	TRA	Aire unaffected
ENSMUSG00000030256	Bhlhe41	0.004021	1.80496	TRA	Aire unaffected
ENSMUSG00000031561	Tenm3	0.024404	1.79792	Not TRA	Aire unaffected
ENSMUSG00000040785	Ttc3	0.000712	1.79755	Not TRA	Aire unaffected
ENSMUSG00000022119	Rbm26	0.016894	1.78026	Not TRA	Aire unaffected
ENSMUSG00000026727	Rsu1	0.001311	1.7802	Not TRA	Aire unaffected
ENSMUSG00000022103	Gfra2	0.001182	1.77622	TRA	Aire unaffected
ENSMUSG00000084148	Gm12380	0.043209	1.76085	Not TRA	Aire unaffected
ENSMUSG00000032332	Col12a1	0.010743	1.75837	Not TRA	Aire unaffected
ENSMUSG00000079523	Tmsb10	0.003615	1.73341	Not TRA	Aire unaffected
ENSMUSG00000086320	Gm12840	0.034789	1.73177	Not TRA	Aire unaffected
ENSMUSG00000041272	Tox	0.021306	1.72638	Not TRA	Aire unaffected
ENSMUSG00000021537	Cetn3	0.006015	1.71684	Not TRA	Aire unaffected
ENSMUSG00000029860	Zyx	0.000499	1.70586	Not TRA	Aire unaffected
ENSMUSG00000037643	Prkci	0.025314	1.70429	Not TRA	Aire unaffected
ENSMUSG00000044155	Naa38	0.033999	1.70128	Not TRA	Aire unaffected
ENSMUSG00000058799	Nap1l1	0.000121	1.69708	Not TRA	Aire unaffected
ENSMUSG00000021917	Spcs1	0.002146	1.69687	Not TRA	Aire unaffected
ENSMUSG00000020863	Luc7l3	0.009021	1.6964	Not TRA	Aire unaffected
ENSMUSG00000066551	Hmgb1	0.000273	1.6954	Not TRA	Aire unaffected
ENSMUSG00000072235	Tuba1a	0.009204	1.68663	Not TRA	Aire unaffected
ENSMUSG00000079889	Gm11951	0	1.67176	Not TRA	Aire unaffected
ENSMUSG00000032012	Pvrl1	0.000587	1.66135	Not TRA	Aire unaffected
ENSMUSG00000091971	Hspa1a	0.009636	1.65172	Not TRA	Aire unaffected
ENSMUSG00000053332	Gas5	0	1.64273	Not TRA	Aire unaffected
ENSMUSG00000068184	Ndufaf2	0.017705	1.62688	Not TRA	Aire unaffected
ENSMUSG00000027433	Xrn2	0.013848	1.61855	Not TRA	Aire unaffected
ENSMUSG00000036225	Kctd1	0.039799	1.60831	Not TRA	Aire unaffected
ENSMUSG00000044033	Ccdc141	0.009213	1.58527	Not TRA	Aire unaffected
ENSMUSG00000030224	Strap	0.043286	1.55152	Not TRA	Aire unaffected
ENSMUSG00000039304	Tnfsf10	0.000874	1.53643	Not TRA	Aire unaffected
ENSMUSG00000085939	Cd63-ps	0.016005	1.53315	Not TRA	Aire unaffected
ENSMUSG00000035274	Tpbg	0.005634	1.52905	TRA	Aire unaffected
ENSMUSG00000019647	Sema6a	0.003385	1.525	TRA	Aire unaffected
ENSMUSG00000059658	Gm16379	0.016741	1.51999	Not TRA	Aire unaffected
ENSMUSG00000038886	Man2a2	0.000257	1.51787	Not TRA	Aire unaffected
ENSMUSG00000041449	Serpina3h	0.023424	1.50163	Not TRA	Aire unaffected
ENSMUSG00000081865	Gm15484	0.000515	1.49892	Not TRA	Aire unaffected
ENSMUSG00000069833	Ahnak	0.019622	1.49806	Not TRA	Aire unaffected
ENSMUSG00000027810	Eif2a	0.035165	1.49158	Not TRA	Aire unaffected
ENSMUSG00000000567	Sox9	0.00207	1.48758	Not TRA	Aire unaffected
ENSMUSG00000024695	Zfp91	0.018883	1.47524	Not TRA	Aire unaffected
ENSMUSG00000028053	Ash1l	0.041184	1.4629	Not TRA	Aire unaffected
ENSMUSG00000083834	Gm12577	0.016104	1.45893	Not TRA	Aire unaffected
ENSMUSG00000049124	Gm8186	0.005328	1.45453	Not TRA	Aire unaffected
ENSMUSG00000022864	D16Ertd472e	0.04848	1.45145	Not TRA	Aire unaffected
ENSMUSG00000074415	2610203C20Rik	0.004538	1.44792	Not TRA	Aire unaffected
ENSMUSG00000073889	Il11ra1	0.043542	1.43672	Not TRA	Aire unaffected
ENSMUSG00000009470	Tnpo1	0.047036	1.43541	Not TRA	Aire unaffected
ENSMUSG00000059208	Hnrnpm	0.040049	1.43378	Not TRA	Aire unaffected
ENSMUSG00000096006	Gm21596	6.4e-05	1.42198	Not TRA	Aire unaffected
ENSMUSG00000022607	Ptk2	0.0276	1.40153	Not TRA	Aire unaffected
ENSMUSG00000021318	Gli3	0.004496	1.3927	TRA	Aire unaffected
ENSMUSG00000023022	Lima1	0.019413	1.38719	Not TRA	Aire unaffected
ENSMUSG00000022912	Pros1	0.002354	1.35966	Not TRA	Aire unaffected
ENSMUSG00000000739	Sult5a1	0.001267	1.35804	TRA	Aire unaffected
ENSMUSG00000090624	Gm17060	0.001743	1.35613	Not TRA	Aire unaffected
ENSMUSG00000042747	Krtcap2	0.004516	1.34982	Not TRA	Aire unaffected
ENSMUSG00000033763	Mtss1l	0.035033	1.34835	Not TRA	Aire unaffected
ENSMUSG00000018846	Pank3	0.028062	1.34676	Not TRA	Aire unaffected
ENSMUSG00000028399	Ptprd	0.044154	1.33897	Not TRA	Aire unaffected
ENSMUSG00000080877	Rpl22-ps1	0.000341	1.32965	Not TRA	Aire unaffected
ENSMUSG00000000085	Scmh1	0.005174	1.32681	Not TRA	Aire unaffected
ENSMUSG00000000579	Dynlt1c	0.004193	1.31497	Not TRA	Aire unaffected
ENSMUSG00000051236	Msrb3	0.010014	1.30578	Not TRA	Aire unaffected
ENSMUSG00000054766	Set	0.000841	1.3023	Not TRA	Aire unaffected
ENSMUSG00000021488	Nsd1	0.013814	1.28863	Not TRA	Aire unaffected
ENSMUSG00000015937	H2afy	0.019175	1.27528	Not TRA	Aire unaffected
ENSMUSG00000002379	Ndufa11	5.7e-05	1.27381	Not TRA	Aire unaffected
ENSMUSG00000044393	Dsg2	0.002854	1.26879	Not TRA	Aire unaffected
ENSMUSG00000015143	Actn1	0.001834	1.24848	Not TRA	Aire unaffected
ENSMUSG00000037692	Ahdc1	0.018063	1.23945	TRA	Aire unaffected
ENSMUSG00000098915	Rpl15-ps2	0.01189	1.22505	Not TRA	Aire unaffected
ENSMUSG00000017421	Zfp207	0.045171	1.22019	Not TRA	Aire unaffected
ENSMUSG00000084116	Gm12460	0.000702	1.21416	Not TRA	Aire unaffected
ENSMUSG00000082878	Gm12583	0.004518	1.21306	Not TRA	Aire unaffected
ENSMUSG00000071005	Ccl19	0.007846	1.21296	TRA	Aire unaffected
ENSMUSG00000095677	Dynlt1f	0.017448	1.21041	Not TRA	Aire unaffected
ENSMUSG00000064357	mt-Atp6	1e-06	1.2101	Not TRA	Aire unaffected
ENSMUSG00000033420	Antxr1	0.000725	1.20017	Not TRA	Aire unaffected
ENSMUSG00000082193	Rpl5-ps1	0.013905	1.19797	Not TRA	Aire unaffected
ENSMUSG00000046402	Rbp1	0.005517	1.1938	Not TRA	Aire unaffected
ENSMUSG00000066543	Gm10166	0.003498	1.19282	Not TRA	Aire unaffected
ENSMUSG00000071172	Srsf3	0.031974	1.18164	Not TRA	Aire unaffected
ENSMUSG00000082035	Gm14934	0.006428	1.17685	Not TRA	Aire unaffected
ENSMUSG00000091845	Gm4604	0.023884	1.1677	Not TRA	Aire unaffected
ENSMUSG00000064231	Gm5321	0.005593	1.16209	Not TRA	Aire unaffected
ENSMUSG00000063253	Scoc	0.042754	1.14763	Not TRA	Aire unaffected
ENSMUSG00000030417	Pdcd5	0.027512	1.14461	Not TRA	Aire unaffected
ENSMUSG00000059921	Unc5c	0.009319	1.13583	TRA	Aire unaffected
ENSMUSG00000082475	Gm7206	1e-06	1.13102	Not TRA	Aire unaffected
ENSMUSG00000003559	As3mt	0.046524	1.12873	Not TRA	Aire unaffected
ENSMUSG00000013701	Timm23	0.001962	1.12868	Not TRA	Aire unaffected
ENSMUSG00000041133	Smc1a	0.031163	1.12712	Not TRA	Aire unaffected
ENSMUSG00000081239	Gm11836	0.023786	1.0995	Not TRA	Aire unaffected
ENSMUSG00000049470	Aff4	0.029913	1.09362	Not TRA	Aire unaffected
ENSMUSG00000046434	Hnrnpa1	0.014447	1.07391	Not TRA	Aire unaffected
ENSMUSG00000094162	Ccl19-ps3	0.002106	1.07139	Not TRA	Aire unaffected
ENSMUSG00000037260	Hgsnat	0.002031	1.06503	Not TRA	Aire unaffected
ENSMUSG00000080198	Gm13573	0.026864	1.0616	Not TRA	Aire unaffected
ENSMUSG00000042520	Ubap2l	0.016043	1.05478	Not TRA	Aire unaffected
ENSMUSG00000036856	Wnt4	0.041321	1.05334	TRA	Aire unaffected
ENSMUSG00000084319	Tpt1-ps3	2e-06	1.05024	Not TRA	Aire unaffected
ENSMUSG00000037034	Pax1	0.040019	1.04989	Not TRA	Aire unaffected
ENSMUSG00000084314	Rps15a-ps3	0.036149	1.04085	Not TRA	Aire unaffected
ENSMUSG00000036572	Upf3b	0.042238	1.03326	Not TRA	Aire unaffected
ENSMUSG00000037361	0610009D07Rik	0.020013	1.03174	Not TRA	Aire unaffected
ENSMUSG00000084284	Tpt1-ps6	0.000473	1.03049	Not TRA	Aire unaffected
ENSMUSG00000028936	Rpl22	0.028565	1.0268	Not TRA	Aire unaffected
ENSMUSG00000051428	Gm5644	0.006949	1.02435	Not TRA	Aire unaffected
ENSMUSG00000059252	Tpt1-ps5	8.1e-05	1.01888	Not TRA	Aire unaffected
ENSMUSG00000086859	2810008D09Rik	0.013091	1.01792	Not TRA	Aire unaffected
ENSMUSG00000078087	Rps12l1	0.034068	1.01268	Not TRA	Aire unaffected
ENSMUSG00000083378	Gm13196	0.001335	1.00476	Not TRA	Aire unaffected
ENSMUSG00000026866	Kynu	0.019487	-1.01185	TRA	Aire unaffected
ENSMUSG00000078153	Psme2b	0.012086	-1.02243	Not TRA	Aire unaffected
ENSMUSG00000028617	Lrrc42	0.046766	-1.02728	Not TRA	Aire unaffected
ENSMUSG00000079197	Psme2	0.0096	-1.07202	Not TRA	Aire unaffected
ENSMUSG00000034663	Bmp2k	0.042868	-1.25516	Not TRA	Aire unaffected
ENSMUSG00000096979	Gm26880	0.008754	-1.25944	Not TRA	Aire unaffected
ENSMUSG00000037548	H2-DMb2	0.000269	-1.29372	Not TRA	Aire unaffected
ENSMUSG00000042306	S100a14	0.037932	-1.3229	TRA	Aire unaffected
ENSMUSG00000035186	Ubd	0.000271	-1.45837	TRA	Aire unaffected
ENSMUSG00000095419	Gm14328	0.03373	-1.66999	Not TRA	Aire unaffected
ENSMUSG00000024121	Atp6v0c	0.023316	-1.70693	Not TRA	Aire unaffected
ENSMUSG00000025279	Dnase1l3	0.004906	-1.73867	TRA	Aire unaffected
ENSMUSG00000091747	D17H6S56E-5	0.02406	-1.76136	Not TRA	Aire unaffected
ENSMUSG00000020077	Srgn	1e-06	-1.83402	Not TRA	Aire unaffected
ENSMUSG00000016256	Ctsz	0.034963	-1.84039	Not TRA	Aire unaffected
ENSMUSG00000037443	Cep85	0.003498	-1.87948	Not TRA	Aire unaffected
ENSMUSG00000030666	Calcb	0.014848	-1.89888	TRA	Aire unaffected
ENSMUSG00000094334	Fabp5l2	0.021154	-1.94744	Not TRA	Aire unaffected
ENSMUSG00000038235	F11r	0.037913	-1.94862	Not TRA	Aire unaffected
ENSMUSG00000027533	Fabp5	0.018668	-2.05112	Not TRA	Aire unaffected
ENSMUSG00000029134	Plb1	0.016271	-2.27159	TRA	Aire unaffected
ENSMUSG00000028581	Laptm5	0.014279	-2.42543	Not TRA	Aire unaffected
ENSMUSG00000020962	Gtf2a1	0.033531	-2.43397	Not TRA	Aire unaffected
ENSMUSG00000024338	Psmb8	0.022689	-2.45092	Not TRA	Aire unaffected
ENSMUSG00000025189	Cnnm1	0.001695	-2.57938	TRA	Aire unaffected
ENSMUSG00000006519	Cyba	0	-2.59786	Not TRA	Aire unaffected
ENSMUSG00000023032	Slc4a8	0.032622	-2.62699	Not TRA	Aire unaffected
ENSMUSG00000031488	Rab11fip1	0.030181	-2.77958	TRA	Aire unaffected
ENSMUSG00000063157	Csn2	0.001196	-2.81489	TRA	Aire unaffected
ENSMUSG00000030750	Nsmce1	0.008315	-2.90813	Not TRA	Aire unaffected
ENSMUSG00000042064	Myo3b	0.038744	-2.92617	TRA	Aire unaffected
ENSMUSG00000050994	Adgb	0.047527	-2.99265	TRA	Aire unaffected
ENSMUSG00000053641	Dennd4a	0.035033	-3.1072	Not TRA	Aire unaffected
ENSMUSG00000034573	Ptpn13	0.039534	-3.34046	Not TRA	Aire unaffected
ENSMUSG00000038608	Dock10	0.043836	-3.4978	Not TRA	Aire unaffected
ENSMUSG00000024334	H2-Oa	0.011254	-3.55957	Not TRA	Aire unaffected
ENSMUSG00000045969	Ing1	0.004034	-3.61821	Not TRA	Aire unaffected
ENSMUSG00000089929	Bcl2a1b	0.008676	-3.75544	TRA	Aire enhanced
ENSMUSG00000054423	Cadps	0.020645	-3.77928	TRA	Aire unaffected
ENSMUSG00000054162	Spock3	0.036502	-3.87662	TRA	Aire unaffected
ENSMUSG00000001864	Aif1l	0.045432	-4.22271	Not TRA	Aire unaffected
ENSMUSG00000032359	Ctsh	0.004647	-4.31698	Not TRA	Aire unaffected
ENSMUSG00000000682	Cd52	4e-05	-4.35613	Not TRA	Aire unaffected
ENSMUSG00000026893	Gca	0.025261	-4.39863	Not TRA	Aire unaffected
ENSMUSG00000000731	Aire	0.001008	-4.40307	Not TRA	Aire enhanced
ENSMUSG00000033389	Arhgap44	0.041662	-4.54217	Not TRA	Aire unaffected
ENSMUSG00000032786	Alas1	0.04853	-4.58629	Not TRA	Aire unaffected
ENSMUSG00000020017	Hal	0.008084	-4.82598	TRA	Aire unaffected
ENSMUSG00000024867	Pip5k1b	0.025031	-5.14109	Not TRA	Aire unaffected
ENSMUSG00000022540	Rogdi	0.044932	-5.29253	Not TRA	Aire unaffected
ENSMUSG00000067341	H2-Eb2	0.024732	-5.30954	Not TRA	Aire unaffected
ENSMUSG00000046352	Gjb2	0.017167	-5.45663	Not TRA	Aire unaffected
ENSMUSG00000000308	Ckmt1	0.005476	-5.58418	Not TRA	Aire unaffected
ENSMUSG00000046727	Cystm1	0.006318	-5.6667	Not TRA	Aire unaffected
ENSMUSG00000041782	Lad1	0.004264	-5.82734	Not TRA	Aire unaffected
ENSMUSG00000027360	Hdc	0.00476	-5.92575	Not TRA	Aire unaffected
ENSMUSG00000071715	Ncf4	0.003478	-5.97274	Not TRA	Aire unaffected
ENSMUSG00000096581	Bcl2a1d	0.009233	-6.15453	TRA	Aire unaffected
ENSMUSG00000024778	Fas	0.007721	-6.36975	Not TRA	Aire unaffected
ENSMUSG00000031304	Il2rg	0.000757	-6.98473	Not TRA	Aire unaffected
ENSMUSG00000033220	Rac2	0.002426	-7.13211	Not TRA	Aire unaffected
ENSMUSG00000001021	S100a3	0.002884	-7.4282	Not TRA	Aire unaffected
ENSMUSG00000023064	Sncg	0.003199	-8.44161	TRA	Aire unaffected

## Sheet: mTEChi
Gene_ID	Gene_Name	q-value	log2(FC)	TRA	Aire
ENSMUSG00000001021	S100a3	2e-06	7.02243	Not TRA	Aire unaffected
ENSMUSG00000087628	Gm13028	0.012489	6.53501	Not TRA	Aire unaffected
ENSMUSG00000040767	Snrnp25	0.002419	6.39995	Not TRA	Aire unaffected
ENSMUSG00000053398	Phgdh	1.7e-05	5.69233	Not TRA	Aire unaffected
ENSMUSG00000076437	2700094K13Rik	0.045925	5.58528	Not TRA	Aire unaffected
ENSMUSG00000082280	Gm7901	0.000163	5.34021	Not TRA	Aire unaffected
ENSMUSG00000047751	Utf1	0.023405	4.97775	Not TRA	Aire unaffected
ENSMUSG00000015312	Gadd45b	0.006632	4.63058	Not TRA	Aire unaffected
ENSMUSG00000023032	Slc4a8	0.002255	4.45362	Not TRA	Aire unaffected
ENSMUSG00000027131	Emc4	0.049601	4.22863	Not TRA	Aire unaffected
ENSMUSG00000032047	Acat1	0.013278	4.17181	Not TRA	Aire unaffected
ENSMUSG00000006457	Actn3	0.012106	4.12056	TRA	Aire unaffected
ENSMUSG00000025189	Cnnm1	0.010856	3.96476	TRA	Aire unaffected
ENSMUSG00000027360	Hdc	0.00024	3.85138	Not TRA	Aire unaffected
ENSMUSG00000025509	Pnpla2	0.009386	3.79286	Not TRA	Aire unaffected
ENSMUSG00000022074	Tnfrsf10b	0.034926	3.73504	Not TRA	Aire unaffected
ENSMUSG00000021125	Arg2	0.002801	3.58155	TRA	Aire unaffected
ENSMUSG00000033083	Tbc1d4	0.001403	3.56069	Not TRA	Aire unaffected
ENSMUSG00000022540	Rogdi	0.027728	3.48578	Not TRA	Aire unaffected
ENSMUSG00000000731	Aire	3e-06	3.4688	Not TRA	Aire enhanced
ENSMUSG00000031304	Il2rg	0.008512	3.15715	Not TRA	Aire unaffected
ENSMUSG00000030666	Calcb	0.001919	3.00352	TRA	Aire unaffected
ENSMUSG00000006782	Cnp	0.011569	2.93341	Not TRA	Aire unaffected
ENSMUSG00000053641	Dennd4a	0.032561	2.77442	Not TRA	Aire unaffected
ENSMUSG00000033389	Arhgap44	0.001014	2.73863	Not TRA	Aire unaffected
ENSMUSG00000061132	Blnk	0.048696	2.49697	Not TRA	Aire unaffected
ENSMUSG00000017652	Cd40	0.001846	2.47999	TRA	Aire unaffected
ENSMUSG00000000732	Icosl	0.000139	2.36232	TRA	Aire unaffected
ENSMUSG00000026866	Kynu	0.002134	2.25646	TRA	Aire unaffected
ENSMUSG00000030827	Fgf21	0.012333	2.25137	TRA	Aire unaffected
ENSMUSG00000007029	Vars	0.023373	2.19609	Not TRA	Aire unaffected
ENSMUSG00000030750	Nsmce1	0.000156	1.99464	Not TRA	Aire unaffected
ENSMUSG00000032359	Ctsh	0.033476	1.97694	Not TRA	Aire unaffected
ENSMUSG00000031488	Rab11fip1	0.028331	1.90037	TRA	Aire unaffected
ENSMUSG00000074141	Il4i1	0.041563	1.79488	TRA	Aire unaffected
ENSMUSG00000034573	Ptpn13	0.022781	1.78152	Not TRA	Aire unaffected
ENSMUSG00000040430	Pitpnc1	0.020688	1.7263	Not TRA	Aire unaffected
ENSMUSG00000028617	Lrrc42	0.002385	1.549	Not TRA	Aire unaffected
ENSMUSG00000028581	Laptm5	0.004883	1.44322	Not TRA	Aire unaffected
ENSMUSG00000042306	S100a14	0.002092	1.42379	TRA	Aire unaffected
ENSMUSG00000026254	Eif4e2	0.040756	1.31603	Not TRA	Aire unaffected
ENSMUSG00000032575	Manf	0.046221	1.28919	Not TRA	Aire unaffected
ENSMUSG00000020077	Srgn	0.003886	1.25494	Not TRA	Aire unaffected
ENSMUSG00000037443	Cep85	0.022494	1.21423	Not TRA	Aire unaffected
ENSMUSG00000037548	H2-DMb2	0.001261	1.17226	Not TRA	Aire unaffected
ENSMUSG00000078967	Gm3272	0.030369	1.12895	Not TRA	Aire unaffected
ENSMUSG00000057666	Gapdh	0.000384	1.08867	Not TRA	Aire unaffected
ENSMUSG00000020936	Nmt1	0.035757	1.0772	Not TRA	Aire unaffected
ENSMUSG00000015656	Hspa8	2e-06	1.05276	Not TRA	Aire unaffected
ENSMUSG00000024158	Hagh	0.023541	1.01612	Not TRA	Aire unaffected
ENSMUSG00000052957	Gas1	0.049768	-1.01032	Not TRA	Aire unaffected
ENSMUSG00000044177	Wfikkn2	0.04957	-1.19806	TRA	Aire unaffected
ENSMUSG00000048154	Kmt2d	0.042773	-1.19884	Not TRA	Aire unaffected
ENSMUSG00000023236	Scg5	0.048634	-1.20917	TRA	Aire unaffected
ENSMUSG00000060591	Ifitm2	0.005733	-1.2196	Not TRA	Aire unaffected
ENSMUSG00000036478	Btg1	1.5e-05	-1.33964	Not TRA	Aire unaffected
ENSMUSG00000082241	Gm15776	0.03354	-1.34272	Not TRA	Aire unaffected
ENSMUSG00000032216	Nedd4	0.049451	-1.43296	Not TRA	Aire unaffected
ENSMUSG00000045394	Epcam	0.027209	-1.47007	Not TRA	Aire unaffected
ENSMUSG00000096006	Gm21596	0.013577	-1.5331	Not TRA	Aire unaffected
ENSMUSG00000079889	Gm11951	0.001278	-1.53968	Not TRA	Aire unaffected
ENSMUSG00000054693	Adam10	0.018532	-1.58506	Not TRA	Aire unaffected
ENSMUSG00000028565	Nfia	0.000581	-1.63139	Not TRA	Aire unaffected
ENSMUSG00000029673	Auts2	0.023792	-1.64785	Not TRA	Aire unaffected
ENSMUSG00000029004	Kmt2e	0.017408	-1.85437	Not TRA	Aire unaffected
ENSMUSG00000022037	Clu	0.023518	-1.95276	Not TRA	Aire unaffected
ENSMUSG00000082675	Gm6382	0.02089	-1.98932	Not TRA	Aire unaffected
ENSMUSG00000025492	Ifitm3	2e-06	-2.03934	Not TRA	Aire unaffected
ENSMUSG00000030256	Bhlhe41	0.001176	-2.0539	TRA	Aire unaffected
ENSMUSG00000025809	Itgb1	0.032652	-2.14016	Not TRA	Aire unaffected
ENSMUSG00000020863	Luc7l3	0.048224	-2.15571	Not TRA	Aire unaffected
ENSMUSG00000040483	Xaf1	0.040263	-2.25775	Not TRA	Aire enhanced
ENSMUSG00000044461	Shisa2	0.042555	-2.27949	TRA	Aire unaffected
ENSMUSG00000068631	Gm7676	3.1e-05	-2.29136	Not TRA	Aire unaffected
ENSMUSG00000094121	Ccl21c	0.001558	-2.31269	Not TRA	Aire unaffected
ENSMUSG00000094065	Gm21541	9.7e-05	-2.34917	Not TRA	Aire unaffected
ENSMUSG00000076431	Sox4	0.01664	-2.37141	Not TRA	Aire unaffected
ENSMUSG00000022139	Mbnl2	0.019371	-2.37658	Not TRA	Aire unaffected
ENSMUSG00000019907	Ppp1r12a	0.011713	-2.38638	Not TRA	Aire unaffected
ENSMUSG00000042035	Igsf3	0.038707	-2.39049	Not TRA	Aire unaffected
ENSMUSG00000028412	Slc44a1	0.043571	-2.40081	Not TRA	Aire unaffected
ENSMUSG00000081657	Gm15466	0.036348	-2.44719	Not TRA	Aire unaffected
ENSMUSG00000027878	Notch2	0.002744	-2.51532	Not TRA	Aire unaffected
ENSMUSG00000032816	Igdcc4	0.012562	-2.56503	Not TRA	Aire unaffected
ENSMUSG00000074796	Slc4a11	0.049438	-2.62788	TRA	Aire unaffected
ENSMUSG00000024985	Tcf7l2	0.00487	-2.63659	Not TRA	Aire unaffected
ENSMUSG00000059182	Skap2	0.030625	-2.6705	Not TRA	Aire unaffected
ENSMUSG00000045545	Krt14	0.001613	-2.69851	TRA	Aire unaffected
ENSMUSG00000039361	Picalm	0.006684	-2.70151	Not TRA	Aire unaffected
ENSMUSG00000033355	Rtp4	0.020435	-2.75063	Not TRA	Aire enhanced
ENSMUSG00000052684	Jun	0.003265	-2.75943	Not TRA	Aire unaffected
ENSMUSG00000096271	Ccl21c	1e-06	-2.92342	Not TRA	Aire unaffected
ENSMUSG00000033295	Ptprf	0.0389	-3.00002	Not TRA	Aire unaffected
ENSMUSG00000078599	Skint8	0.002903	-3.08206	Not TRA	Aire unaffected
ENSMUSG00000056214	Pard6g	0.04876	-3.08815	Not TRA	Aire unaffected
ENSMUSG00000022272	Myo10	0.003234	-3.09572	Not TRA	Aire unaffected
ENSMUSG00000079017	Ifi27l2a	1.2e-05	-3.10646	Not TRA	Aire enhanced
ENSMUSG00000048776	Pthlh	0.040414	-3.20035	TRA	Aire unaffected
ENSMUSG00000023039	Krt7	0.031031	-3.21803	Not TRA	Aire unaffected
ENSMUSG00000032085	Tagln	0.023663	-3.32259	Not TRA	Aire unaffected
ENSMUSG00000035493	Tgfbi	0.038696	-3.32807	Not TRA	Aire enhanced
ENSMUSG00000055053	Nfic	0.006741	-3.47693	Not TRA	Aire unaffected
ENSMUSG00000033880	Lgals3bp	0.043406	-3.61024	Not TRA	Aire unaffected
ENSMUSG00000073878	Gm13304	3e-06	-3.61314	TRA	Aire unaffected
ENSMUSG00000000983	Wfdc18	0.001896	-3.6306	TRA	Aire enhanced
ENSMUSG00000095320	CCL21A	0.000122	-3.63151	Not TRA	Aire unaffected
ENSMUSG00000001119	Col6a1	0.017273	-3.63497	Not TRA	Aire unaffected
ENSMUSG00000031502	Col4a1	0.000158	-3.68809	Not TRA	Aire unaffected
ENSMUSG00000018102	Hist1h2bc	0.020401	-3.69896	Not TRA	Aire unaffected
ENSMUSG00000020052	Ascl1	0.016347	-3.74791	TRA	Aire unaffected
ENSMUSG00000040268	Plekha1	0.019355	-3.94248	Not TRA	Aire unaffected
ENSMUSG00000032231	Anxa2	0.019961	-3.96082	Not TRA	Aire unaffected
ENSMUSG00000054889	Dsp	0.000127	-4.00467	Not TRA	Aire unaffected
ENSMUSG00000075602	Ly6a	0.003684	-4.00491	Not TRA	Aire unaffected
ENSMUSG00000094686	Ccl21a	1.7e-05	-4.25897	TRA	Aire unaffected
ENSMUSG00000066026	Dhrs3	0.014507	-4.26619	Not TRA	Aire unaffected
ENSMUSG00000021127	Zfp36l1	0.000654	-4.38785	Not TRA	Aire unaffected
ENSMUSG00000031613	Hpgd	0.039476	-4.47045	Not TRA	Aire unaffected
ENSMUSG00000049214	Skint7	0.04596	-4.482	Not TRA	Aire unaffected
ENSMUSG00000031328	Flna	0.001818	-4.54156	Not TRA	Aire unaffected
ENSMUSG00000020315	Sptbn1	0.00891	-4.67224	Not TRA	Aire unaffected
ENSMUSG00000070394	Tmem256	0.043832	-4.86794	Not TRA	Aire unaffected
ENSMUSG00000061527	Krt5	0.001278	-4.9873	Not TRA	Aire unaffected
ENSMUSG00000041238	Rbbp8	0.037605	-5.00596	Not TRA	Aire unaffected
ENSMUSG00000038418	Egr1	0.038054	-5.06512	Not TRA	Aire unaffected
ENSMUSG00000028583	Pdpn	0.009894	-5.13485	Not TRA	Aire unaffected
ENSMUSG00000029761	Cald1	4.3e-05	-5.29178	Not TRA	Aire unaffected
ENSMUSG00000021250	Fos	0.039022	-5.30047	Not TRA	Aire unaffected
ENSMUSG00000054263	Lifr	0.037429	-5.31805	Not TRA	Aire unaffected
ENSMUSG00000027276	Jag1	0.008429	-5.51229	Not TRA	Aire unaffected
ENSMUSG00000019851	Perp	0.007129	-5.58796	Not TRA	Aire unaffected
ENSMUSG00000026185	Igfbp5	0.00108	-5.58935	Not TRA	Aire unaffected
ENSMUSG00000026701	Prdx6	0.043778	-5.81012	Not TRA	Aire unaffected
ENSMUSG00000022505	Emp2	0.006875	-5.8609	Not TRA	Aire unaffected
ENSMUSG00000000326	Comt	0.001333	-5.87927	Not TRA	Aire unaffected
ENSMUSG00000044986	Tst	0.022279	-6.49995	Not TRA	Aire unaffected
ENSMUSG00000002985	Apoe	0.020597	-6.63158	Not TRA	Aire unaffected
ENSMUSG00000020644	Id2	0.04967	-6.69741	Not TRA	Aire enhanced
ENSMUSG00000001123	Lgals9	0.000511	-7.16812	Not TRA	Aire unaffected
ENSMUSG00000042712	Wbp5	0.027859	-7.18149	Not TRA	Aire unaffected

## Sheet: mTEClo
Gene_ID	Gene_Name	q-value	log2(FC)	TRA	Aire
ENSMUSG00000013643	Lypd8	0.01351	8.9574	TRA	Aire unaffected
ENSMUSG00000023064	Sncg	0.000309	7.56172	TRA	Aire unaffected
ENSMUSG00000037145	2210407C18Rik	0.000557	7.11634	TRA	Aire unaffected
ENSMUSG00000034738	Nostrin	0.003969	6.87086	Not TRA	Aire unaffected
ENSMUSG00000021749	Oit1	0.00186	6.73845	Not TRA	Aire unaffected
ENSMUSG00000096581	Bcl2a1d	0.000711	6.64341	TRA	Aire unaffected
ENSMUSG00000002233	Rhoc	0.007042	6.62128	Not TRA	Aire unaffected
ENSMUSG00000078439	2210404O07Rik	0.000914	6.52944	Not TRA	Aire unaffected
ENSMUSG00000070473	Cldn3	0.001323	6.5141	Not TRA	Aire unaffected
ENSMUSG00000089929	Bcl2a1b	4.1e-05	6.51071	TRA	Aire enhanced
ENSMUSG00000029811	Aoc1	0.000146	6.4205	TRA	Aire unaffected
ENSMUSG00000020826	Nos2	0.000326	6.39344	TRA	Aire unaffected
ENSMUSG00000023067	Cdkn1a	0.011064	6.08305	Not TRA	Aire unaffected
ENSMUSG00000049972	Skint9	0.000317	6.01657	Not TRA	Aire unaffected
ENSMUSG00000032246	Calml4	0.02742	5.70824	Not TRA	Aire unaffected
ENSMUSG00000047501	Cldn4	0.033222	5.58338	TRA	Aire unaffected
ENSMUSG00000021213	Akr1c13	0.002258	5.37075	Not TRA	Aire unaffected
ENSMUSG00000003206	Ebi3	0.001415	5.30643	TRA	Aire unaffected
ENSMUSG00000025497	Cdhr5	0.003511	5.2634	TRA	Aire unaffected
ENSMUSG00000068011	2510049J12Rik	0.044497	5.25138	TRA	Aire unaffected
ENSMUSG00000021585	Cast	0.014034	5.22871	Not TRA	Aire unaffected
ENSMUSG00000064899	Snord118	0.014778	5.01428	Not TRA	Aire unaffected
ENSMUSG00000021754	Map3k1	0.012556	4.88496	Not TRA	Aire unaffected
ENSMUSG00000029772	Ahcyl2	1e-06	4.86469	Not TRA	Aire unaffected
ENSMUSG00000033213	AA467197	0.016452	4.71314	Not TRA	Aire unaffected
ENSMUSG00000020184	Mdm2	9.1e-05	4.60994	Not TRA	Aire unaffected
ENSMUSG00000073982	Rhog	0.026697	4.54031	Not TRA	Aire unaffected
ENSMUSG00000020053	Igf1	0.006	4.42672	Not TRA	Aire enhanced
ENSMUSG00000040808	S100g	0.031716	4.41809	TRA	Aire unaffected
ENSMUSG00000046727	Cystm1	0.024391	4.40579	Not TRA	Aire unaffected
ENSMUSG00000025337	Sbds	0.007564	4.29131	Not TRA	Aire unaffected
ENSMUSG00000032652	Crebl2	0.011767	4.25379	Not TRA	Aire unaffected
ENSMUSG00000050440	Hamp	0.037349	4.20352	TRA	Aire unaffected
ENSMUSG00000040026	Saa3	0.035087	4.1691	TRA	Aire enhanced
ENSMUSG00000026166	Ccl20	0.042919	4.13167	TRA	Aire enhanced
ENSMUSG00000040613	Apobec1	0.003935	4.10854	Not TRA	Aire unaffected
ENSMUSG00000027276	Jag1	0.048001	3.97939	Not TRA	Aire unaffected
ENSMUSG00000031438	Rnf128	0.001522	3.97049	Not TRA	Aire unaffected
ENSMUSG00000062515	Fabp4	0.043995	3.96356	Not TRA	Aire unaffected
ENSMUSG00000034634	Ly6d	0.044945	3.95173	Not TRA	Aire enhanced
ENSMUSG00000029189	Sel1l3	0.014134	3.88078	Not TRA	Aire unaffected
ENSMUSG00000026989	Dapl1	0.001555	3.85372	Not TRA	Aire enhanced
ENSMUSG00000045827	Serpinb9	0.015509	3.79691	Not TRA	Aire unaffected
ENSMUSG00000022014	Epsti1	0.018661	3.7614	TRA	Aire unaffected
ENSMUSG00000024066	Xdh	0.005528	3.73745	Not TRA	Aire unaffected
ENSMUSG00000037573	Tob1	0.00128	3.69034	Not TRA	Aire unaffected
ENSMUSG00000094886	Gm10784	0.013735	3.66859	Not TRA	Aire unaffected
ENSMUSG00000028088	Fmo5	0.000282	3.66275	TRA	Aire unaffected
ENSMUSG00000021696	Elovl7	0.008032	3.6589	Not TRA	Aire unaffected
ENSMUSG00000036390	Gadd45a	0.004244	3.57002	Not TRA	Aire unaffected
ENSMUSG00000029335	Bmp3	0.000247	3.56484	Not TRA	Aire unaffected
ENSMUSG00000000544	Gpa33	2.1e-05	3.46774	TRA	Aire unaffected
ENSMUSG00000074115	Saa1	0.016769	3.44169	TRA	Aire enhanced
ENSMUSG00000034438	Gbp8	0.007545	3.43435	TRA	Aire unaffected
ENSMUSG00000003452	Bicd1	0.001622	3.41813	Not TRA	Aire unaffected
ENSMUSG00000039531	Zufsp	0.02799	3.41699	Not TRA	Aire unaffected
ENSMUSG00000030587	2200002D01Rik	0.042678	3.40814	TRA	Aire unaffected
ENSMUSG00000024503	Spink3	0.003639	3.36587	Not TRA	Aire enhanced
ENSMUSG00000027078	Ube2l6	0.034102	3.29089	TRA	Aire unaffected
ENSMUSG00000032786	Alas1	0.005662	3.28947	Not TRA	Aire unaffected
ENSMUSG00000059237	Ppp1r2-ps4	0.039738	3.24483	Not TRA	Aire unaffected
ENSMUSG00000001156	Mxd1	0.01903	3.24467	Not TRA	Aire unaffected
ENSMUSG00000024846	Cst6	0.012683	3.21392	TRA	Aire unaffected
ENSMUSG00000018102	Hist1h2bc	0.004121	3.18589	Not TRA	Aire unaffected
ENSMUSG00000079563	Pglyrp2	0.004372	3.1807	TRA	Aire unaffected
ENSMUSG00000027775	Mfsd1	0.047504	3.16341	Not TRA	Aire unaffected
ENSMUSG00000054162	Spock3	0.001526	3.07308	TRA	Aire unaffected
ENSMUSG00000026576	Atp1b1	0.011723	3.01586	Not TRA	Aire unaffected
ENSMUSG00000070313	A630095E13Rik	0.001086	3.01202	TRA	Aire unaffected
ENSMUSG00000075010	AW112010	7e-06	2.98356	Not TRA	Aire unaffected
ENSMUSG00000039208	Metrnl	0.017659	2.97644	Not TRA	Aire unaffected
ENSMUSG00000044734	Serpinb1a	6.3e-05	2.89446	Not TRA	Aire unaffected
ENSMUSG00000038235	F11r	0.001382	2.84228	Not TRA	Aire unaffected
ENSMUSG00000047281	Sfn	0.001526	2.71801	Not TRA	Aire unaffected
ENSMUSG00000042842	Serpinb6b	0.03224	2.58255	Not TRA	Aire unaffected
ENSMUSG00000016283	H2-M2	0.00408	2.5232	Not TRA	Aire unaffected
ENSMUSG00000082675	Gm6382	9.4e-05	2.50797	Not TRA	Aire unaffected
ENSMUSG00000015766	Eps8	0.026537	2.47093	Not TRA	Aire unaffected
ENSMUSG00000040624	Plekhg1	0.00725	2.46661	Not TRA	Aire unaffected
ENSMUSG00000060477	Irak2	0.0326	2.45578	Not TRA	Aire unaffected
ENSMUSG00000021591	Glrx	0.00399	2.40612	Not TRA	Aire unaffected
ENSMUSG00000044279	Crb3	0.041268	2.33656	Not TRA	Aire unaffected
ENSMUSG00000005547	Cyp2a5	0.003951	2.30647	TRA	Aire unaffected
ENSMUSG00000031635	Anxa10	0.038321	2.2467	TRA	Aire unaffected
ENSMUSG00000006360	Crip1	0.010043	2.08305	Not TRA	Aire unaffected
ENSMUSG00000034187	Nsf	0.016069	1.98302	Not TRA	Aire unaffected
ENSMUSG00000024985	Tcf7l2	0.002695	1.89878	Not TRA	Aire unaffected
ENSMUSG00000017132	Cyth1	0.011152	1.85888	Not TRA	Aire unaffected
ENSMUSG00000000682	Cd52	0.001487	1.8452	Not TRA	Aire unaffected
ENSMUSG00000095041	AC149090.1	0.012103	1.83562	Not TRA	Aire unaffected
ENSMUSG00000039131	Gipc2	0.005043	1.81596	TRA	Aire unaffected
ENSMUSG00000021687	Scamp1	0.004583	1.79138	Not TRA	Aire unaffected
ENSMUSG00000001552	Jup	0.041276	1.74471	Not TRA	Aire unaffected
ENSMUSG00000092274	Neat1	0.033074	1.72603	Not TRA	Aire unaffected
ENSMUSG00000036299	BC031181	0.035711	1.61938	Not TRA	Aire unaffected
ENSMUSG00000031353	Rbbp7	0.000279	1.59307	Not TRA	Aire unaffected
ENSMUSG00000024338	Psmb8	0.002394	1.50303	Not TRA	Aire unaffected
ENSMUSG00000062345	Serpinb2	0.005007	1.39896	TRA	Aire unaffected
ENSMUSG00000018585	Atox1	0.004539	1.39275	Not TRA	Aire unaffected
ENSMUSG00000090119	Gm8185	0.003089	1.30973	Not TRA	Aire unaffected
ENSMUSG00000081413	Gm14088	0.000949	1.27179	Not TRA	Aire unaffected
ENSMUSG00000028158	Mttp	0.012253	1.2412	TRA	Aire unaffected
ENSMUSG00000035186	Ubd	0.000256	1.16014	TRA	Aire unaffected
ENSMUSG00000019943	Atp2b1	0.012083	1.12909	Not TRA	Aire unaffected
ENSMUSG00000041984	Rptn	0.00175	1.07904	TRA	Aire unaffected
ENSMUSG00000080242	Gm15487	0.00406	1.07825	Not TRA	Aire unaffected
ENSMUSG00000004535	Tax1bp1	0.011324	1.078	Not TRA	Aire unaffected
ENSMUSG00000028064	Sema4a	0.011697	1.04591	Not TRA	Aire unaffected
ENSMUSG00000015575	Atp6v0e	0.032799	1.00892	Not TRA	Aire unaffected
ENSMUSG00000061477	Rps7	0.001141	-1.00418	Not TRA	Aire unaffected
ENSMUSG00000071415	Rpl23	0.000983	-1.00684	Not TRA	Aire unaffected
ENSMUSG00000061787	Rps17	0.003594	-1.0167	Not TRA	Aire unaffected
ENSMUSG00000052192	Gm5963	0.006464	-1.02344	Not TRA	Aire unaffected
ENSMUSG00000066629	Rpl36-ps3	0.00669	-1.02389	Not TRA	Aire unaffected
ENSMUSG00000008683	Rps15a	0.005801	-1.03995	Not TRA	Aire unaffected
ENSMUSG00000078812	Eif5a	0.038631	-1.04247	Not TRA	Aire unaffected
ENSMUSG00000059033	Rpl18a-ps1	9.9e-05	-1.04668	Not TRA	Aire unaffected
ENSMUSG00000091845	Gm4604	0.001728	-1.05484	Not TRA	Aire unaffected
ENSMUSG00000078180	Gm20900	0.030789	-1.05957	Not TRA	Aire unaffected
ENSMUSG00000091449	Gm10269	1.6e-05	-1.06918	Not TRA	Aire unaffected
ENSMUSG00000026234	Ncl	0.010841	-1.07189	Not TRA	Aire unaffected
ENSMUSG00000082128	Gm11824	0.011	-1.07863	Not TRA	Aire unaffected
ENSMUSG00000082064	Gm14217	0.001727	-1.0808	Not TRA	Aire unaffected
ENSMUSG00000043716	Rpl7	9.5e-05	-1.08206	Not TRA	Aire unaffected
ENSMUSG00000096942	Rps19-ps6	0	-1.09018	Not TRA	Aire unaffected
ENSMUSG00000066068	Gm13611	0.000565	-1.09844	Not TRA	Aire unaffected
ENSMUSG00000082035	Gm14934	0.006516	-1.10054	Not TRA	Aire unaffected
ENSMUSG00000066771	Gm5614	0.014349	-1.10344	Not TRA	Aire unaffected
ENSMUSG00000080932	Gm10224	0.000708	-1.11381	Not TRA	Aire unaffected
ENSMUSG00000069862	Rps12-ps9	0.005993	-1.12184	Not TRA	Aire unaffected
ENSMUSG00000081087	Rps15a-ps7	0.010968	-1.13747	Not TRA	Aire unaffected
ENSMUSG00000059776	Gm10071	0.000445	-1.13967	Not TRA	Aire unaffected
ENSMUSG00000084111	Gm15710	0.000491	-1.14928	Not TRA	Aire unaffected
ENSMUSG00000052310	Slc39a1	0.030723	-1.15542	Not TRA	Aire unaffected
ENSMUSG00000040952	Rps19	0	-1.1564	Not TRA	Aire unaffected
ENSMUSG00000096623	Gm8112	0.018985	-1.15854	Not TRA	Aire unaffected
ENSMUSG00000081640	Rplp0-ps1	0.004844	-1.16232	Not TRA	Aire unaffected
ENSMUSG00000057657	Rps18-ps3	0.000597	-1.16305	Not TRA	Aire unaffected
ENSMUSG00000091086	Gm5428	0.000138	-1.1824	Not TRA	Aire unaffected
ENSMUSG00000079137	Rpl27-ps1	0.007883	-1.18368	Not TRA	Aire unaffected
ENSMUSG00000089646	Gm15796	0.009552	-1.18754	Not TRA	Aire unaffected
ENSMUSG00000066315	Gm12918	0.000214	-1.20783	Not TRA	Aire unaffected
ENSMUSG00000064281	Rpl19-ps1	0.045219	-1.20796	Not TRA	Aire unaffected
ENSMUSG00000084416	Rpl10a-ps1	0.005967	-1.21699	Not TRA	Aire unaffected
ENSMUSG00000078193	Gm2000	6.7e-05	-1.23473	Not TRA	Aire unaffected
ENSMUSG00000080776	Gm12174	5.9e-05	-1.24002	Not TRA	Aire unaffected
ENSMUSG00000097906	Gm9625	3e-05	-1.24138	Not TRA	Aire unaffected
ENSMUSG00000084106	Gm6136	7.3e-05	-1.26962	Not TRA	Aire unaffected
ENSMUSG00000057863	Rpl36	0.000134	-1.27802	Not TRA	Aire unaffected
ENSMUSG00000046434	Hnrnpa1	0.031626	-1.2795	Not TRA	Aire unaffected
ENSMUSG00000000740	Rpl13	5.8e-05	-1.28579	Not TRA	Aire unaffected
ENSMUSG00000086583	Gm15500	0.001982	-1.29716	Not TRA	Aire unaffected
ENSMUSG00000063696	Gm8730	5e-06	-1.29827	Not TRA	Aire unaffected
ENSMUSG00000057666	Gapdh	0.005084	-1.30863	Not TRA	Aire unaffected
ENSMUSG00000082878	Gm12583	0.03696	-1.32909	Not TRA	Aire unaffected
ENSMUSG00000081865	Gm15484	0.010524	-1.37944	Not TRA	Aire unaffected
ENSMUSG00000078126	Rpl23a-ps3	3e-06	-1.38466	Not TRA	Aire unaffected
ENSMUSG00000054766	Set	0.019757	-1.38678	Not TRA	Aire unaffected
ENSMUSG00000053332	Gas5	0.028819	-1.4178	Not TRA	Aire unaffected
ENSMUSG00000067274	Rplp0	0	-1.43017	Not TRA	Aire unaffected
ENSMUSG00000081434	Gm14165	0.031119	-1.45038	Not TRA	Aire unaffected
ENSMUSG00000096768	Erdr1	0.02336	-1.46643	Not TRA	Aire unaffected
ENSMUSG00000029614	Rpl6	0.000122	-1.47626	Not TRA	Aire unaffected
ENSMUSG00000082806	Rpl13-ps1	0.000233	-1.49367	Not TRA	Aire unaffected
ENSMUSG00000080774	Gm9143	0.007939	-1.50128	Not TRA	Aire unaffected
ENSMUSG00000057113	Npm1	0.001156	-1.5051	Not TRA	Aire unaffected
ENSMUSG00000063556	Gm10132	1e-06	-1.51298	Not TRA	Aire unaffected
ENSMUSG00000082193	Rpl5-ps1	0.004818	-1.51793	Not TRA	Aire unaffected
ENSMUSG00000080002	Gm5566	0.018127	-1.55531	Not TRA	Aire unaffected
ENSMUSG00000081400	Gm13680	0.002858	-1.62458	Not TRA	Aire unaffected
ENSMUSG00000057605	Gm6807	0.000113	-1.65185	Not TRA	Aire unaffected
ENSMUSG00000000184	Ccnd2	0.03985	-1.65886	Not TRA	Aire unaffected
ENSMUSG00000022114	Spry2	0.032968	-1.68212	TRA	Aire unaffected
ENSMUSG00000031320	Rps4x	0.00472	-1.72813	Not TRA	Aire unaffected
ENSMUSG00000071644	Eef1g	0.015997	-1.76591	Not TRA	Aire unaffected
ENSMUSG00000044533	Rps2	0.000157	-1.84064	Not TRA	Aire unaffected
ENSMUSG00000083362	Gm8606	0.011485	-1.85821	Not TRA	Aire unaffected
ENSMUSG00000020372	Gnb2l1	0.001234	-1.86036	Not TRA	Aire unaffected
ENSMUSG00000090602	Gm5611	0.000671	-1.89833	Not TRA	Aire unaffected
ENSMUSG00000044609	Gm9294	0.015954	-1.91469	Not TRA	Aire unaffected
ENSMUSG00000030007	Cct7	0.026204	-1.92011	Not TRA	Aire unaffected
ENSMUSG00000081603	Gm14681	0.020809	-2.04554	Not TRA	Aire unaffected
ENSMUSG00000059565	Gm5292	0.015603	-2.10561	Not TRA	Aire unaffected
ENSMUSG00000078087	Rps12l1	0.028715	-2.67767	Not TRA	Aire unaffected
ENSMUSG00000082705	Gm15616	0.03877	-3.12714	Not TRA	Aire unaffected
ENSMUSG00000080868	Gm15745	0.025766	-4.17191	Not TRA	Aire unaffected
ENSMUSG00000030220	Arhgdib	0.005424	-4.37222	Not TRA	Aire unaffected
ENSMUSG00000032047	Acat1	0.004588	-4.54958	Not TRA	Aire unaffected
ENSMUSG00000053398	Phgdh	0.037715	-5.43076	Not TRA	Aire unaffected
ENSMUSG00000040767	Snrnp25	0.043888	-7.30913	Not TRA	Aire unaffected
