# Supplementary material for: Single-cell RNA-sequencing resolves self-antigen expression during mTEC development
Source: Sci Rep. 2018 Jan 12;8:685. doi: 10.1038/s41598-017-19100-4 (PMC5766627; doi:10.1038/s41598-017-19100-4)
Supplement: Supplementary file 5 — Supplementary table 4 [file 41598_2017_19100_MOESM5_ESM.xls]

## Sheet: Table S4 Top_PCgenes_thr002_040
EnsemblID	GeneName
ENSMUSG00000061527	Krt5
ENSMUSG00000095320	Ccl21a
ENSMUSG00000031328	Flna
ENSMUSG00000022816	Fstl1
ENSMUSG00000021127	Zfp36l1
ENSMUSG00000096271	Ccl21c
ENSMUSG00000021477	Ctsl
ENSMUSG00000067586	S1pr3
ENSMUSG00000026639	Lamb3
ENSMUSG00000094065	Gm21541
ENSMUSG00000032085	Tagln
ENSMUSG00000038668	Lpar1
ENSMUSG00000035493	Tgfbi
ENSMUSG00000040681	Hmgn1
ENSMUSG00000094686	Ccl21a
ENSMUSG00000029761	Cald1
ENSMUSG00000052957	Gas1
ENSMUSG00000070436	Serpinh1
ENSMUSG00000028583	Pdpn
ENSMUSG00000054263	Lifr
ENSMUSG00000001119	Col6a1
ENSMUSG00000026185	Igfbp5
ENSMUSG00000094121	Ccl21b
ENSMUSG00000039607	Rbms3
ENSMUSG00000095675	Ccl21b
ENSMUSG00000073878	Gm13304
ENSMUSG00000031502	Col4a1
ENSMUSG00000076431	Sox4
ENSMUSG00000079017	Ifi27l2a
ENSMUSG00000044177	Wfikkn2
ENSMUSG00000075590	Nrbp2
ENSMUSG00000053477	Tcf4
ENSMUSG00000026238	Ptma
ENSMUSG00000053113	Socs3
ENSMUSG00000008575	Nfib
ENSMUSG00000028565	Nfia
ENSMUSG00000048776	Pthlh
ENSMUSG00000013076	Amotl1
ENSMUSG00000021760	Gpx8
ENSMUSG00000042035	Igsf3
ENSMUSG00000032092	Mpzl2
ENSMUSG00000089901	Gm8113
ENSMUSG00000004105	Angptl2
ENSMUSG00000038521	C1s1
ENSMUSG00000022510	Trp63
ENSMUSG00000026473	Glul
ENSMUSG00000082706	Gm11663
ENSMUSG00000020052	Ascl1
ENSMUSG00000037260	Hgsnat
ENSMUSG00000018417	Myo1b
ENSMUSG00000020122	Egfr
ENSMUSG00000052684	Jun
ENSMUSG00000044461	Shisa2
ENSMUSG00000024501	Dpysl3
ENSMUSG00000031636	Pdlim3
ENSMUSG00000056214	Pard6g
ENSMUSG00000028262	Clca3a2
ENSMUSG00000020241	Col6a2
ENSMUSG00000059898	Dsc3
ENSMUSG00000038418	Egr1
ENSMUSG00000067071	Hes6
ENSMUSG00000021250	Fos
ENSMUSG00000022687	Boc
ENSMUSG00000032216	Nedd4
ENSMUSG00000042712	Wbp5
ENSMUSG00000079523	Tmsb10
ENSMUSG00000028386	Slc46a2
ENSMUSG00000030530	Furin
ENSMUSG00000026748	Plxdc2
ENSMUSG00000033192	Lpcat2
ENSMUSG00000004085	Zak
ENSMUSG00000082243	Gm3810
ENSMUSG00000000957	Mmp14
ENSMUSG00000020061	Mybpc1
ENSMUSG00000023942	Slc29a1
ENSMUSG00000003227	Edar
ENSMUSG00000037736	Limch1
ENSMUSG00000032013	Trim29
ENSMUSG00000026131	Dst
ENSMUSG00000068631	Gm7676
ENSMUSG00000086420	Gm8865
ENSMUSG00000064357	mt-Atp6
ENSMUSG00000031304	Il2rg
ENSMUSG00000041782	Lad1
ENSMUSG00000000682	Cd52
ENSMUSG00000096581	NA
ENSMUSG00000033220	Rac2
ENSMUSG00000047501	Cldn4
ENSMUSG00000035186	Ubd
ENSMUSG00000020017	Hal
ENSMUSG00000006519	Cyba
ENSMUSG00000023064	Sncg
ENSMUSG00000046727	Cystm1
ENSMUSG00000034738	Nostrin
ENSMUSG00000063157	Csn2
ENSMUSG00000097354	2310001H17Rik
ENSMUSG00000026893	Gca
ENSMUSG00000036594	H2-Aa
ENSMUSG00000067049	Unc93a
ENSMUSG00000067341	H2-Eb2
ENSMUSG00000025189	Cnnm1
ENSMUSG00000026621	2001-03-01
ENSMUSG00000045326	Fndc7
ENSMUSG00000024334	H2-Oa
ENSMUSG00000008601	Rab25
ENSMUSG00000024867	Pip5k1b
ENSMUSG00000028064	Sema4a
ENSMUSG00000046352	Gjb2
ENSMUSG00000057246	BC051142
ENSMUSG00000047898	Ccr4
ENSMUSG00000029772	Ahcyl2
ENSMUSG00000049897	Stkld1
ENSMUSG00000042064	Myo3b
ENSMUSG00000001901	Kcnh6
ENSMUSG00000041538	H2-Ob
ENSMUSG00000051435	Fhad1
ENSMUSG00000089929	Bcl2a1b
ENSMUSG00000024856	Cdk2ap2
ENSMUSG00000024778	Fas
ENSMUSG00000020826	Nos2
ENSMUSG00000000308	Ckmt1
ENSMUSG00000008843	Cldn13
ENSMUSG00000044626	Liph
ENSMUSG00000020077	Srgn
ENSMUSG00000025279	Dnase1l3
ENSMUSG00000024610	Cd74
ENSMUSG00000038209	Itln1
ENSMUSG00000071715	Ncf4
ENSMUSG00000032359	Ctsh
ENSMUSG00000018569	Cldn7
ENSMUSG00000031488	Rab11fip1
ENSMUSG00000037110	Ralgapa2
ENSMUSG00000021125	Arg2
ENSMUSG00000020469	Myl7
ENSMUSG00000026630	Batf3
ENSMUSG00000034573	Ptpn13
ENSMUSG00000075122	Cd80
ENSMUSG00000026875	Traf1
ENSMUSG00000004837	Grap
ENSMUSG00000000731	Aire
ENSMUSG00000007659	Bcl2l1
ENSMUSG00000045625	Pigz
ENSMUSG00000020383	Il13
ENSMUSG00000026655	Fam107b
ENSMUSG00000032418	Me1
ENSMUSG00000093809	Bcl2a1a
ENSMUSG00000040613	Apobec1
ENSMUSG00000062991	Nrg1
ENSMUSG00000029848	Stra8
ENSMUSG00000038642	Ctss
ENSMUSG00000029797	Sspo
ENSMUSG00000024737	Slc15a3
ENSMUSG00000056133	Gm9992
ENSMUSG00000044279	Crb3
ENSMUSG00000042784	Muc1
ENSMUSG00000034438	Gbp8
ENSMUSG00000030413	Pglyrp1
ENSMUSG00000079363	Gbp4
ENSMUSG00000054423	Cadps
ENSMUSG00000050558	Prokr2
ENSMUSG00000015950	Ncf1
ENSMUSG00000026981	Il1rn
ENSMUSG00000025497	Cdhr5
ENSMUSG00000038608	Dock10
ENSMUSG00000031360	Ctps2
ENSMUSG00000067235	H2-Q10
ENSMUSG00000053641	Dennd4a
ENSMUSG00000059237	Ppp1r2-ps4
ENSMUSG00000027360	Hdc
ENSMUSG00000021749	Oit1
ENSMUSG00000013643	Lypd8
ENSMUSG00000037573	Tob1
ENSMUSG00000092274	Neat1
ENSMUSG00000000544	Gpa33
ENSMUSG00000024066	Xdh
ENSMUSG00000042599	Kdm7a
ENSMUSG00000061288	Taok3
ENSMUSG00000054889	Dsp
ENSMUSG00000024074	Crim1
ENSMUSG00000047281	Sfn
ENSMUSG00000029811	Aoc1
ENSMUSG00000068417	Pnp2
ENSMUSG00000050777	Tmem37
ENSMUSG00000031438	Rnf128
ENSMUSG00000018102	Hist1h2bc
ENSMUSG00000029135	Fosl2
ENSMUSG00000002233	Rhoc
ENSMUSG00000027276	Jag1
ENSMUSG00000041936	Agrn
ENSMUSG00000024164	C3
ENSMUSG00000035873	Pawr
ENSMUSG00000048905	4930539E08Rik
ENSMUSG00000039208	Metrnl
ENSMUSG00000039131	Gipc2
ENSMUSG00000024236	Svil
ENSMUSG00000026447	Pik3c2b
ENSMUSG00000021696	Elovl7
ENSMUSG00000092341	Malat1
ENSMUSG00000029178	Klf3
ENSMUSG00000035356	Nfkbiz
ENSMUSG00000083041	Gm9835
ENSMUSG00000017688	Hnf4g
ENSMUSG00000001552	Jup
ENSMUSG00000015766	Eps8
ENSMUSG00000020184	Mdm2
ENSMUSG00000037145	2210407C18Rik
ENSMUSG00000078439	Smim24
ENSMUSG00000030340	Scnn1a
ENSMUSG00000029004	Kmt2e
ENSMUSG00000066406	Akap13
ENSMUSG00000036478	Btg1
ENSMUSG00000095041	AC149090.1
ENSMUSG00000048249	Crebrf
ENSMUSG00000041984	Rptn
ENSMUSG00000038305	Spats2l
ENSMUSG00000033577	Myo6
ENSMUSG00000024659	Anxa1
ENSMUSG00000020315	Sptbn1
ENSMUSG00000071076	Jund
ENSMUSG00000025572	Tmc6
ENSMUSG00000003032	Klf4
ENSMUSG00000035011	Zbtb7a
ENSMUSG00000028412	Slc44a1
ENSMUSG00000030774	Pak1
ENSMUSG00000033880	Lgals3bp
ENSMUSG00000078599	Skint8
ENSMUSG00000022867	Usp25
ENSMUSG00000070473	Cldn3
ENSMUSG00000038393	Txnip
ENSMUSG00000007817	Zmiz1
ENSMUSG00000023067	Cdkn1a
ENSMUSG00000001123	Lgals9
ENSMUSG00000021213	Akr1c13
ENSMUSG00000026303	Mlph
ENSMUSG00000025223	Ldb1
ENSMUSG00000082838	Gm14519
ENSMUSG00000022505	Emp2
ENSMUSG00000003452	Bicd1
ENSMUSG00000030587	2200002D01Rik
ENSMUSG00000026628	Atf3
ENSMUSG00000067274	Rplp0
ENSMUSG00000040952	Rps19
ENSMUSG00000081434	Gm14165
ENSMUSG00000063696	Gm8730
ENSMUSG00000081640	Rplp0-ps1
ENSMUSG00000097906	Gm9625
ENSMUSG00000033083	Tbc1d4
ENSMUSG00000063556	Gm10132
ENSMUSG00000001021	S100a3
ENSMUSG00000078126	Rpl23a-ps3
ENSMUSG00000082280	Gm5847
ENSMUSG00000053398	Phgdh
ENSMUSG00000045128	Rpl18a
ENSMUSG00000066315	Gm12918
ENSMUSG00000000740	Rpl13
ENSMUSG00000078291	Gm3940
ENSMUSG00000091695	Gm17669
ENSMUSG00000063316	Rpl27
ENSMUSG00000069862	Rps12-ps9
ENSMUSG00000078300	Gm2606
ENSMUSG00000025362	Rps26
ENSMUSG00000089993	Gm5822
ENSMUSG00000037742	Eef1a1
ENSMUSG00000057605	Gm6807
ENSMUSG00000067038	Rps12-ps3
ENSMUSG00000063328	Gm9396
ENSMUSG00000023032	Slc4a8
ENSMUSG00000098154	Gm5787
